# Supplementary material for: Analysis of Task Demand Effects on Visual and Auditory Mismatch Negativity (MMN) Across Autistic and Schizotypal Traits
Source: Eur J Neurosci. 2026 Apr 10;63(7):e70490. doi: 10.1111/ejn.70490 (PMC13067925; doi:10.1111/ejn.70490)
Supplement: Supplementary file 2 — Data S1: Supporting Information. [file EJN-63-0-s001.xlsx]

## Sheet: HAPPE_dataQC_18-12-2024
Row	File_Length_in_Seconds	Number_User-Selected_Chans	Number_Good_Chans_Selected	Percent_Good_Chans_Selected	Bad_Chan_IDs	Percent_Var_Retained_Post-Wav	Number_ICs_Rej	Percent_ICs_Rej	Chans_Interpolated_per_Seg	Number_Segs_Pre-Seg_Rej	Number_Segs_Post-Seg_Rej	Percent_Segs_Post-Seg_Rej	Kept_Segs_Indxs	Number_TF11_Segs_Pre-Seg_Rej	Number_TF11_Segs_Post-Seg_Rej	Percent_TF11_Segs_Post-Seg_Rej	Kept_TF11_Segs_Indxs_allSegs	Kept_TF11_Segs_Indxs_byTag	Number_TD12_Segs_Pre-Seg_Rej	Number_TD12_Segs_Post-Seg_Rej	Percent_TD12_Segs_Post-Seg_Rej	Kept_TD12_Segs_Indxs_allSegs	Kept_TD12_Segs_Indxs_byTag	Number_SF21_Segs_Pre-Seg_Rej	Number_SF21_Segs_Post-Seg_Rej	Percent_SF21_Segs_Post-Seg_Rej	Kept_SF21_Segs_Indxs_allSegs	Kept_SF21_Segs_Indxs_byTag	Number_SD22_Segs_Pre-Seg_Rej	Number_SD22_Segs_Post-Seg_Rej	Percent_SD22_Segs_Post-Seg_Rej	Kept_SD22_Segs_Indxs_allSegs	Kept_SD22_Segs_Indxs_byTag
s001_a1.raw	857.212	128	112	87.5	E8 E9 E14 E17 E21 E25 E32 E48 E54 E62 E72 E73 E79 E81 E126 E127	8.22797	NA	NA	[1: E1 E15 E16 E119][2: E38 E44 E128][3: E1 E10 E23 E49][4: E1 E15 E18 E22 E26][5: E15 E16][6: E15 E16 E22 E26][7: E1 E15 E16][8: E1 E16 E22 E44][9: E1 E15 E16 E43 E49 E57][10: E1 E15 E16 E49 E119][11: E1 E11 E15 E22 E56][12: E16 E38 E43 E44 E128][13: E1 E15 E16 E18 E22][14: E10 E11 E23 E26 E56][15: E11 E15 E18 E22 E26][16: E1 E15 E16 E22 E39][17: E1 E16][18: E15 E22 E119][19: E15 E22][20: E1 E10…	608	396	65.1316	8, 9, 11, 12, 13, 14, 15, 17, 23, 25, 28, 31, 34, 36, 37, 38, 39, 40, 41, 42, 43, 46, 47, 48, 49, 53, 55, 57, 58, 59, 61, 62, 63, 64, 65, 67, 68, 69, 71, 73, 74, 75, 76, 78, 82, 84, 85, 89, 90, 92, 94, 95, 96, 97, 98, 99, 100, 101, 102, 103, 104, 106, 107, 108, 109, 110, 111, 113, 115, 116, 117, 120, 121, 124, 125, 126, 127, 128, 129, 130, 131, 132, 133, 134, 135, 136, 138, 139, 140, 141, 142, 14…	76	57	75	25, 36, 37, 38, 40, 42, 46, 53, 62, 74, 75, 76, 90, 95, 96, 106, 110, 111, 117, 124, 128, 131, 133, 134, 135, 138, 148, 150, 165, 168, 175, 181, 185, 187, 190, 193, 194, 198, 208, 209, 210, 221, 222, 230, 232, 236, 243, 246, 249, 256, 258, 260, 262, 264, 291, 298, 299	2, 4, 5, 6, 7, 8, 9, 12, 14, 15, 16, 17, 19, 21, 22, 23, 24, 25, 26, 28, 29, 30, 31, 32, 33, 34, 36, 37, 39, 41, 42, 44, 45, 46, 47, 48, 49, 50, 51, 52, 53, 55, 56, 58, 59, 60, 63, 64, 65, 66, 67, 68, 69, 70, 73, 74, 75	76	49	64.4737	319, 333, 343, 345, 346, 357, 361, 367, 377, 386, 387, 388, 392, 393, 399, 402, 406, 409, 410, 411, 425, 442, 445, 451, 454, 455, 476, 482, 491, 496, 497, 499, 502, 507, 513, 516, 519, 524, 530, 532, 560, 567, 569, 574, 575, 596, 597, 602, 603	2, 3, 4, 5, 6, 9, 10, 12, 14, 18, 19, 20, 21, 22, 23, 24, 25, 26, 27, 28, 29, 32, 33, 36, 37, 38, 40, 42, 43, 45, 46, 47, 48, 49, 52, 53, 54, 55, 56, 57, 63, 64, 65, 66, 67, 70, 71, 74, 75	228	152	66.6667	8, 9, 11, 12, 13, 14, 15, 17, 23, 28, 31, 34, 39, 41, 43, 47, 48, 49, 55, 57, 58, 59, 61, 63, 64, 65, 67, 68, 69, 71, 73, 78, 82, 84, 85, 89, 92, 94, 97, 98, 99, 100, 101, 102, 103, 104, 107, 108, 109, 113, 115, 116, 120, 121, 125, 126, 127, 129, 130, 132, 136, 139, 140, 141, 142, 143, 144, 145, 147, 149, 151, 155, 159, 160, 162, 163, 169, 171, 172, 173, 174, 177, 178, 180, 182, 184, 186, 188, 19…	8, 9, 11, 12, 13, 14, 15, 17, 22, 25, 28, 31, 33, 34, 35, 38, 39, 40, 43, 45, 46, 47, 48, 49, 50, 51, 53, 54, 55, 57, 59, 61, 65, 67, 68, 71, 72, 74, 75, 76, 77, 78, 79, 80, 81, 82, 84, 85, 86, 88, 90, 91, 94, 95, 97, 98, 99, 100, 101, 102, 103, 105, 106, 107, 108, 109, 110, 111, 112, 113, 114, 117, 121, 122, 124, 125, 128, 130, 131, 132, 133, 135, 136, 137, 138, 140, 141, 142, 144, 145, 146, 147…	228	138	60.5263	305, 306, 308, 309, 311, 314, 316, 317, 321, 323, 325, 327, 328, 330, 332, 336, 338, 339, 340, 341, 342, 344, 347, 352, 354, 358, 359, 360, 363, 364, 366, 368, 370, 372, 373, 375, 379, 380, 381, 389, 390, 394, 396, 400, 401, 403, 404, 405, 407, 408, 412, 413, 414, 415, 416, 417, 418, 419, 420, 421, 422, 426, 427, 429, 431, 432, 433, 436, 437, 440, 441, 444, 447, 452, 453, 456, 458, 460, 462, 466,…	1, 2, 4, 5, 7, 10, 12, 13, 15, 17, 19, 21, 22, 24, 26, 29, 31, 32, 33, 34, 35, 36, 37, 41, 43, 45, 46, 47, 49, 50, 51, 52, 54, 55, 56, 58, 61, 62, 63, 65, 66, 68, 70, 73, 74, 75, 76, 77, 78, 79, 80, 81, 82, 83, 84, 85, 86, 87, 88, 89, 90, 93, 94, 95, 97, 98, 99, 102, 103, 105, 106, 108, 109, 112, 113, 114, 116, 118, 120, 124, 125, 130, 133, 135, 136, 137, 138, 139, 141, 142, 143, 144, 145, 147, 1…
s001_v1.raw	867.364	128	96	75	E1 E9 E11 E14 E17 E20 E22 E23 E26 E29 E30 E31 E35 E38 E42 E43 E44 E47 E49 E52 E68 E73 E74 E99 E107 E109 E113 E116 E117 E119 E126 E127	3.87658	NA	NA	[1: E8 E25 E75 E121][2: E25 E32 E56 E91][3: E32][4: E21 E25 E32 E33][5: E33 E57 E62 E120 E121][6: E21 E48 E121][7: E32][8: E21 E25 E32][9: E32][10: E32][11: E57 E121][12: E32 E45 E48][13: E45 E48 E50 E56 E128][14: E21 E45 E48 E50 E125][15: E39 E56 E57 E125][16: E2 E48 E56 E94 E125 E128][17: E16 E18 E21][18: E21 E25 E32 E39 E57][19: E15][20: E21 E32 E39 E57][21: E16 E21 E33 E39][22: E21 E33 E128][…	570	345	60.5263	2, 3, 4, 5, 6, 8, 10, 11, 12, 13, 14, 18, 19, 20, 23, 24, 27, 28, 29, 30, 31, 34, 35, 37, 40, 42, 43, 44, 46, 49, 51, 52, 53, 54, 55, 56, 57, 60, 65, 66, 68, 70, 74, 75, 76, 77, 79, 82, 83, 84, 85, 86, 87, 89, 90, 91, 92, 93, 94, 95, 97, 98, 100, 101, 102, 103, 104, 105, 107, 108, 110, 111, 112, 114, 115, 116, 117, 118, 119, 122, 123, 124, 126, 127, 128, 130, 132, 133, 134, 135, 137, 138, 140, 14…	38	23	60.5263	18, 24, 27, 30, 37, 40, 51, 53, 54, 57, 68, 77, 83, 87, 94, 98, 101, 103, 104, 108, 126, 134, 140	1, 2, 4, 5, 7, 9, 11, 12, 13, 14, 18, 21, 23, 24, 25, 26, 27, 28, 29, 30, 32, 34, 37	76	41	53.9474	292, 293, 295, 297, 300, 302, 308, 312, 313, 320, 321, 336, 341, 345, 346, 347, 379, 380, 381, 386, 393, 394, 397, 400, 435, 446, 455, 470, 471, 474, 475, 477, 488, 491, 495, 498, 528, 533, 554, 555, 561	2, 3, 4, 5, 6, 8, 10, 11, 12, 13, 14, 17, 19, 20, 21, 22, 28, 29, 30, 32, 33, 34, 35, 36, 40, 43, 45, 49, 50, 51, 52, 54, 57, 58, 59, 60, 66, 67, 71, 72, 73	228	162	71.0526	2, 3, 4, 5, 6, 8, 10, 11, 12, 13, 14, 19, 20, 23, 28, 29, 31, 34, 35, 42, 43, 44, 46, 49, 52, 55, 56, 60, 65, 66, 70, 74, 75, 76, 79, 82, 84, 85, 86, 89, 90, 91, 92, 93, 95, 97, 100, 102, 105, 107, 110, 111, 112, 114, 115, 116, 117, 118, 119, 122, 123, 124, 127, 128, 130, 132, 133, 135, 137, 138, 143, 144, 145, 148, 151, 152, 153, 154, 160, 161, 164, 165, 166, 167, 168, 169, 170, 171, 172, 173, 1…	2, 3, 4, 5, 6, 8, 10, 11, 12, 13, 14, 18, 19, 22, 24, 25, 26, 28, 29, 33, 34, 35, 37, 40, 41, 42, 43, 46, 48, 49, 51, 54, 55, 56, 58, 60, 61, 62, 63, 65, 66, 67, 68, 69, 70, 72, 74, 75, 76, 78, 80, 81, 82, 84, 85, 86, 87, 88, 89, 91, 92, 93, 95, 96, 97, 99, 100, 101, 102, 103, 106, 107, 108, 110, 113, 114, 115, 116, 122, 123, 126, 127, 128, 129, 130, 131, 132, 133, 134, 135, 136, 137, 140, 141, 1…	228	119	52.193	268, 270, 272, 276, 277, 278, 279, 281, 282, 285, 287, 288, 289, 290, 291, 299, 304, 305, 309, 311, 314, 315, 317, 318, 319, 324, 326, 327, 328, 330, 331, 335, 338, 340, 343, 348, 350, 353, 354, 357, 358, 359, 362, 364, 365, 367, 370, 372, 373, 374, 375, 377, 378, 382, 383, 387, 388, 389, 390, 392, 396, 398, 401, 402, 403, 404, 407, 408, 409, 410, 412, 421, 422, 423, 424, 427, 429, 430, 432, 433,…	2, 4, 6, 10, 11, 12, 13, 15, 16, 18, 20, 21, 22, 23, 24, 28, 30, 31, 33, 35, 36, 37, 39, 40, 41, 43, 44, 45, 46, 48, 49, 53, 54, 56, 58, 60, 62, 63, 64, 67, 68, 69, 71, 73, 74, 76, 78, 79, 80, 81, 82, 84, 85, 86, 87, 89, 90, 91, 92, 94, 96, 97, 99, 100, 101, 102, 105, 106, 107, 108, 110, 117, 118, 119, 120, 123, 125, 126, 127, 128, 129, 130, 132, 133, 136, 137, 138, 144, 147, 151, 152, 153, 157, …
s002_c_a.raw	880.764	128	112	87.5	E1 E3 E8 E9 E14 E25 E43 E50 E55 E70 E76 E78 E81 E82 E109 E119	6.40325	NA	NA	[1: E17 E21 E48][2: E15 E17 E21 E22 E100][3: E17 E21 E22 E48][4: E48 E94 E96][5: E15 E21 E22 E48 E73 E88 E127][6: E48 E88 E94 E120][7: E48 E89 E102 E107 E120][8: E17 E48][9: E48 E107][10: E48 E92 E99][11: E48 E125][12: E48 E89 E127][13: E48 E94 E100][14: E2 E26 E48][15: E48 E99][16: E21 E22 E23 E48 E57][17: E17 E21 E48 E120 E121][18: E127][19: E48 E89 E101][20: ][21: E2 E48][22: E48 E88 E102 E127…	608	405	66.6118	2, 3, 4, 5, 6, 7, 8, 9, 10, 11, 12, 13, 14, 15, 16, 17, 18, 19, 21, 23, 24, 25, 26, 28, 29, 30, 31, 32, 33, 34, 35, 36, 37, 38, 39, 41, 46, 48, 49, 50, 51, 52, 53, 54, 55, 56, 58, 61, 62, 63, 64, 66, 67, 68, 69, 70, 71, 72, 74, 75, 76, 77, 78, 79, 80, 81, 82, 83, 84, 85, 86, 87, 88, 89, 90, 91, 92, 93, 94, 95, 97, 98, 99, 100, 101, 102, 103, 104, 105, 107, 108, 109, 110, 111, 112, 113, 114, 115, …	76	62	81.5789	15, 16, 25, 26, 28, 29, 33, 34, 35, 36, 37, 38, 49, 53, 56, 58, 64, 69, 72, 75, 77, 79, 84, 90, 91, 100, 125, 126, 137, 140, 142, 143, 150, 164, 170, 174, 175, 180, 185, 187, 196, 204, 205, 211, 223, 232, 233, 242, 243, 246, 247, 250, 252, 255, 268, 269, 279, 285, 289, 291, 292, 299	1, 2, 4, 5, 6, 7, 8, 9, 10, 11, 12, 13, 15, 16, 17, 18, 20, 21, 22, 23, 24, 25, 26, 27, 28, 29, 30, 31, 33, 34, 36, 37, 38, 39, 40, 41, 42, 43, 44, 45, 46, 47, 48, 49, 52, 53, 54, 57, 58, 59, 60, 62, 63, 64, 68, 69, 70, 71, 72, 73, 74, 76	76	39	51.3158	316, 317, 320, 331, 336, 340, 342, 345, 348, 352, 355, 364, 365, 367, 382, 386, 388, 390, 407, 422, 423, 425, 431, 442, 446, 473, 474, 476, 477, 487, 490, 499, 510, 518, 539, 542, 569, 577, 588	1, 2, 3, 4, 5, 6, 7, 8, 9, 11, 12, 13, 14, 15, 19, 21, 22, 23, 27, 30, 31, 32, 34, 37, 38, 41, 42, 43, 44, 47, 48, 49, 53, 55, 59, 60, 65, 68, 72	228	175	76.7544	2, 3, 4, 5, 6, 7, 8, 9, 10, 11, 12, 13, 14, 17, 18, 19, 21, 23, 24, 30, 31, 32, 39, 41, 46, 48, 50, 51, 52, 54, 55, 61, 62, 63, 66, 67, 68, 70, 71, 74, 76, 78, 80, 81, 82, 83, 85, 86, 87, 88, 89, 92, 93, 94, 95, 97, 98, 99, 101, 102, 103, 104, 105, 107, 108, 109, 110, 111, 112, 113, 114, 115, 116, 117, 118, 119, 120, 121, 122, 123, 124, 127, 128, 129, 130, 132, 134, 136, 138, 139, 144, 145, 146, …	2, 3, 4, 5, 6, 7, 8, 9, 10, 11, 12, 13, 14, 15, 16, 17, 18, 20, 21, 23, 24, 25, 26, 28, 32, 34, 35, 36, 37, 38, 39, 42, 43, 44, 46, 47, 48, 49, 50, 52, 53, 54, 55, 56, 57, 58, 59, 60, 61, 62, 63, 64, 65, 66, 67, 69, 70, 71, 72, 73, 74, 75, 76, 78, 79, 80, 81, 82, 83, 84, 85, 86, 87, 88, 89, 90, 91, 92, 93, 94, 95, 96, 97, 98, 99, 100, 102, 104, 105, 106, 107, 108, 109, 110, 112, 114, 115, 116, 11…	228	129	56.5789	309, 310, 311, 312, 313, 315, 318, 319, 321, 322, 323, 324, 325, 326, 327, 328, 329, 330, 332, 333, 334, 335, 337, 338, 339, 341, 343, 344, 347, 349, 354, 356, 359, 360, 361, 362, 363, 366, 368, 369, 375, 377, 378, 381, 385, 387, 389, 391, 393, 396, 399, 402, 404, 405, 406, 408, 411, 412, 413, 415, 417, 421, 424, 427, 430, 436, 439, 440, 443, 444, 448, 449, 450, 459, 462, 464, 466, 468, 470, 472,…	5, 6, 7, 8, 9, 11, 12, 13, 14, 15, 16, 17, 18, 19, 20, 21, 22, 23, 24, 25, 26, 27, 28, 29, 30, 31, 32, 33, 35, 36, 39, 40, 43, 44, 45, 46, 47, 48, 49, 50, 54, 56, 57, 59, 61, 62, 63, 64, 65, 68, 71, 73, 74, 75, 76, 77, 79, 80, 81, 83, 84, 88, 89, 90, 93, 98, 100, 101, 102, 103, 106, 107, 108, 117, 120, 122, 124, 125, 126, 128, 130, 131, 132, 133, 134, 135, 136, 137, 140, 145, 146, 150, 153, 158, …
s002_c_v.raw	930.316	128	112	87.5	E1 E3 E9 E43 E44 E48 E50 E55 E70 E76 E78 E81 E82 E85 E107 E119	0.373961	NA	NA	[1: E128][2: E8 E14 E15 E21 E22 E95][3: E18 E21 E94 E126][4: E22 E25][5: E18 E38 E89][6: E22 E23 E89 E125][7: E18 E89 E124][8: E22 E127][9: E8 E18 E94][10: E18 E23 E94][11: E16 E18 E23 E94][12: E94 E124 E127][13: E34 E94 E122][14: E18 E89][15: E25 E114 E127][16: E94 E95 E127][17: E14 E115 E128][18: E14 E17 E22 E25][19: E14 E40 E89 E94 E126][20: E16 E25 E89][21: E22 E24 E26][22: E8 E94 E125][23: E…	608	337	55.4276	2, 3, 4, 5, 6, 7, 9, 11, 12, 13, 14, 16, 18, 19, 20, 21, 23, 25, 26, 27, 28, 29, 30, 31, 32, 33, 34, 36, 39, 41, 42, 43, 45, 46, 47, 49, 50, 51, 52, 53, 54, 55, 57, 60, 61, 65, 66, 68, 69, 70, 72, 79, 80, 81, 82, 85, 87, 90, 91, 94, 95, 97, 99, 100, 102, 103, 106, 107, 109, 110, 111, 112, 115, 117, 118, 121, 123, 125, 127, 128, 131, 132, 135, 137, 140, 142, 143, 144, 145, 147, 149, 151, 155, 158,…	76	45	59.2105	14, 18, 19, 20, 27, 29, 31, 32, 52, 60, 61, 69, 70, 72, 79, 80, 87, 95, 118, 131, 137, 145, 147, 149, 164, 178, 182, 186, 192, 199, 205, 208, 222, 223, 230, 237, 238, 244, 248, 253, 266, 269, 279, 289, 299	1, 2, 3, 4, 5, 6, 7, 8, 12, 13, 14, 15, 16, 17, 21, 22, 23, 24, 27, 30, 32, 35, 36, 37, 39, 42, 43, 46, 49, 50, 52, 53, 57, 58, 60, 61, 62, 65, 66, 67, 68, 70, 72, 74, 76	76	45	59.2105	316, 317, 318, 326, 335, 337, 341, 342, 358, 359, 361, 378, 379, 383, 404, 411, 419, 427, 433, 439, 452, 453, 476, 488, 492, 500, 509, 511, 512, 517, 519, 521, 528, 529, 531, 537, 538, 552, 557, 559, 562, 563, 586, 588, 598	1, 2, 3, 7, 8, 9, 10, 11, 15, 16, 18, 20, 21, 22, 24, 26, 27, 31, 33, 34, 37, 38, 40, 41, 42, 43, 45, 46, 47, 48, 49, 50, 53, 54, 55, 57, 58, 63, 64, 65, 67, 68, 72, 73, 75	228	135	59.2105	2, 3, 4, 5, 6, 7, 9, 11, 12, 13, 16, 21, 23, 25, 26, 28, 30, 33, 34, 36, 39, 41, 42, 43, 45, 46, 47, 49, 50, 51, 53, 54, 55, 57, 65, 66, 68, 81, 82, 85, 90, 91, 94, 97, 99, 100, 102, 103, 106, 107, 109, 110, 111, 112, 115, 117, 121, 123, 125, 127, 128, 132, 135, 140, 142, 143, 144, 151, 155, 158, 160, 161, 162, 166, 167, 168, 172, 173, 179, 180, 181, 185, 189, 190, 193, 194, 195, 196, 198, 201, 2…	2, 3, 4, 5, 6, 7, 9, 11, 12, 13, 15, 17, 19, 21, 22, 23, 24, 25, 26, 28, 29, 31, 32, 33, 34, 35, 36, 38, 39, 40, 41, 42, 43, 45, 51, 52, 54, 59, 60, 63, 67, 68, 71, 73, 75, 76, 78, 79, 81, 82, 83, 84, 85, 86, 89, 91, 93, 95, 96, 98, 99, 102, 104, 107, 108, 109, 110, 114, 117, 120, 122, 123, 124, 127, 128, 129, 133, 134, 137, 138, 139, 140, 142, 143, 144, 145, 146, 147, 149, 151, 152, 153, 154, 15…	228	112	49.1228	305, 307, 308, 309, 310, 311, 312, 313, 315, 319, 324, 327, 328, 329, 331, 332, 333, 334, 339, 340, 343, 344, 348, 350, 351, 352, 353, 356, 363, 364, 366, 367, 370, 372, 376, 377, 381, 382, 384, 385, 386, 388, 390, 391, 394, 395, 398, 399, 401, 405, 408, 410, 412, 414, 415, 428, 431, 436, 437, 438, 442, 445, 449, 454, 464, 466, 469, 470, 471, 473, 474, 477, 478, 481, 482, 484, 486, 487, 489, 490,…	1, 3, 4, 5, 6, 7, 8, 9, 11, 12, 15, 16, 17, 18, 20, 21, 22, 23, 26, 27, 28, 29, 32, 34, 35, 36, 37, 39, 41, 42, 44, 45, 48, 49, 53, 54, 56, 57, 58, 59, 60, 62, 63, 64, 67, 68, 71, 72, 74, 77, 79, 81, 82, 84, 85, 93, 95, 99, 100, 101, 103, 106, 109, 112, 122, 124, 126, 127, 128, 130, 131, 133, 134, 137, 138, 140, 142, 143, 144, 145, 146, 149, 150, 152, 154, 156, 157, 158, 163, 165, 166, 168, 170, …
s003_c_a.raw	940.864	128	102	79.6875	E1 E3 E8 E9 E14 E15 E17 E21 E22 E25 E55 E62 E69 E70 E72 E73 E74 E75 E76 E81 E82 E83 E87 E88 E89 E124	0.40645	NA	NA	[1: E2 E10 E16 E56 E113][2: E18 E32 E126 E127][3: E118 E127][4: E10 E11 E16 E18 E113 E127][5: E10 E11 E16 E127][6: E16 E18 E126 E127][7: E18 E126 E127][8: E16 E126 E127][9: E6 E58 E120 E127][10: E10 E11 E16][11: E10 E11 E16 E18][12: E10 E16 E18 E126 E127][13: E10 E11 E16 E119 E127][14: E16 E18][15: E16 E49][16: E119 E126 E127][17: E10 E11 E16 E32 E38 E127][18: E2 E4 E10 E16 E32 E43][19: E10 E11 E…	608	397	65.2961	1, 2, 3, 6, 7, 8, 9, 10, 12, 13, 16, 21, 22, 23, 26, 30, 32, 34, 35, 36, 40, 41, 43, 44, 45, 46, 47, 48, 50, 52, 53, 55, 56, 58, 60, 61, 62, 63, 65, 66, 67, 69, 70, 72, 74, 75, 76, 77, 78, 79, 81, 82, 84, 85, 86, 87, 88, 90, 94, 100, 101, 102, 103, 105, 107, 108, 109, 110, 111, 112, 113, 114, 116, 117, 118, 119, 120, 121, 122, 123, 131, 134, 137, 138, 139, 140, 142, 143, 145, 146, 147, 148, 149, …	76	50	65.7895	13, 46, 48, 50, 52, 55, 56, 58, 60, 63, 66, 69, 72, 75, 77, 90, 94, 108, 109, 111, 113, 119, 120, 123, 138, 143, 149, 165, 168, 179, 190, 198, 209, 213, 220, 230, 236, 238, 242, 249, 250, 252, 253, 262, 279, 289, 293, 294, 297, 301	2, 5, 6, 7, 8, 9, 10, 11, 12, 13, 14, 15, 16, 18, 19, 20, 23, 27, 28, 29, 30, 31, 32, 33, 35, 36, 38, 39, 40, 43, 44, 45, 49, 50, 52, 55, 57, 58, 59, 60, 61, 62, 63, 65, 67, 69, 70, 71, 72, 75	76	52	68.4211	322, 327, 332, 341, 346, 348, 353, 356, 358, 361, 363, 387, 389, 393, 394, 406, 408, 422, 428, 429, 430, 432, 441, 446, 448, 450, 451, 471, 478, 484, 497, 500, 504, 505, 506, 513, 533, 541, 548, 554, 555, 556, 558, 562, 563, 568, 575, 578, 581, 583, 601, 602	3, 4, 5, 8, 9, 10, 11, 13, 14, 15, 16, 21, 22, 23, 24, 26, 27, 28, 29, 30, 31, 32, 34, 35, 36, 37, 38, 39, 40, 41, 44, 45, 46, 47, 48, 49, 52, 54, 55, 56, 57, 58, 59, 60, 61, 64, 66, 67, 68, 69, 73, 74	228	145	63.5965	1, 2, 3, 6, 7, 8, 9, 10, 12, 16, 21, 22, 23, 26, 30, 32, 34, 35, 36, 40, 41, 43, 44, 45, 47, 53, 61, 62, 65, 67, 70, 74, 76, 78, 79, 81, 82, 84, 85, 86, 87, 88, 100, 101, 102, 103, 105, 107, 110, 112, 114, 116, 117, 118, 121, 122, 131, 134, 137, 139, 140, 142, 145, 146, 147, 148, 150, 151, 153, 155, 157, 158, 159, 161, 162, 164, 167, 169, 171, 172, 173, 176, 178, 180, 181, 182, 183, 184, 185, 188…	1, 2, 3, 6, 7, 8, 9, 10, 11, 14, 19, 20, 21, 24, 27, 29, 31, 32, 33, 36, 37, 39, 40, 41, 42, 45, 49, 50, 52, 53, 55, 57, 58, 59, 60, 62, 63, 65, 66, 67, 68, 69, 76, 77, 78, 79, 80, 81, 82, 83, 84, 86, 87, 88, 89, 90, 98, 101, 103, 104, 105, 107, 108, 109, 110, 111, 112, 113, 115, 117, 119, 120, 121, 123, 124, 126, 128, 129, 131, 132, 133, 135, 136, 137, 138, 139, 140, 141, 142, 145, 148, 149, 151…	228	150	65.7895	306, 307, 309, 310, 313, 314, 317, 318, 320, 321, 325, 326, 328, 329, 331, 333, 334, 336, 339, 342, 344, 345, 347, 349, 351, 352, 354, 357, 360, 365, 366, 368, 370, 375, 376, 378, 379, 380, 382, 384, 386, 390, 391, 392, 397, 399, 400, 402, 411, 413, 415, 416, 417, 418, 419, 420, 421, 423, 424, 425, 426, 427, 433, 434, 435, 436, 437, 439, 442, 444, 447, 449, 455, 457, 460, 461, 462, 465, 466, 468,…	2, 3, 5, 6, 9, 10, 12, 13, 14, 15, 18, 19, 20, 21, 23, 24, 25, 26, 28, 30, 32, 33, 34, 35, 37, 38, 39, 40, 42, 44, 45, 47, 49, 52, 53, 55, 56, 57, 59, 60, 62, 64, 65, 66, 69, 71, 72, 74, 80, 82, 84, 85, 86, 87, 88, 89, 90, 91, 92, 93, 94, 95, 97, 98, 99, 100, 101, 103, 104, 106, 108, 109, 113, 115, 118, 119, 120, 123, 124, 126, 127, 128, 129, 131, 132, 133, 134, 135, 137, 138, 141, 142, 143, 144,…
s003_c_v.raw	963.716	128	96	75	E1 E3 E8 E9 E14 E17 E21 E22 E25 E43 E48 E54 E55 E62 E66 E69 E70 E71 E72 E73 E74 E75 E76 E79 E80 E81 E82 E83 E88 E89 E119 E126	0.303568	NA	NA	[1: E2 E15 E127][2: E15 E113][3: E2 E15 E49 E113 E127][4: E6 E15 E127][5: E15 E18][6: E15 E77][7: E15 E49][8: E115 E128][9: E10 E15 E115 E122][10: E6 E15 E18 E26 E120][11: E10 E115 E127][12: E6 E15 E90][13: E127][14: E6 E15 E32 E90 E127][15: E15 E18 E90][16: E6 E15 E120 E127][17: E15 E26 E127][18: E15 E16 E115 E125][19: E44 E127 E128][20: E49][21: E15 E16 E32][22: E15 E26 E32][23: E49 E84 E127][2…	608	394	64.8026	1, 3, 4, 9, 10, 11, 12, 14, 15, 16, 18, 19, 20, 21, 23, 25, 26, 29, 30, 31, 32, 34, 35, 36, 37, 38, 39, 40, 42, 43, 44, 49, 52, 54, 55, 57, 58, 59, 61, 62, 63, 64, 65, 67, 68, 70, 73, 74, 75, 77, 83, 84, 86, 88, 91, 92, 98, 99, 101, 102, 103, 105, 106, 108, 109, 111, 112, 113, 114, 115, 116, 117, 118, 119, 120, 121, 123, 124, 125, 126, 128, 129, 130, 131, 132, 139, 141, 142, 144, 145, 146, 147, 1…	76	51	67.1053	15, 20, 36, 38, 49, 52, 54, 55, 58, 64, 68, 70, 73, 83, 86, 98, 101, 102, 106, 109, 111, 114, 115, 118, 123, 126, 169, 170, 181, 182, 188, 190, 191, 196, 213, 214, 231, 232, 237, 239, 241, 243, 249, 254, 260, 278, 281, 283, 288, 293, 301	1, 2, 4, 5, 6, 7, 9, 10, 11, 12, 13, 15, 17, 20, 21, 24, 25, 26, 28, 30, 32, 33, 34, 35, 36, 37, 40, 41, 42, 43, 45, 46, 47, 49, 50, 51, 55, 56, 57, 58, 59, 60, 61, 62, 64, 67, 68, 69, 70, 73, 75	76	55	72.3684	327, 333, 335, 341, 363, 364, 368, 373, 379, 380, 383, 384, 392, 395, 402, 405, 413, 414, 419, 425, 427, 431, 438, 442, 443, 448, 449, 472, 484, 487, 492, 494, 495, 498, 502, 513, 516, 522, 531, 536, 547, 557, 559, 574, 577, 578, 581, 584, 585, 588, 589, 590, 592, 603, 608	3, 4, 5, 8, 12, 13, 15, 17, 18, 19, 20, 21, 22, 23, 24, 25, 26, 27, 28, 29, 30, 32, 34, 35, 36, 37, 38, 39, 41, 42, 43, 44, 45, 46, 47, 48, 49, 50, 52, 54, 55, 57, 58, 61, 62, 63, 64, 65, 66, 68, 69, 70, 71, 75, 76	228	133	58.3333	1, 3, 4, 9, 10, 11, 12, 14, 16, 18, 19, 21, 23, 25, 26, 29, 30, 31, 32, 34, 35, 37, 39, 40, 42, 43, 44, 57, 59, 61, 62, 63, 65, 67, 74, 75, 77, 84, 88, 91, 92, 99, 103, 105, 108, 112, 113, 116, 117, 119, 120, 121, 124, 125, 128, 129, 130, 131, 132, 139, 141, 142, 144, 145, 146, 147, 158, 159, 161, 162, 163, 167, 168, 174, 175, 176, 177, 178, 179, 180, 183, 189, 192, 195, 197, 200, 201, 202, 204, …	1, 3, 4, 9, 10, 11, 12, 14, 15, 17, 18, 19, 21, 22, 23, 26, 27, 28, 29, 31, 32, 33, 34, 35, 37, 38, 39, 47, 48, 50, 51, 52, 53, 55, 57, 58, 60, 64, 67, 70, 71, 75, 77, 78, 79, 80, 81, 82, 83, 84, 85, 86, 88, 89, 91, 92, 93, 94, 95, 101, 103, 104, 106, 107, 108, 109, 120, 121, 123, 124, 125, 128, 129, 133, 134, 135, 136, 137, 138, 139, 140, 144, 145, 147, 148, 151, 152, 153, 155, 157, 159, 160, 16…	228	155	67.9825	305, 308, 309, 311, 312, 313, 315, 316, 318, 319, 320, 321, 325, 326, 328, 329, 332, 336, 339, 340, 343, 344, 345, 346, 347, 352, 353, 354, 355, 356, 358, 359, 360, 362, 366, 369, 370, 371, 374, 375, 376, 377, 378, 381, 382, 387, 389, 390, 391, 393, 394, 399, 400, 401, 403, 404, 406, 407, 415, 416, 420, 422, 423, 424, 428, 430, 432, 434, 435, 437, 439, 440, 447, 450, 451, 453, 454, 455, 458, 459,…	1, 4, 5, 7, 8, 9, 11, 12, 13, 14, 15, 16, 19, 20, 21, 22, 25, 27, 28, 29, 30, 31, 32, 33, 34, 38, 39, 40, 41, 42, 44, 45, 46, 47, 48, 50, 51, 52, 53, 54, 55, 56, 57, 58, 59, 62, 64, 65, 66, 67, 68, 72, 73, 74, 75, 76, 77, 78, 84, 85, 88, 90, 91, 92, 94, 95, 96, 97, 98, 100, 101, 102, 107, 108, 109, 111, 112, 113, 116, 117, 119, 120, 121, 122, 124, 125, 127, 129, 130, 132, 133, 134, 135, 136, 137,…
s004_c_a.raw	777.016	128	99	77.3438	E1 E2 E3 E9 E14 E25 E33 E43 E48 E50 E55 E63 E69 E73 E74 E75 E76 E82 E83 E88 E89 E94 E100 E107 E115 E117 E122 E123 E127	10.769	NA	NA	[1: E8 E95 E113 E128][2: E95 E124 E128][3: E113 E126][4: E113 E119 E120 E121 E125 E128][5: E56 E86 E119 E125 E128][6: E66 E67 E125][7: E53 E56 E119 E128][8: E56 E119 E125][9: E86 E87 E95 E98 E113 E114][10: E39 E56 E95 E119][11: E56 E125][12: E56 E108 E125][13: E120 E121 E128][14: E95 E119][15: E59 E128][16: E34 E81][17: E56 E64 E119 E128][18: E64 E95 E113 E125][19: E95 E119 E121 E125 E128][20: E1…	608	432	71.0526	4, 5, 7, 8, 9, 10, 11, 13, 14, 15, 16, 17, 18, 19, 20, 21, 22, 23, 24, 25, 27, 28, 30, 31, 32, 33, 34, 35, 36, 37, 38, 40, 41, 42, 43, 44, 45, 46, 47, 48, 50, 51, 52, 53, 54, 55, 56, 58, 59, 60, 61, 62, 64, 65, 66, 67, 68, 69, 72, 73, 74, 76, 77, 78, 79, 80, 81, 82, 83, 84, 85, 87, 88, 89, 90, 91, 92, 93, 94, 95, 96, 97, 99, 100, 101, 102, 103, 106, 110, 111, 113, 114, 115, 116, 117, 118, 119, 12…	76	52	68.4211	11, 14, 22, 42, 46, 48, 50, 52, 53, 54, 55, 60, 62, 64, 65, 68, 72, 73, 89, 92, 94, 97, 101, 102, 111, 114, 117, 122, 124, 144, 172, 186, 187, 198, 211, 212, 222, 225, 233, 234, 250, 252, 263, 267, 268, 270, 284, 286, 287, 292, 295, 297	1, 3, 4, 7, 8, 9, 10, 11, 12, 13, 14, 15, 16, 18, 19, 20, 21, 22, 23, 24, 25, 26, 27, 28, 29, 30, 31, 32, 33, 37, 42, 45, 46, 47, 49, 50, 53, 54, 57, 58, 63, 64, 65, 66, 67, 68, 70, 71, 72, 74, 75, 76	76	56	73.6842	321, 322, 323, 325, 326, 340, 343, 345, 349, 351, 354, 362, 366, 367, 369, 370, 373, 376, 378, 395, 407, 412, 417, 418, 422, 427, 429, 453, 474, 479, 492, 497, 503, 504, 512, 513, 516, 518, 519, 521, 522, 530, 534, 538, 545, 557, 558, 560, 562, 566, 569, 575, 583, 593, 607, 608	1, 2, 3, 4, 5, 7, 8, 9, 10, 11, 12, 13, 14, 15, 16, 17, 18, 19, 20, 22, 26, 27, 28, 29, 31, 32, 33, 38, 39, 40, 41, 42, 43, 44, 45, 46, 47, 48, 49, 50, 51, 53, 54, 56, 58, 62, 63, 64, 65, 66, 67, 68, 72, 74, 75, 76	228	158	69.2982	4, 5, 7, 8, 9, 10, 13, 15, 16, 17, 18, 19, 20, 21, 23, 24, 25, 27, 28, 30, 31, 32, 33, 34, 35, 36, 37, 38, 40, 41, 43, 44, 45, 47, 51, 56, 58, 59, 61, 66, 67, 69, 74, 76, 77, 78, 79, 80, 81, 82, 83, 84, 85, 87, 88, 90, 91, 93, 95, 96, 99, 100, 103, 106, 110, 113, 115, 116, 118, 119, 120, 121, 123, 125, 126, 127, 128, 129, 130, 131, 132, 133, 134, 139, 140, 145, 146, 147, 149, 156, 157, 158, 159, …	4, 5, 7, 8, 9, 10, 11, 12, 13, 14, 15, 16, 17, 18, 19, 20, 21, 23, 24, 25, 26, 27, 28, 29, 30, 31, 32, 33, 34, 35, 36, 37, 38, 39, 41, 42, 44, 45, 46, 47, 48, 49, 52, 54, 55, 56, 57, 58, 59, 60, 61, 62, 63, 65, 66, 67, 68, 69, 70, 71, 73, 74, 75, 78, 82, 84, 85, 86, 87, 88, 89, 90, 91, 92, 93, 94, 95, 96, 97, 98, 99, 100, 101, 104, 105, 108, 109, 110, 112, 118, 119, 120, 121, 122, 123, 124, 125, …	228	166	72.807	305, 306, 307, 308, 310, 311, 312, 313, 314, 315, 317, 318, 319, 320, 324, 327, 328, 329, 331, 332, 333, 334, 336, 337, 338, 339, 341, 342, 344, 346, 348, 350, 352, 353, 355, 356, 357, 358, 360, 361, 363, 364, 365, 368, 371, 372, 374, 375, 377, 379, 380, 381, 383, 385, 386, 387, 388, 391, 392, 398, 399, 400, 405, 406, 408, 410, 411, 413, 415, 419, 424, 428, 434, 436, 441, 449, 450, 451, 452, 454,…	1, 2, 3, 4, 6, 7, 8, 9, 10, 11, 13, 14, 15, 16, 17, 18, 19, 20, 21, 22, 23, 24, 26, 27, 28, 29, 30, 31, 32, 33, 35, 36, 37, 38, 39, 40, 41, 42, 44, 45, 46, 47, 48, 49, 50, 51, 52, 53, 54, 55, 56, 57, 59, 61, 62, 63, 64, 67, 68, 70, 71, 72, 76, 77, 78, 80, 81, 82, 84, 86, 89, 92, 97, 99, 101, 108, 109, 110, 111, 112, 113, 114, 119, 120, 121, 122, 123, 124, 125, 126, 127, 128, 129, 130, 131, 132, 1…
s004_c_v.raw	882.112	128	105	82.0312	E1 E3 E25 E33 E45 E48 E55 E56 E68 E69 E73 E74 E75 E76 E82 E83 E89 E94 E102 E115 E116 E122 E126	4.30258	NA	NA	[1: E63 E84 E85 E88 E107 E119][2: E88 E95 E113 E119][3: E26 E63 E107 E125][4: E100 E113 E119 E125][5: E88 E100 E108][6: E63 E70 E77 E88 E107][7: E63 E64 E88 E107][8: E63 E88][9: E2 E64 E88 E100 E107 E125][10: E88 E107 E125][11: E63 E107 E113 E119 E125][12: E26 E43 E88 E100 E107 E125][13: E63 E100 E113][14: E64 E88 E100 E107 E113 E125 E128][15: E32 E107 E125][16: E63 E64 E107][17: E88 E99 E107 E12…	608	382	62.8289	1, 2, 3, 4, 5, 6, 7, 9, 11, 12, 14, 16, 17, 19, 20, 22, 23, 24, 26, 28, 29, 30, 31, 32, 35, 36, 39, 41, 42, 43, 44, 49, 50, 51, 52, 53, 55, 57, 59, 60, 62, 64, 65, 67, 68, 72, 75, 77, 79, 80, 86, 88, 90, 92, 93, 95, 96, 97, 98, 104, 106, 107, 110, 112, 113, 114, 117, 118, 121, 122, 123, 124, 125, 127, 128, 129, 136, 137, 140, 141, 142, 144, 145, 146, 147, 148, 150, 154, 155, 156, 157, 158, 160, 1…	76	46	60.5263	19, 26, 29, 41, 51, 59, 67, 80, 86, 90, 92, 107, 117, 121, 122, 129, 136, 137, 142, 147, 163, 187, 188, 192, 193, 198, 204, 205, 206, 215, 218, 226, 229, 245, 250, 254, 255, 261, 270, 275, 279, 285, 288, 292, 295, 303	2, 3, 5, 7, 10, 11, 13, 15, 17, 20, 21, 25, 26, 28, 29, 30, 31, 32, 34, 36, 39, 42, 43, 44, 45, 47, 48, 49, 50, 51, 52, 54, 55, 57, 59, 60, 61, 63, 65, 66, 67, 69, 70, 71, 72, 75	76	52	68.4211	315, 328, 333, 335, 336, 342, 362, 365, 368, 377, 385, 386, 400, 408, 409, 413, 417, 421, 422, 425, 435, 437, 439, 440, 443, 451, 454, 456, 468, 473, 480, 491, 492, 501, 504, 508, 510, 522, 523, 525, 536, 542, 555, 564, 566, 577, 584, 585, 589, 596, 598, 602	1, 3, 4, 5, 6, 8, 10, 11, 12, 13, 15, 16, 19, 21, 22, 23, 24, 25, 26, 28, 29, 30, 31, 32, 34, 35, 36, 38, 39, 40, 43, 45, 46, 47, 48, 50, 51, 52, 53, 54, 56, 59, 62, 64, 65, 67, 68, 69, 70, 71, 72, 74	228	144	63.1579	1, 2, 3, 4, 5, 6, 7, 9, 11, 12, 14, 16, 17, 20, 22, 23, 24, 28, 30, 31, 32, 35, 36, 39, 42, 43, 44, 49, 50, 52, 53, 55, 57, 60, 62, 64, 65, 68, 72, 75, 77, 79, 88, 93, 95, 96, 97, 98, 104, 106, 110, 112, 113, 114, 118, 123, 124, 125, 127, 128, 140, 141, 144, 145, 146, 148, 150, 154, 155, 156, 157, 158, 160, 161, 162, 164, 165, 166, 167, 168, 169, 170, 171, 172, 174, 176, 177, 178, 180, 181, 182, …	1, 2, 3, 4, 5, 6, 7, 9, 11, 12, 13, 15, 16, 18, 20, 21, 22, 24, 25, 26, 27, 29, 30, 33, 35, 36, 37, 40, 41, 42, 43, 45, 47, 49, 51, 53, 54, 55, 58, 61, 63, 65, 70, 72, 74, 75, 76, 77, 80, 82, 85, 87, 88, 89, 92, 94, 95, 96, 98, 99, 107, 108, 109, 110, 111, 112, 113, 116, 117, 118, 119, 120, 122, 123, 124, 125, 126, 127, 128, 129, 130, 131, 132, 133, 134, 136, 137, 138, 139, 140, 141, 143, 144, 14…	228	140	61.4035	306, 307, 308, 310, 312, 313, 314, 317, 318, 319, 320, 321, 322, 323, 325, 331, 332, 337, 338, 340, 341, 344, 345, 346, 350, 352, 354, 355, 359, 360, 363, 364, 366, 367, 370, 371, 374, 375, 376, 378, 380, 381, 382, 387, 388, 389, 392, 394, 396, 397, 398, 399, 401, 403, 404, 405, 406, 411, 414, 415, 416, 418, 420, 426, 427, 429, 430, 436, 438, 444, 445, 448, 449, 450, 452, 453, 461, 462, 467, 469,…	2, 3, 4, 6, 8, 9, 10, 12, 13, 14, 15, 16, 17, 18, 19, 24, 25, 27, 28, 29, 30, 32, 33, 34, 38, 40, 41, 42, 46, 47, 49, 50, 51, 52, 54, 55, 58, 59, 60, 61, 62, 63, 64, 67, 68, 69, 71, 72, 74, 75, 76, 77, 78, 79, 80, 81, 82, 85, 87, 88, 89, 90, 92, 94, 95, 97, 98, 103, 104, 106, 107, 110, 111, 112, 113, 114, 119, 120, 125, 126, 127, 128, 129, 131, 132, 133, 135, 136, 137, 138, 140, 141, 146, 147, 14…
s005_c_a.raw	888.216	128	115	89.8438	E8 E14 E17 E21 E22 E25 E55 E62 E71 E72 E99 E106 E119	2.8372	NA	NA	[1: E9 E15 E18 E23 E113 E120][2: E15 E126][3: E15 E16 E23 E113][4: E9 E15 E56 E128][5: E9 E15 E49 E127][6: E1 E9 E32 E126 E128][7: E9 E15 E26 E32][8: E127][9: E10 E15 E18 E23][10: E9 E15 E18 E23][11: E9 E15 E18 E23][12: ][13: E50 E56 E127][14: E15 E23 E26 E40 E56][15: E18 E127][16: E1 E32 E56 E75 E88 E94][17: E15 E32 E49 E94 E124 E128][18: E9 E15][19: E2 E23 E24][20: E18 E32 E128][21: E120 E127 E…	608	378	62.1711	1, 2, 3, 4, 6, 7, 8, 9, 10, 11, 12, 13, 16, 18, 19, 20, 21, 22, 23, 24, 25, 26, 27, 28, 29, 30, 31, 32, 33, 34, 35, 36, 37, 38, 40, 41, 42, 43, 45, 46, 48, 49, 50, 52, 53, 54, 55, 56, 58, 59, 60, 61, 62, 63, 64, 66, 67, 70, 71, 72, 73, 75, 76, 77, 78, 80, 81, 84, 86, 87, 91, 92, 94, 95, 96, 99, 101, 103, 104, 105, 106, 107, 108, 109, 110, 112, 113, 114, 116, 117, 118, 119, 121, 122, 123, 124, 125…	76	54	71.0526	13, 19, 21, 24, 27, 37, 40, 41, 46, 50, 64, 70, 71, 81, 86, 91, 95, 96, 99, 105, 107, 109, 128, 138, 148, 149, 164, 168, 179, 185, 189, 193, 207, 211, 212, 223, 224, 226, 229, 231, 232, 234, 235, 239, 242, 268, 272, 277, 284, 287, 288, 297, 299, 303	1, 4, 5, 6, 7, 8, 9, 10, 11, 12, 14, 17, 18, 21, 23, 25, 27, 28, 29, 31, 32, 33, 34, 35, 37, 38, 39, 40, 42, 43, 44, 45, 49, 50, 51, 53, 54, 55, 56, 57, 58, 59, 60, 61, 62, 66, 67, 69, 71, 72, 73, 74, 75, 76	76	42	55.2632	315, 321, 327, 329, 352, 358, 373, 393, 394, 400, 402, 415, 417, 418, 421, 429, 431, 433, 434, 438, 449, 455, 456, 477, 483, 489, 490, 494, 495, 496, 499, 520, 521, 534, 538, 562, 572, 574, 576, 579, 580, 602	1, 3, 5, 6, 8, 10, 13, 17, 18, 19, 20, 24, 25, 26, 27, 29, 30, 31, 32, 33, 36, 37, 38, 42, 43, 45, 46, 47, 48, 49, 51, 54, 55, 57, 58, 61, 65, 66, 67, 69, 70, 76	228	167	73.2456	1, 2, 3, 4, 6, 7, 8, 9, 10, 11, 12, 16, 18, 20, 22, 23, 25, 26, 28, 29, 30, 31, 32, 33, 34, 35, 36, 38, 42, 43, 45, 48, 49, 52, 53, 54, 55, 56, 58, 59, 60, 61, 62, 63, 66, 67, 72, 73, 75, 76, 77, 78, 80, 84, 87, 92, 94, 101, 103, 104, 106, 108, 110, 112, 113, 114, 116, 117, 118, 119, 121, 122, 123, 124, 125, 126, 129, 130, 131, 132, 133, 134, 135, 136, 137, 141, 142, 143, 147, 151, 153, 154, 155,…	1, 2, 3, 4, 6, 7, 8, 9, 10, 11, 12, 14, 15, 16, 17, 18, 19, 20, 21, 22, 23, 24, 25, 26, 27, 28, 29, 30, 32, 33, 35, 37, 38, 39, 40, 41, 42, 43, 45, 46, 47, 48, 49, 50, 51, 52, 54, 55, 56, 57, 58, 59, 60, 62, 64, 67, 68, 72, 73, 74, 75, 76, 77, 79, 80, 81, 83, 84, 85, 86, 88, 89, 90, 91, 92, 93, 95, 96, 97, 98, 99, 100, 101, 102, 103, 106, 107, 108, 111, 113, 115, 116, 117, 118, 119, 120, 121, 123…	228	115	50.4386	309, 311, 312, 313, 314, 316, 319, 323, 324, 325, 328, 330, 332, 333, 334, 337, 341, 342, 346, 348, 356, 357, 362, 363, 366, 369, 370, 371, 372, 374, 375, 379, 381, 382, 383, 384, 388, 389, 390, 391, 392, 395, 398, 399, 403, 404, 409, 416, 419, 420, 425, 426, 427, 430, 435, 437, 440, 443, 446, 447, 448, 450, 452, 453, 457, 459, 462, 463, 464, 467, 470, 474, 475, 479, 480, 481, 482, 487, 492, 493,…	5, 7, 8, 9, 10, 11, 13, 16, 17, 18, 19, 20, 22, 23, 24, 26, 30, 31, 35, 37, 43, 44, 47, 48, 50, 53, 54, 55, 56, 57, 58, 60, 62, 63, 64, 65, 68, 69, 70, 71, 72, 73, 76, 77, 79, 80, 84, 88, 89, 90, 93, 94, 95, 97, 99, 101, 102, 105, 107, 108, 109, 110, 112, 113, 115, 117, 120, 121, 122, 125, 127, 129, 130, 133, 134, 135, 136, 140, 142, 143, 147, 148, 154, 155, 158, 164, 168, 170, 174, 175, 176, 177…
s005_c_v.raw	936.364	128	109	85.1562	E2 E3 E7 E8 E11 E21 E22 E25 E39 E49 E55 E62 E71 E72 E74 E94 E95 E106 E119	1.74302	NA	NA	[1: E48 E113 E127][2: E9 E14 E15 E17 E108 E126][3: E48 E82][4: E9 E14 E15 E17 E115][5: E14 E17 E48][6: E10 E48 E120][7: E18 E45 E48 E127][8: E14 E15 E17 E48][9: E9 E14 E15 E17 E18][10: E64 E127][11: E9 E14 E15 E17 E127][12: E48 E126][13: E9 E14 E17 E26 E48 E64][14: E9 E14 E15 E17 E124][15: E9 E14 E15 E17 E124][16: E1 E4 E15 E38 E124 E127][17: E9 E10 E16 E17 E48 E73][18: E9 E14 E17][19: E9 E24 E12…	608	359	59.0461	3, 5, 6, 7, 8, 9, 10, 11, 12, 13, 14, 16, 17, 18, 19, 20, 22, 23, 24, 26, 27, 28, 29, 30, 31, 32, 33, 35, 36, 37, 42, 43, 46, 49, 50, 51, 52, 53, 55, 56, 57, 58, 61, 62, 63, 65, 66, 67, 68, 69, 70, 71, 72, 73, 74, 75, 76, 77, 78, 82, 83, 84, 86, 87, 88, 89, 90, 92, 93, 94, 96, 97, 98, 102, 103, 104, 105, 107, 109, 110, 111, 112, 113, 115, 116, 118, 119, 120, 121, 122, 124, 125, 126, 127, 128, 129…	76	50	65.7895	12, 13, 20, 28, 32, 36, 37, 43, 52, 63, 65, 83, 86, 87, 88, 92, 97, 102, 109, 118, 119, 122, 125, 128, 129, 150, 167, 168, 170, 173, 177, 178, 180, 184, 187, 188, 191, 200, 202, 227, 233, 247, 249, 252, 256, 261, 267, 268, 285, 296	1, 2, 4, 6, 7, 8, 9, 11, 15, 17, 18, 21, 22, 23, 24, 25, 26, 27, 28, 30, 31, 32, 33, 34, 35, 38, 39, 40, 41, 42, 43, 44, 45, 46, 47, 48, 49, 51, 52, 55, 57, 60, 62, 63, 65, 66, 68, 69, 71, 73	76	37	48.6842	317, 323, 324, 325, 326, 336, 337, 343, 349, 372, 393, 395, 401, 403, 406, 407, 412, 417, 420, 431, 432, 433, 444, 478, 479, 482, 483, 492, 540, 544, 546, 552, 578, 581, 593, 602, 604	1, 2, 3, 4, 5, 7, 8, 9, 11, 12, 17, 18, 20, 21, 23, 24, 26, 29, 30, 31, 32, 33, 35, 42, 43, 44, 45, 49, 58, 59, 60, 62, 67, 68, 70, 74, 75	228	165	72.3684	3, 5, 6, 7, 8, 9, 10, 11, 14, 16, 17, 18, 19, 22, 23, 24, 26, 27, 29, 30, 31, 33, 35, 42, 46, 49, 50, 51, 53, 55, 56, 57, 58, 61, 62, 66, 67, 68, 69, 70, 71, 72, 73, 74, 75, 76, 77, 78, 82, 84, 89, 90, 93, 94, 96, 98, 103, 104, 105, 107, 110, 111, 112, 113, 115, 116, 120, 121, 124, 126, 127, 130, 131, 132, 133, 134, 135, 136, 137, 138, 139, 140, 141, 143, 144, 145, 147, 148, 149, 151, 157, 159, 1…	3, 5, 6, 7, 8, 9, 10, 11, 12, 13, 14, 15, 16, 17, 18, 19, 21, 22, 23, 24, 25, 26, 28, 32, 33, 35, 36, 37, 38, 40, 41, 42, 43, 45, 46, 48, 49, 50, 51, 52, 53, 54, 55, 56, 57, 58, 59, 60, 62, 63, 65, 66, 68, 69, 71, 72, 76, 77, 78, 80, 82, 83, 84, 85, 86, 87, 89, 90, 92, 93, 94, 95, 96, 97, 98, 99, 100, 101, 102, 103, 104, 105, 106, 107, 108, 109, 110, 111, 112, 113, 119, 121, 123, 126, 129, 131, 1…	228	107	46.9298	306, 307, 308, 311, 312, 314, 316, 319, 320, 328, 331, 332, 333, 334, 335, 338, 340, 341, 342, 344, 345, 347, 350, 352, 353, 355, 356, 358, 359, 360, 361, 362, 364, 365, 366, 369, 370, 374, 376, 377, 379, 380, 381, 382, 383, 388, 392, 396, 397, 400, 402, 409, 410, 413, 414, 419, 422, 423, 427, 436, 439, 441, 442, 443, 448, 449, 450, 456, 457, 458, 460, 462, 466, 468, 470, 476, 485, 487, 490, 497,…	2, 3, 4, 7, 8, 10, 12, 14, 15, 19, 21, 22, 23, 24, 25, 26, 28, 29, 30, 31, 32, 33, 35, 37, 38, 40, 41, 43, 44, 45, 46, 47, 49, 50, 51, 54, 55, 57, 59, 60, 61, 62, 63, 64, 65, 68, 72, 74, 75, 77, 78, 81, 82, 83, 84, 86, 88, 89, 93, 99, 102, 103, 104, 105, 107, 108, 109, 114, 115, 116, 118, 120, 124, 125, 127, 132, 135, 136, 139, 144, 147, 148, 150, 157, 159, 162, 163, 164, 165, 168, 169, 174, 176,…
s006_c_a.raw	863.964	128	105	82.0312	E2 E6 E8 E9 E11 E14 E15 E17 E19 E21 E22 E25 E31 E36 E39 E62 E79 E80 E87 E91 E104 E109 E128	0.330713	NA	NA	[1: E1 E26 E94 E99][2: E1 E81 E94 E95 E99][3: E1 E16 E99][4: E32 E119 E126][5: E1 E95 E99][6: E16 E23 E26 E126][7: E1 E81 E98 E99][8: E112 E119][9: E10 E16 E95 E98 E99][10: E48 E126][11: E1 E81 E127][12: E95 E99][13: E94 E95 E99][14: E94 E95 E98 E99][15: E32 E95 E102 E108][16: E92 E99][17: E5 E94 E95 E99][18: E1 E32 E94 E119 E126][19: E32 E94 E99][20: E1 E32 E99][21: E23 E26 E32][22: E18 E99 E100…	608	445	73.1908	2, 3, 6, 8, 9, 10, 12, 14, 17, 18, 19, 20, 22, 23, 26, 27, 28, 29, 30, 31, 32, 37, 38, 39, 41, 42, 43, 44, 45, 51, 54, 55, 57, 63, 64, 65, 66, 68, 69, 70, 72, 74, 77, 79, 80, 83, 85, 86, 87, 88, 89, 92, 93, 94, 95, 96, 97, 98, 99, 100, 101, 102, 108, 109, 110, 112, 113, 114, 115, 116, 117, 119, 120, 121, 122, 123, 124, 125, 126, 127, 128, 129, 130, 132, 133, 134, 136, 137, 138, 140, 141, 144, 145…	76	57	75	17, 22, 37, 38, 39, 43, 63, 64, 65, 69, 72, 80, 83, 92, 93, 98, 99, 101, 108, 109, 115, 125, 128, 133, 144, 145, 181, 187, 190, 194, 201, 202, 206, 211, 217, 218, 220, 223, 229, 233, 237, 242, 252, 260, 266, 276, 277, 278, 279, 280, 288, 289, 292, 294, 297, 300, 304	2, 4, 8, 9, 10, 11, 16, 17, 18, 19, 20, 21, 22, 23, 24, 25, 26, 27, 29, 30, 32, 34, 35, 36, 37, 38, 39, 40, 41, 42, 43, 44, 45, 46, 47, 48, 49, 50, 51, 52, 53, 55, 57, 58, 61, 64, 65, 66, 67, 68, 69, 70, 71, 72, 73, 74, 76	76	59	77.6316	323, 325, 336, 339, 375, 376, 379, 384, 392, 395, 400, 405, 407, 413, 414, 420, 422, 423, 425, 430, 432, 433, 441, 448, 449, 477, 479, 482, 483, 484, 485, 486, 487, 488, 503, 505, 507, 508, 515, 517, 518, 519, 522, 524, 525, 537, 541, 542, 544, 551, 556, 565, 567, 573, 578, 579, 581, 595, 604	2, 4, 6, 7, 12, 13, 14, 15, 17, 18, 19, 20, 21, 23, 24, 26, 27, 28, 29, 30, 31, 32, 35, 36, 37, 41, 42, 43, 44, 45, 46, 47, 48, 49, 51, 52, 53, 54, 55, 56, 57, 58, 59, 60, 61, 62, 63, 64, 65, 66, 67, 68, 69, 70, 71, 72, 73, 75, 76	228	156	68.4211	2, 3, 6, 8, 9, 10, 12, 14, 18, 19, 20, 23, 26, 27, 28, 29, 30, 31, 32, 41, 42, 44, 45, 51, 54, 55, 57, 66, 68, 70, 74, 77, 79, 85, 86, 87, 88, 89, 94, 95, 96, 97, 100, 102, 110, 112, 113, 114, 116, 117, 119, 120, 121, 122, 123, 124, 126, 127, 129, 130, 132, 134, 136, 137, 138, 140, 141, 146, 147, 148, 149, 150, 151, 152, 153, 155, 157, 158, 159, 160, 161, 162, 163, 164, 165, 166, 167, 168, 169, 1…	2, 3, 6, 8, 9, 10, 12, 13, 16, 17, 18, 19, 22, 23, 24, 25, 26, 27, 28, 31, 32, 33, 34, 37, 39, 40, 42, 48, 50, 51, 54, 57, 59, 63, 64, 65, 66, 67, 70, 71, 72, 73, 74, 75, 80, 81, 82, 83, 84, 85, 86, 87, 88, 89, 90, 91, 92, 93, 94, 95, 97, 98, 100, 101, 102, 104, 105, 108, 109, 110, 111, 112, 113, 114, 115, 117, 119, 120, 121, 122, 123, 124, 125, 126, 127, 128, 129, 130, 131, 132, 134, 135, 137, 1…	228	173	75.8772	305, 307, 309, 310, 311, 312, 313, 314, 315, 316, 319, 326, 327, 328, 329, 330, 331, 332, 333, 338, 340, 341, 342, 343, 344, 345, 346, 347, 348, 349, 350, 351, 352, 353, 354, 355, 356, 357, 358, 362, 363, 366, 367, 368, 369, 372, 373, 374, 377, 378, 380, 381, 382, 383, 385, 386, 387, 388, 389, 391, 393, 394, 397, 398, 399, 401, 402, 404, 406, 408, 411, 416, 417, 418, 421, 424, 428, 431, 434, 436,…	1, 3, 5, 6, 7, 8, 9, 10, 11, 12, 14, 18, 19, 20, 21, 22, 23, 24, 25, 28, 29, 30, 31, 32, 33, 34, 35, 36, 37, 38, 39, 40, 41, 42, 43, 44, 45, 46, 47, 49, 50, 52, 53, 54, 55, 57, 58, 59, 60, 61, 62, 63, 64, 65, 66, 67, 68, 69, 70, 71, 72, 73, 75, 76, 77, 78, 79, 81, 82, 83, 86, 87, 88, 89, 91, 92, 95, 97, 98, 99, 100, 102, 103, 104, 105, 107, 109, 110, 111, 112, 116, 117, 119, 122, 123, 125, 126, 1…
s006_c_v.raw	929.564	128	104	81.25	E2 E6 E8 E9 E14 E15 E17 E21 E25 E31 E35 E36 E39 E71 E79 E80 E86 E87 E90 E91 E97 E106 E121 E128	1.13313	NA	NA	[1: E16 E18 E22][2: E88][3: E16 E56][4: E10 E16 E18 E22 E32][5: E10 E16 E32 E119 E127][6: E10 E11 E16 E18 E22 E126][7: E10 E11 E16 E18 E22 E96 E126 E127][8: E126 E127][9: E10 E16 E18 E22][10: E1 E16 E22 E94][11: E10 E16 E18 E22][12: E1 E16 E23 E126 E127][13: E10 E16 E22][14: E3 E10 E16 E18 E22][15: E10 E16 E18 E22 E32][16: E10 E11 E16 E126][17: E10 E11 E16 E22][18: E1 E4 E11][19: E1 E10 E16][20: …	608	408	67.1053	1, 3, 4, 5, 6, 7, 8, 9, 10, 11, 12, 13, 14, 16, 17, 18, 19, 20, 21, 22, 23, 26, 27, 28, 30, 31, 32, 33, 35, 36, 37, 38, 39, 40, 41, 42, 44, 45, 46, 47, 48, 49, 50, 52, 53, 54, 55, 56, 57, 58, 59, 60, 61, 62, 63, 64, 65, 66, 67, 69, 70, 71, 72, 73, 74, 75, 76, 77, 78, 79, 80, 81, 82, 83, 84, 85, 86, 87, 88, 89, 90, 91, 92, 93, 94, 95, 96, 97, 98, 99, 100, 101, 102, 103, 104, 105, 106, 108, 109, 11…	76	62	81.5789	12, 13, 14, 17, 18, 22, 23, 26, 30, 32, 36, 37, 47, 54, 59, 61, 69, 71, 78, 82, 84, 85, 86, 87, 97, 101, 104, 110, 120, 129, 133, 138, 143, 149, 150, 151, 164, 166, 175, 183, 196, 199, 214, 216, 224, 225, 239, 243, 250, 253, 256, 261, 263, 269, 272, 273, 285, 288, 292, 293, 296, 301	1, 2, 3, 4, 5, 6, 7, 8, 9, 10, 11, 12, 14, 15, 16, 17, 18, 19, 20, 21, 22, 23, 24, 25, 26, 27, 28, 29, 31, 32, 33, 34, 35, 36, 37, 38, 40, 41, 44, 45, 48, 49, 51, 52, 54, 55, 58, 60, 61, 62, 63, 64, 65, 66, 67, 68, 70, 71, 72, 73, 75, 76	76	49	64.4737	317, 336, 353, 358, 363, 367, 368, 370, 392, 393, 396, 401, 406, 407, 415, 417, 423, 439, 444, 445, 446, 447, 469, 471, 480, 485, 487, 488, 494, 497, 502, 503, 506, 517, 520, 524, 542, 546, 550, 553, 561, 564, 567, 572, 577, 580, 588, 601, 602	1, 3, 7, 8, 9, 10, 11, 12, 17, 18, 19, 20, 21, 22, 24, 26, 27, 30, 32, 33, 34, 35, 39, 40, 41, 43, 44, 45, 48, 49, 50, 51, 52, 54, 55, 56, 58, 59, 60, 61, 64, 65, 66, 69, 70, 71, 73, 75, 76	228	157	68.8596	1, 3, 4, 5, 6, 7, 8, 9, 10, 11, 16, 19, 20, 21, 27, 28, 31, 33, 35, 38, 39, 40, 41, 42, 44, 45, 46, 48, 49, 50, 52, 53, 55, 56, 57, 58, 60, 62, 63, 64, 65, 66, 67, 70, 72, 73, 74, 75, 76, 77, 79, 80, 81, 83, 88, 89, 90, 91, 92, 93, 94, 95, 96, 98, 99, 100, 102, 103, 105, 106, 108, 109, 111, 112, 113, 115, 116, 117, 118, 119, 121, 122, 123, 124, 125, 127, 128, 130, 134, 135, 136, 137, 140, 141, 14…	1, 3, 4, 5, 6, 7, 8, 9, 10, 11, 13, 14, 15, 16, 19, 20, 22, 23, 25, 26, 27, 28, 29, 30, 31, 32, 33, 34, 35, 36, 38, 39, 40, 41, 42, 43, 44, 45, 46, 47, 48, 49, 50, 52, 53, 54, 55, 56, 57, 58, 59, 60, 61, 62, 63, 64, 65, 66, 67, 68, 69, 70, 71, 72, 73, 74, 75, 76, 77, 78, 80, 81, 82, 83, 84, 85, 86, 87, 88, 89, 90, 91, 92, 93, 94, 96, 97, 98, 101, 102, 103, 104, 106, 107, 108, 110, 111, 113, 115, …	228	140	61.4035	306, 307, 308, 309, 310, 311, 312, 313, 314, 315, 316, 318, 319, 321, 322, 323, 324, 325, 334, 335, 339, 341, 345, 346, 349, 352, 356, 359, 360, 362, 364, 365, 366, 369, 371, 372, 373, 379, 380, 382, 385, 388, 390, 394, 395, 397, 398, 399, 402, 403, 404, 408, 409, 410, 412, 413, 418, 420, 422, 426, 430, 431, 433, 434, 435, 436, 437, 438, 442, 443, 452, 453, 454, 457, 458, 460, 463, 466, 470, 473,…	2, 3, 4, 5, 6, 7, 8, 9, 10, 11, 12, 13, 14, 15, 16, 17, 18, 19, 28, 29, 32, 34, 37, 38, 40, 42, 45, 47, 48, 50, 51, 52, 53, 54, 55, 56, 57, 62, 63, 64, 67, 70, 71, 72, 73, 74, 75, 76, 78, 79, 80, 82, 83, 84, 85, 86, 88, 90, 92, 95, 97, 98, 100, 101, 102, 103, 104, 105, 107, 108, 111, 112, 113, 115, 116, 118, 121, 124, 127, 129, 130, 131, 132, 134, 135, 140, 141, 142, 143, 144, 145, 147, 148, 149,…
s007_c_a.raw	877.212	128	108	84.375	E1 E3 E9 E14 E15 E17 E21 E25 E70 E76 E78 E81 E82 E83 E84 E85 E88 E89 E94 E95	2.38104	NA	NA	[1: E12 E22 E26 E32][2: E22 E28 E48 E128][3: E8 E49 E74][4: E8 E22 E32 E48][5: E8 E26 E56][6: E22 E26 E45 E49][7: E8 E26 E32 E125][8: E8 E22 E26][9: E22 E49][10: E8 E22 E26 E120][11: E23 E72 E107][12: E11 E22 E49 E68 E119][13: E8 E22 E26][14: E8 E63 E64 E69 E73 E74][15: E49 E69 E96][16: E18 E19 E22 E26 E126][17: E8 E32][18: E22 E32 E119][19: E22 E32 E107][20: E49 E107][21: E107][22: E22 E32 E49][…	608	383	62.9934	1, 9, 10, 11, 12, 13, 15, 16, 17, 21, 22, 23, 24, 28, 31, 32, 33, 34, 35, 36, 38, 39, 40, 41, 42, 43, 44, 48, 52, 53, 54, 55, 58, 60, 62, 63, 64, 65, 66, 67, 68, 69, 70, 71, 72, 73, 74, 75, 76, 78, 79, 80, 81, 83, 85, 86, 87, 88, 89, 90, 91, 92, 93, 94, 97, 99, 100, 101, 103, 105, 107, 108, 110, 112, 113, 115, 116, 117, 118, 120, 121, 122, 123, 124, 125, 126, 128, 129, 130, 131, 132, 133, 134, 13…	76	60	78.9474	11, 12, 13, 15, 16, 22, 24, 32, 36, 40, 48, 52, 65, 68, 74, 75, 76, 80, 81, 85, 91, 93, 100, 108, 112, 116, 120, 122, 142, 174, 176, 177, 179, 180, 190, 191, 192, 193, 197, 200, 204, 210, 218, 222, 228, 230, 248, 259, 261, 262, 267, 276, 280, 281, 283, 284, 285, 289, 294, 302	1, 2, 3, 4, 5, 8, 9, 11, 12, 13, 14, 16, 18, 19, 20, 21, 22, 23, 24, 26, 27, 28, 29, 30, 31, 32, 34, 35, 37, 39, 40, 41, 42, 43, 45, 46, 47, 48, 49, 50, 52, 53, 55, 56, 57, 58, 61, 63, 64, 65, 66, 68, 69, 70, 71, 72, 73, 74, 75, 76	76	42	55.2632	319, 326, 327, 333, 337, 341, 342, 350, 358, 364, 377, 378, 383, 387, 388, 392, 401, 404, 417, 428, 429, 433, 440, 450, 467, 483, 500, 501, 503, 506, 509, 526, 529, 554, 555, 571, 575, 577, 578, 586, 593, 595	2, 3, 4, 5, 6, 7, 8, 11, 14, 15, 18, 19, 20, 21, 22, 23, 24, 26, 27, 31, 32, 34, 37, 38, 39, 41, 42, 43, 44, 45, 47, 51, 53, 59, 60, 63, 64, 65, 66, 70, 73, 74	228	163	71.4912	1, 9, 10, 17, 21, 23, 28, 31, 33, 34, 35, 38, 39, 41, 42, 43, 44, 53, 54, 55, 58, 60, 62, 63, 64, 66, 67, 69, 70, 71, 72, 73, 78, 79, 83, 86, 87, 88, 89, 90, 92, 94, 97, 99, 101, 103, 105, 107, 110, 113, 115, 117, 118, 121, 123, 124, 125, 126, 128, 129, 130, 131, 132, 133, 134, 135, 136, 138, 139, 141, 143, 144, 145, 147, 151, 156, 158, 159, 160, 161, 162, 163, 166, 167, 168, 169, 170, 171, 172, …	1, 9, 10, 12, 14, 15, 19, 21, 22, 23, 24, 26, 27, 28, 29, 30, 31, 37, 38, 39, 41, 43, 45, 46, 47, 48, 49, 50, 51, 52, 53, 54, 56, 57, 58, 60, 61, 62, 63, 64, 65, 66, 69, 71, 72, 74, 76, 78, 80, 82, 84, 85, 86, 87, 88, 89, 90, 91, 93, 94, 95, 96, 97, 98, 99, 100, 101, 103, 104, 105, 106, 107, 108, 110, 113, 118, 120, 121, 122, 123, 124, 125, 128, 129, 130, 131, 132, 133, 134, 135, 136, 137, 138, 1…	228	118	51.7544	308, 309, 310, 311, 312, 313, 314, 315, 316, 317, 320, 321, 322, 323, 324, 325, 329, 330, 332, 334, 336, 340, 343, 344, 346, 347, 349, 351, 352, 359, 360, 361, 362, 363, 365, 368, 369, 370, 371, 372, 373, 375, 376, 379, 380, 381, 382, 384, 385, 386, 389, 400, 405, 406, 409, 410, 411, 412, 413, 414, 415, 416, 418, 422, 423, 425, 427, 438, 443, 444, 445, 447, 449, 451, 452, 453, 454, 456, 461, 466,…	4, 5, 6, 7, 8, 9, 10, 11, 12, 13, 14, 15, 16, 17, 18, 19, 21, 22, 24, 25, 27, 30, 31, 32, 33, 34, 35, 36, 37, 41, 42, 43, 44, 45, 46, 48, 49, 50, 51, 52, 53, 54, 55, 56, 57, 58, 59, 60, 61, 62, 63, 73, 75, 76, 79, 80, 81, 82, 83, 84, 85, 86, 87, 88, 89, 91, 93, 98, 102, 103, 104, 106, 108, 109, 110, 111, 112, 114, 119, 124, 125, 127, 129, 132, 133, 135, 141, 143, 144, 145, 146, 147, 148, 149, 150…
s007_c_v.raw	880.664	128	111	86.7188	E1 E3 E9 E14 E17 E25 E45 E56 E70 E76 E78 E81 E82 E88 E99 E100 E119	1.21139	NA	NA	[1: E44][2: E44 E95 E126][3: E94 E127][4: E107][5: E39][6: E49 E113][7: E84 E94][8: E23 E24 E26 E27 E48 E107][9: E127][10: E120][11: E32 E33 E126][12: E21 E22 E23 E120][13: E15 E21 E22 E26][14: E73 E120 E127][15: E21 E22 E23 E26][16: E8 E21 E22][17: E39 E44 E69 E107][18: E32 E44 E73 E95][19: ][20: E73 E107 E126][21: ][22: E32 E43 E57 E127 E128][23: E32 E39 E57][24: E6 E11 E115 E120][25: E34 E39 E…	608	362	59.5395	1, 2, 3, 4, 5, 6, 7, 8, 9, 12, 15, 16, 17, 18, 19, 20, 21, 22, 23, 24, 25, 27, 28, 29, 30, 32, 34, 37, 39, 40, 42, 43, 44, 45, 46, 47, 49, 50, 53, 54, 58, 59, 61, 63, 64, 65, 67, 69, 72, 73, 75, 76, 77, 78, 81, 82, 83, 87, 92, 93, 94, 95, 97, 98, 99, 101, 102, 103, 104, 105, 107, 108, 109, 110, 111, 112, 113, 114, 116, 117, 118, 119, 121, 122, 123, 125, 126, 127, 129, 130, 131, 132, 133, 134, 135…	76	48	63.1579	15, 16, 22, 24, 30, 34, 43, 59, 69, 76, 81, 82, 99, 102, 103, 105, 107, 108, 114, 117, 118, 123, 129, 130, 134, 147, 165, 173, 180, 181, 183, 191, 195, 199, 208, 215, 216, 217, 237, 255, 260, 280, 285, 286, 292, 293, 297, 302	2, 3, 4, 5, 7, 9, 12, 14, 16, 19, 20, 21, 23, 24, 25, 26, 27, 28, 29, 30, 31, 32, 33, 34, 35, 37, 40, 42, 44, 45, 46, 47, 49, 51, 53, 55, 56, 57, 62, 64, 65, 67, 68, 69, 70, 71, 73, 76	76	42	55.2632	315, 317, 318, 323, 335, 349, 351, 354, 366, 370, 378, 389, 400, 402, 414, 416, 417, 419, 425, 432, 439, 441, 472, 474, 478, 488, 496, 504, 511, 517, 519, 524, 541, 556, 557, 563, 575, 578, 583, 594, 598, 608	1, 2, 3, 4, 8, 10, 11, 12, 14, 15, 18, 19, 21, 23, 25, 26, 27, 28, 30, 33, 34, 36, 40, 41, 43, 44, 48, 50, 51, 52, 53, 55, 56, 60, 61, 63, 66, 68, 70, 72, 73, 76	228	142	62.2807	1, 2, 3, 4, 5, 6, 7, 8, 9, 12, 17, 18, 19, 20, 21, 23, 25, 27, 28, 29, 32, 37, 39, 40, 42, 44, 45, 46, 47, 49, 50, 53, 54, 58, 61, 63, 64, 65, 67, 72, 73, 75, 77, 78, 83, 87, 92, 93, 94, 95, 97, 98, 101, 104, 109, 110, 111, 112, 113, 116, 119, 121, 122, 125, 126, 127, 131, 132, 133, 135, 137, 141, 142, 145, 148, 149, 150, 158, 162, 166, 167, 168, 170, 171, 174, 176, 177, 178, 179, 182, 184, 185, …	1, 2, 3, 4, 5, 6, 7, 8, 9, 12, 14, 15, 16, 17, 18, 19, 20, 21, 22, 23, 25, 27, 28, 29, 31, 32, 33, 34, 35, 37, 38, 41, 42, 45, 47, 49, 50, 51, 53, 55, 56, 57, 58, 59, 62, 65, 70, 71, 72, 73, 75, 76, 78, 79, 81, 82, 83, 84, 85, 87, 88, 90, 91, 93, 94, 95, 97, 98, 99, 100, 102, 105, 106, 109, 111, 112, 113, 120, 124, 126, 127, 128, 129, 130, 132, 133, 134, 135, 136, 137, 138, 139, 140, 141, 142, 14…	228	130	57.0175	306, 307, 308, 311, 312, 313, 314, 320, 324, 330, 331, 332, 337, 338, 339, 342, 343, 344, 345, 347, 348, 352, 353, 355, 356, 358, 361, 362, 364, 365, 367, 368, 369, 379, 382, 383, 386, 387, 394, 396, 399, 407, 409, 410, 413, 418, 420, 428, 431, 434, 437, 444, 446, 448, 449, 453, 456, 458, 460, 462, 463, 465, 466, 468, 471, 473, 475, 476, 481, 483, 485, 486, 493, 494, 497, 498, 500, 501, 502, 505,…	2, 3, 4, 7, 8, 9, 10, 13, 16, 21, 22, 23, 25, 26, 27, 29, 30, 31, 32, 34, 35, 37, 38, 39, 40, 42, 45, 46, 47, 48, 49, 50, 51, 57, 60, 61, 64, 65, 70, 72, 75, 79, 81, 82, 85, 87, 88, 93, 95, 97, 100, 104, 106, 107, 108, 111, 114, 116, 118, 120, 121, 123, 124, 126, 128, 129, 130, 131, 134, 136, 138, 139, 143, 144, 145, 146, 148, 149, 150, 151, 152, 153, 154, 155, 156, 157, 162, 163, 168, 169, 170, …
s008_c_a.raw	830.112	128	108	84.375	E3 E8 E9 E14 E17 E21 E25 E34 E55 E62 E64 E69 E73 E74 E76 E81 E82 E95 E126 E127	1.90308	NA	NA	[1: E22 E26 E45 E48][2: E22 E26 E32 E119][3: E15 E22 E26 E43 E114][4: E22 E26 E48 E49][5: E22 E26 E48 E49][6: E22 E26 E48 E49][7: E49 E100 E107][8: E22 E44 E49 E56 E57 E88][9: E2 E22 E26 E49][10: E15 E16 E22 E26 E68][11: E15 E16 E22][12: E49][13: E22 E26 E49][14: E22 E26 E49 E107][15: E2 E22 E48][16: E2 E22 E26 E39][17: E15 E22 E26 E49][18: E15 E22 E26 E49][19: E22 E26 E49][20: E2 E22 E26 E48 E49…	608	389	63.9803	2, 3, 4, 6, 9, 11, 13, 15, 20, 21, 23, 25, 26, 31, 32, 33, 37, 38, 41, 42, 43, 46, 49, 50, 51, 52, 53, 54, 55, 57, 59, 63, 64, 66, 67, 69, 71, 73, 74, 77, 78, 79, 80, 81, 83, 84, 85, 87, 88, 89, 90, 93, 94, 95, 96, 99, 100, 101, 104, 106, 109, 110, 113, 114, 115, 116, 117, 118, 119, 120, 121, 124, 125, 126, 127, 128, 129, 130, 132, 133, 134, 136, 138, 141, 143, 144, 145, 146, 147, 151, 152, 155, …	76	48	63.1579	11, 13, 15, 33, 37, 52, 64, 66, 71, 83, 89, 90, 93, 106, 110, 114, 124, 136, 141, 145, 147, 152, 166, 170, 171, 174, 179, 186, 187, 190, 198, 206, 209, 224, 225, 238, 243, 245, 249, 252, 263, 266, 271, 272, 280, 285, 286, 303	1, 2, 4, 7, 9, 11, 14, 15, 17, 20, 21, 22, 23, 25, 26, 27, 29, 31, 32, 34, 35, 38, 40, 41, 42, 44, 45, 46, 47, 48, 49, 51, 53, 55, 56, 60, 61, 62, 64, 65, 67, 68, 69, 70, 72, 73, 74, 76	76	50	65.7895	315, 318, 319, 332, 346, 356, 357, 365, 366, 370, 381, 383, 389, 407, 409, 416, 422, 423, 427, 431, 433, 436, 439, 440, 442, 447, 452, 453, 468, 470, 480, 487, 491, 498, 505, 506, 509, 518, 521, 534, 542, 560, 567, 568, 575, 582, 597, 599, 601, 603	1, 2, 3, 6, 9, 11, 12, 13, 14, 15, 16, 17, 18, 21, 22, 23, 25, 26, 27, 28, 29, 30, 31, 32, 33, 35, 36, 37, 40, 41, 43, 45, 46, 48, 50, 51, 53, 56, 57, 58, 60, 65, 66, 67, 69, 70, 72, 73, 74, 75	228	150	65.7895	2, 3, 4, 6, 9, 20, 21, 23, 25, 26, 31, 32, 38, 41, 42, 43, 46, 49, 50, 51, 53, 54, 55, 57, 59, 63, 67, 69, 73, 74, 77, 78, 79, 80, 81, 84, 85, 87, 88, 94, 95, 96, 99, 100, 101, 104, 109, 113, 115, 116, 117, 118, 119, 120, 121, 125, 126, 127, 128, 129, 130, 132, 133, 134, 138, 143, 144, 146, 151, 155, 156, 157, 158, 159, 160, 161, 162, 164, 168, 172, 176, 178, 180, 182, 184, 185, 188, 189, 192, 19…	2, 3, 4, 6, 9, 15, 16, 17, 19, 20, 25, 26, 29, 32, 33, 34, 37, 39, 40, 41, 42, 43, 44, 46, 47, 50, 52, 54, 55, 56, 58, 59, 60, 61, 62, 64, 65, 67, 68, 71, 72, 73, 76, 77, 78, 81, 84, 87, 88, 89, 90, 91, 92, 93, 94, 96, 97, 98, 99, 100, 101, 102, 103, 104, 107, 110, 111, 112, 114, 117, 118, 119, 120, 121, 122, 123, 124, 126, 128, 130, 132, 134, 135, 137, 139, 140, 141, 142, 144, 145, 146, 148, 149…	228	141	61.8421	305, 310, 311, 313, 316, 317, 320, 322, 326, 327, 330, 331, 333, 334, 336, 338, 339, 343, 353, 361, 362, 363, 364, 368, 369, 373, 374, 375, 377, 378, 379, 380, 382, 384, 386, 387, 388, 390, 392, 393, 394, 395, 397, 399, 400, 401, 402, 404, 408, 413, 414, 415, 420, 425, 428, 429, 430, 432, 435, 438, 441, 444, 445, 446, 455, 462, 464, 465, 466, 469, 472, 473, 476, 478, 481, 482, 485, 488, 493, 495,…	1, 6, 7, 9, 11, 12, 13, 15, 18, 19, 21, 22, 23, 24, 26, 28, 29, 32, 39, 45, 46, 47, 48, 50, 51, 54, 55, 56, 58, 59, 60, 61, 62, 63, 65, 66, 67, 68, 70, 71, 72, 73, 74, 75, 76, 77, 78, 80, 83, 87, 88, 89, 92, 95, 97, 98, 99, 100, 102, 104, 105, 106, 107, 108, 113, 120, 122, 123, 124, 125, 126, 127, 130, 132, 134, 135, 137, 139, 143, 144, 145, 146, 147, 148, 149, 150, 151, 155, 156, 157, 158, 160, …
s008_c_v.raw	914.264	128	114	89.0625	E3 E8 E9 E17 E21 E25 E32 E55 E69 E74 E76 E95 E127 E128	0.0249146	NA	NA	[1: E2 E33 E38][2: E14 E15 E56 E73 E81 E107][3: E14 E22 E26 E113 E125][4: E14 E63 E64 E107 E126][5: E2 E14 E22 E26 E73][6: E14 E15 E22 E26 E38][7: E14 E15 E22 E63][8: E14 E22 E26][9: E2 E26 E63 E107][10: E14 E16 E18 E22 E26 E48][11: E14 E26 E33][12: E33 E56 E82 E126][13: E2 E14 E22 E26 E33 E56][14: E14 E15 E16 E18][15: E14 E22 E26 E38][16: E81 E82 E89 E107][17: E48 E49 E63 E68 E89 E107][18: E14 E…	608	335	55.0987	1, 2, 3, 5, 7, 8, 9, 10, 12, 13, 15, 16, 17, 20, 21, 24, 25, 28, 29, 30, 31, 32, 33, 34, 36, 37, 39, 41, 45, 52, 54, 55, 56, 57, 58, 59, 60, 62, 68, 71, 72, 73, 74, 76, 77, 78, 83, 85, 87, 90, 91, 93, 94, 96, 98, 100, 102, 105, 107, 109, 110, 112, 114, 115, 117, 121, 123, 124, 134, 135, 136, 139, 141, 142, 143, 144, 145, 146, 147, 149, 150, 151, 154, 155, 156, 157, 163, 165, 166, 168, 170, 171, 1…	76	45	59.2105	16, 17, 30, 31, 32, 33, 56, 60, 74, 77, 90, 93, 94, 107, 112, 114, 121, 134, 139, 142, 144, 150, 151, 171, 178, 181, 184, 185, 186, 187, 188, 192, 197, 198, 219, 222, 231, 233, 237, 242, 249, 274, 276, 280, 287	1, 2, 3, 4, 5, 6, 8, 9, 11, 12, 15, 16, 17, 20, 23, 24, 26, 30, 32, 34, 35, 36, 37, 41, 42, 43, 44, 45, 46, 47, 48, 49, 51, 52, 56, 58, 61, 62, 64, 65, 66, 69, 70, 72, 74	76	46	60.5263	322, 328, 335, 355, 361, 364, 370, 385, 386, 392, 394, 415, 416, 421, 424, 433, 437, 440, 450, 453, 456, 467, 471, 473, 475, 481, 482, 492, 509, 512, 515, 517, 521, 531, 536, 537, 539, 543, 552, 559, 565, 577, 583, 584, 600, 603	1, 3, 6, 7, 8, 9, 10, 12, 13, 16, 17, 25, 26, 27, 28, 30, 31, 32, 36, 37, 38, 39, 40, 41, 42, 45, 46, 48, 51, 52, 54, 55, 56, 59, 60, 61, 62, 63, 65, 67, 68, 69, 70, 71, 75, 76	228	126	55.2632	1, 2, 3, 5, 7, 8, 9, 10, 12, 13, 15, 20, 21, 24, 25, 28, 29, 34, 36, 37, 39, 41, 45, 52, 54, 55, 57, 58, 59, 62, 68, 71, 72, 73, 76, 78, 83, 85, 87, 91, 96, 98, 100, 102, 105, 109, 110, 115, 117, 123, 124, 135, 136, 141, 143, 145, 146, 147, 149, 154, 155, 156, 157, 163, 165, 166, 168, 170, 172, 174, 175, 176, 177, 183, 189, 191, 199, 200, 202, 203, 208, 209, 211, 214, 215, 217, 218, 226, 227, 229…	1, 2, 3, 5, 7, 8, 9, 10, 12, 13, 15, 18, 19, 22, 23, 26, 27, 28, 29, 30, 32, 34, 38, 45, 47, 48, 49, 50, 51, 53, 58, 61, 62, 63, 65, 66, 71, 73, 75, 76, 79, 81, 83, 84, 86, 88, 89, 91, 92, 97, 98, 105, 106, 108, 109, 110, 111, 112, 114, 116, 117, 118, 119, 125, 127, 128, 129, 130, 131, 133, 134, 135, 136, 140, 141, 143, 147, 148, 149, 150, 154, 155, 157, 159, 160, 162, 163, 166, 167, 169, 171, 17…	228	118	51.7544	306, 307, 309, 310, 312, 313, 315, 317, 319, 320, 321, 324, 325, 331, 332, 336, 337, 340, 342, 344, 345, 348, 349, 350, 351, 352, 356, 358, 362, 363, 368, 369, 371, 373, 375, 377, 378, 379, 383, 390, 391, 393, 396, 398, 401, 407, 408, 409, 411, 413, 414, 418, 428, 435, 436, 438, 439, 442, 445, 447, 451, 452, 454, 460, 464, 466, 468, 470, 474, 479, 485, 486, 487, 493, 496, 497, 500, 502, 503, 505,…	2, 3, 5, 6, 8, 9, 11, 13, 15, 16, 17, 19, 20, 22, 23, 26, 27, 30, 32, 34, 35, 38, 39, 40, 41, 42, 45, 47, 50, 51, 55, 56, 57, 59, 61, 63, 64, 65, 68, 71, 72, 73, 75, 76, 77, 81, 82, 83, 84, 85, 86, 88, 96, 101, 102, 103, 104, 105, 107, 108, 111, 112, 113, 118, 122, 124, 125, 127, 129, 132, 135, 136, 137, 141, 143, 144, 147, 149, 150, 152, 153, 155, 156, 162, 163, 166, 170, 172, 173, 176, 179, 182…
s009_c_a.raw	837.864	128	106	82.8125	E2 E6 E12 E13 E14 E15 E17 E20 E21 E25 E27 E29 E30 E39 E54 E55 E74 E91 E104 E106 E118 E127	14.9026	NA	NA	[1: E8 E9 E10 E22 E26][2: E8 E9 E10 E11 E16 E26][3: E1 E8 E9 E16 E18 E26 E32 E34 E126][4: E1 E18 E22][5: E1 E8 E9 E16 E22 E114][6: E8 E9 E22 E26][7: E8 E18 E22 E26][8: E1 E8 E9 E32][9: E18 E22 E26 E102 E108 E126][10: E9 E10 E26 E126][11: E11 E26 E123 E126][12: E11 E18 E22][13: E18 E22 E26][14: E19 E24 E26][15: E8 E26 E126][16: E9 E10 E16 E22 E126][17: E8 E9 E18 E26][18: E8 E9 E10 E16 E18 E22 E48]…	608	425	69.9013	3, 6, 8, 12, 13, 14, 21, 22, 23, 25, 26, 27, 28, 29, 30, 31, 33, 35, 36, 37, 38, 39, 40, 41, 43, 44, 45, 46, 48, 49, 50, 51, 52, 53, 54, 55, 56, 57, 58, 59, 61, 62, 63, 64, 67, 68, 69, 70, 71, 72, 73, 74, 76, 77, 78, 79, 80, 81, 83, 84, 85, 86, 87, 88, 89, 90, 93, 94, 95, 96, 97, 100, 105, 106, 107, 108, 109, 110, 111, 112, 113, 114, 115, 116, 117, 120, 121, 123, 124, 126, 128, 129, 130, 132, 133…	76	58	76.3158	13, 14, 21, 23, 25, 31, 33, 52, 61, 62, 69, 70, 73, 79, 89, 93, 95, 96, 97, 117, 123, 129, 130, 134, 141, 147, 172, 176, 180, 181, 182, 183, 184, 188, 193, 201, 209, 214, 230, 235, 237, 242, 246, 247, 265, 266, 267, 272, 277, 279, 282, 283, 284, 289, 294, 296, 297, 302	2, 3, 6, 7, 9, 10, 11, 13, 15, 16, 18, 19, 20, 21, 22, 23, 24, 25, 26, 28, 30, 31, 32, 34, 35, 37, 41, 43, 44, 45, 46, 47, 48, 49, 50, 51, 52, 53, 55, 56, 57, 58, 59, 60, 62, 63, 64, 66, 67, 68, 69, 70, 71, 72, 73, 74, 75, 76	76	55	72.3684	315, 333, 338, 339, 340, 344, 346, 355, 361, 365, 366, 370, 372, 373, 384, 386, 393, 395, 397, 398, 400, 404, 407, 410, 416, 429, 435, 438, 445, 450, 452, 454, 472, 473, 480, 483, 484, 494, 502, 505, 507, 509, 528, 544, 549, 559, 561, 569, 579, 583, 590, 600, 602, 603, 606	1, 2, 3, 4, 5, 7, 8, 11, 12, 13, 14, 15, 16, 17, 18, 19, 20, 21, 22, 23, 24, 25, 26, 27, 28, 31, 32, 33, 34, 35, 37, 38, 40, 41, 44, 45, 46, 47, 51, 52, 54, 55, 57, 60, 62, 65, 66, 68, 69, 70, 71, 73, 74, 75, 76	228	159	69.7368	3, 6, 8, 12, 22, 26, 27, 28, 29, 30, 35, 36, 37, 38, 39, 40, 41, 43, 44, 45, 46, 48, 49, 50, 51, 53, 54, 55, 56, 57, 58, 59, 63, 64, 67, 68, 71, 72, 74, 76, 77, 78, 80, 81, 83, 84, 85, 86, 87, 88, 90, 94, 100, 105, 106, 107, 108, 109, 110, 111, 112, 113, 114, 115, 116, 120, 121, 124, 126, 128, 132, 133, 135, 136, 137, 138, 139, 142, 144, 145, 151, 152, 154, 155, 157, 158, 159, 160, 161, 162, 164,…	3, 6, 8, 11, 16, 17, 18, 19, 20, 21, 24, 25, 26, 27, 28, 29, 30, 31, 32, 33, 34, 36, 37, 38, 39, 40, 41, 42, 43, 44, 45, 46, 47, 48, 50, 51, 52, 53, 54, 56, 57, 58, 59, 60, 62, 63, 64, 65, 66, 67, 68, 71, 74, 78, 79, 80, 81, 82, 83, 84, 85, 86, 87, 88, 89, 92, 93, 94, 96, 98, 99, 100, 101, 102, 103, 104, 105, 107, 109, 110, 113, 114, 116, 117, 119, 120, 121, 122, 123, 124, 125, 129, 130, 132, 133…	228	153	67.1053	306, 307, 308, 309, 311, 313, 314, 318, 319, 320, 321, 322, 323, 324, 325, 326, 327, 328, 329, 330, 331, 332, 334, 337, 341, 342, 345, 357, 358, 359, 360, 364, 367, 368, 371, 374, 375, 376, 377, 378, 379, 380, 381, 382, 383, 385, 387, 388, 389, 394, 399, 401, 402, 405, 408, 409, 411, 412, 414, 415, 417, 418, 419, 420, 422, 423, 426, 427, 430, 431, 432, 434, 436, 437, 443, 447, 448, 449, 455, 460,…	2, 3, 4, 5, 7, 9, 10, 13, 14, 15, 16, 17, 18, 19, 20, 21, 22, 23, 24, 25, 26, 27, 28, 31, 32, 33, 34, 42, 43, 44, 45, 48, 49, 50, 52, 53, 54, 55, 56, 57, 58, 59, 60, 61, 62, 63, 64, 65, 66, 70, 72, 73, 74, 76, 78, 79, 80, 81, 83, 84, 85, 86, 87, 88, 90, 91, 92, 93, 95, 96, 97, 99, 100, 101, 106, 109, 110, 111, 113, 118, 123, 126, 127, 128, 129, 131, 132, 133, 134, 135, 136, 141, 143, 144, 145, 14…
s009_c_v.raw	839.86	128	103	80.4688	E2 E7 E9 E12 E13 E14 E15 E17 E20 E21 E25 E27 E29 E30 E39 E54 E55 E74 E80 E87 E91 E110 E114 E124 E127	22.0323	NA	NA	[1: E18 E22 E26][2: E1 E26 E49 E115][3: E8 E44 E119][4: E8 E10 E16 E18 E126][5: E8 E10 E11 E16 E18 E22][6: E88 E113 E120][7: E8 E16 E22 E26][8: E8 E10 E16 E44][9: E8 E10 E26][10: E22 E23 E26 E48 E126 E128][11: E8 E26 E126][12: E8 E26 E99][13: E1 E8][14: E8 E10 E16 E26 E126][15: E8 E10 E16 E26][16: E8 E10 E16 E18 E22 E26 E48][17: E23 E48 E49 E126][18: E8 E10 E16 E18 E22 E126][19: E26 E126][20: E8 …	608	391	64.3092	2, 3, 4, 6, 7, 8, 10, 12, 13, 14, 18, 19, 20, 23, 24, 26, 27, 33, 36, 38, 42, 44, 46, 47, 48, 49, 50, 51, 52, 53, 54, 55, 56, 58, 60, 61, 62, 63, 64, 65, 66, 67, 68, 69, 70, 71, 72, 74, 79, 85, 89, 94, 96, 97, 98, 99, 100, 102, 103, 104, 107, 108, 111, 112, 113, 114, 115, 116, 117, 119, 122, 124, 125, 128, 131, 132, 133, 134, 135, 139, 140, 141, 142, 143, 144, 145, 146, 147, 148, 149, 150, 151, 1…	76	58	76.3158	20, 24, 26, 33, 38, 48, 51, 52, 54, 58, 63, 66, 85, 97, 98, 99, 108, 117, 122, 128, 132, 134, 139, 141, 144, 145, 148, 151, 164, 170, 171, 173, 185, 190, 196, 198, 212, 219, 221, 223, 227, 228, 234, 235, 236, 237, 238, 257, 262, 263, 276, 277, 285, 288, 294, 295, 297, 298	1, 3, 4, 6, 8, 10, 11, 12, 13, 14, 15, 16, 19, 21, 22, 23, 25, 26, 27, 29, 30, 31, 33, 34, 35, 36, 37, 38, 39, 40, 41, 42, 43, 44, 46, 47, 49, 50, 51, 52, 53, 54, 55, 56, 57, 58, 59, 62, 63, 64, 67, 68, 69, 70, 71, 72, 73, 74	76	37	48.6842	319, 321, 342, 353, 361, 374, 382, 384, 385, 395, 403, 418, 421, 425, 446, 448, 467, 470, 472, 477, 478, 483, 485, 486, 488, 493, 494, 503, 504, 517, 520, 522, 535, 550, 552, 566, 581	2, 3, 8, 10, 11, 12, 13, 14, 15, 18, 20, 24, 26, 28, 36, 37, 39, 40, 42, 43, 44, 45, 46, 47, 48, 49, 50, 52, 53, 58, 60, 61, 65, 66, 67, 70, 72	228	160	70.1754	2, 3, 4, 6, 7, 8, 10, 12, 13, 14, 18, 19, 23, 27, 36, 42, 44, 46, 47, 49, 50, 53, 55, 56, 60, 61, 62, 64, 65, 67, 68, 69, 70, 71, 72, 74, 79, 89, 94, 96, 100, 102, 103, 104, 107, 111, 112, 113, 114, 115, 116, 119, 124, 125, 131, 133, 135, 140, 142, 143, 146, 147, 149, 150, 152, 153, 154, 157, 158, 159, 160, 161, 162, 163, 165, 166, 167, 168, 172, 174, 175, 179, 180, 181, 182, 183, 184, 186, 187, …	2, 3, 4, 6, 7, 8, 10, 12, 13, 14, 18, 19, 21, 23, 30, 33, 35, 37, 38, 39, 40, 41, 42, 43, 46, 47, 48, 49, 50, 51, 52, 53, 54, 55, 56, 58, 62, 69, 74, 76, 77, 78, 79, 80, 83, 86, 87, 88, 89, 90, 91, 93, 96, 97, 102, 103, 104, 107, 108, 109, 110, 111, 112, 113, 114, 115, 116, 119, 120, 121, 122, 123, 124, 125, 126, 127, 128, 129, 131, 132, 133, 137, 138, 139, 140, 141, 142, 143, 144, 145, 146, 147,…	228	136	59.6491	307, 310, 311, 312, 313, 314, 315, 316, 322, 330, 335, 337, 338, 340, 341, 343, 344, 345, 346, 347, 348, 349, 351, 354, 355, 356, 357, 358, 359, 363, 366, 368, 369, 370, 372, 373, 375, 377, 378, 380, 381, 383, 386, 392, 393, 396, 399, 401, 402, 404, 405, 406, 407, 413, 415, 419, 426, 435, 437, 438, 441, 442, 447, 451, 452, 453, 457, 458, 459, 460, 463, 464, 466, 468, 469, 473, 475, 481, 482, 487,…	3, 6, 7, 8, 9, 10, 11, 12, 15, 22, 25, 27, 28, 29, 30, 31, 32, 33, 34, 35, 36, 37, 39, 40, 41, 42, 43, 44, 45, 48, 51, 53, 54, 55, 57, 58, 59, 61, 62, 64, 65, 66, 67, 71, 72, 74, 76, 78, 79, 80, 81, 82, 83, 87, 88, 91, 94, 98, 99, 100, 102, 103, 107, 110, 111, 112, 115, 116, 117, 118, 121, 122, 124, 125, 126, 127, 129, 133, 134, 136, 137, 139, 140, 141, 142, 143, 144, 145, 147, 148, 150, 155, 158…
s010_c_a.raw	810.412	128	113	88.2812	E1 E3 E9 E32 E43 E62 E65 E69 E70 E76 E81 E88 E126 E127 E128	0.965926	NA	NA	[1: E14 E25 E49 E82 E99][2: E8 E14 E25 E49 E125][3: E14 E21 E25 E49][4: E14 E33 E44 E49 E125][5: E8 E48 E49 E82][6: E14 E17 E21 E25 E48 E49][7: E8 E14 E25 E33 E49][8: E25 E33 E68][9: E49 E83 E99 E119 E125][10: E33 E49 E68 E89 E94 E125][11: E8 E33 E49 E83 E89 E94 E125][12: E8 E16 E33 E44 E49 E125][13: E49 E114 E120 E121][14: E44 E83 E100 E120][15: E15 E17 E21 E25 E33 E83][16: E8 E33 E49 E73 E83 E1…	608	363	59.7039	1, 2, 3, 4, 5, 6, 7, 8, 9, 10, 11, 12, 14, 15, 16, 17, 19, 21, 22, 23, 24, 25, 26, 27, 28, 29, 31, 32, 34, 35, 36, 41, 43, 44, 45, 46, 47, 48, 50, 52, 53, 54, 55, 56, 57, 58, 59, 60, 64, 65, 66, 67, 69, 72, 74, 77, 80, 83, 86, 87, 92, 93, 94, 95, 96, 97, 99, 100, 105, 106, 107, 108, 110, 111, 117, 119, 120, 121, 122, 123, 124, 125, 129, 130, 131, 134, 140, 142, 143, 144, 146, 147, 148, 149, 150, …	76	49	64.4737	14, 17, 31, 34, 36, 41, 43, 50, 53, 54, 58, 66, 77, 86, 93, 94, 96, 111, 121, 122, 123, 124, 140, 146, 147, 148, 163, 164, 166, 172, 173, 190, 210, 211, 219, 221, 224, 243, 246, 248, 273, 280, 283, 284, 285, 289, 290, 291, 300	1, 2, 3, 4, 5, 6, 8, 9, 10, 11, 12, 13, 16, 19, 23, 24, 25, 27, 28, 29, 30, 31, 33, 36, 37, 38, 39, 40, 41, 43, 44, 46, 48, 49, 52, 53, 54, 58, 59, 60, 64, 66, 67, 68, 69, 71, 72, 73, 75	76	49	64.4737	315, 317, 318, 319, 323, 339, 350, 351, 352, 353, 370, 377, 381, 386, 387, 394, 395, 404, 417, 418, 421, 432, 438, 441, 443, 444, 454, 469, 471, 475, 480, 498, 499, 505, 512, 531, 535, 536, 547, 556, 562, 576, 579, 583, 591, 592, 596, 601, 606	1, 2, 3, 4, 5, 6, 10, 11, 12, 13, 15, 17, 18, 21, 22, 23, 24, 25, 28, 29, 30, 31, 33, 34, 35, 36, 38, 39, 40, 41, 43, 46, 47, 48, 49, 53, 55, 56, 59, 62, 63, 67, 68, 70, 71, 72, 74, 75, 76	228	145	63.5965	1, 2, 3, 4, 5, 6, 7, 8, 9, 10, 11, 12, 15, 16, 19, 21, 22, 23, 24, 25, 26, 27, 28, 29, 32, 35, 44, 45, 46, 47, 48, 52, 55, 56, 57, 59, 60, 64, 65, 67, 69, 72, 74, 80, 83, 87, 92, 95, 97, 99, 100, 105, 106, 107, 108, 110, 117, 119, 120, 125, 129, 130, 131, 134, 142, 143, 144, 149, 150, 152, 153, 154, 155, 156, 157, 158, 159, 160, 161, 162, 165, 167, 169, 171, 175, 179, 180, 181, 182, 183, 184, 185…	1, 2, 3, 4, 5, 6, 7, 8, 9, 10, 11, 12, 14, 15, 17, 19, 20, 21, 22, 23, 24, 25, 26, 27, 29, 31, 36, 37, 38, 39, 40, 43, 44, 45, 46, 47, 48, 52, 53, 54, 55, 58, 60, 63, 66, 68, 70, 71, 72, 74, 75, 79, 80, 81, 82, 84, 90, 92, 93, 94, 98, 99, 100, 102, 108, 109, 110, 111, 112, 114, 115, 116, 117, 118, 119, 120, 121, 122, 123, 124, 125, 126, 128, 129, 131, 134, 135, 136, 137, 138, 139, 140, 141, 142, …	228	120	52.6316	305, 306, 307, 308, 309, 310, 312, 314, 316, 320, 325, 327, 329, 331, 332, 335, 336, 337, 340, 349, 354, 356, 357, 358, 359, 360, 361, 362, 363, 365, 367, 373, 378, 379, 382, 384, 388, 389, 396, 400, 406, 410, 416, 419, 420, 422, 424, 426, 429, 430, 442, 448, 452, 453, 455, 456, 457, 461, 462, 463, 464, 466, 467, 468, 470, 472, 473, 474, 476, 481, 482, 483, 484, 485, 486, 487, 489, 490, 491, 492,…	1, 2, 3, 4, 5, 6, 8, 10, 11, 12, 16, 18, 20, 22, 23, 26, 27, 28, 30, 36, 37, 39, 40, 41, 42, 43, 44, 45, 46, 47, 49, 54, 57, 58, 60, 61, 62, 63, 68, 72, 77, 81, 85, 86, 87, 88, 90, 92, 95, 96, 104, 107, 111, 112, 113, 114, 115, 119, 120, 121, 122, 124, 125, 126, 127, 128, 129, 130, 131, 134, 135, 136, 137, 138, 139, 140, 141, 142, 143, 144, 145, 146, 147, 149, 150, 151, 154, 157, 160, 161, 164, 1…
s010_c_v.raw	895.864	128	104	81.25	E1 E3 E9 E14 E17 E25 E32 E36 E39 E43 E48 E49 E55 E56 E62 E67 E70 E73 E76 E88 E121 E126 E127 E128	1.1564	NA	NA	[1: E38 E77 E113 E119][2: E15 E21 E113 E119][3: E8 E44 E81 E107 E120][4: E15 E21 E44 E113][5: E15 E81 E83][6: E15 E21 E44 E113][7: E21 E44 E113 E119][8: E15 E21 E44 E95 E113 E119][9: E15 E21 E113 E119][10: E21 E44 E68 E69][11: E21 E33 E44 E107 E119][12: E8 E21 E33 E68 E113 E125][13: E2 E68 E81 E113 E114 E119 E125][14: E8 E22 E33 E38 E83 E113][15: E33 E113][16: E21 E68 E113 E119 E125][17: E15 E21 …	608	344	56.5789	1, 2, 3, 5, 7, 11, 12, 14, 15, 16, 22, 26, 27, 29, 30, 32, 33, 35, 37, 38, 39, 40, 41, 44, 48, 49, 51, 52, 53, 58, 59, 61, 63, 65, 67, 68, 70, 71, 74, 77, 78, 79, 81, 83, 84, 86, 90, 91, 94, 95, 96, 98, 99, 102, 104, 105, 108, 111, 112, 113, 114, 115, 118, 119, 121, 124, 125, 128, 129, 130, 131, 132, 134, 145, 147, 148, 152, 154, 157, 160, 164, 165, 168, 169, 170, 171, 172, 173, 177, 182, 184, 18…	76	54	71.0526	35, 37, 38, 39, 40, 48, 49, 61, 63, 65, 70, 77, 79, 84, 90, 95, 98, 99, 108, 111, 119, 125, 128, 145, 169, 170, 171, 172, 185, 188, 192, 200, 207, 209, 210, 211, 213, 218, 228, 240, 242, 244, 247, 253, 258, 264, 271, 273, 282, 285, 286, 288, 293, 296	3, 5, 6, 7, 8, 9, 10, 12, 13, 15, 16, 17, 18, 19, 23, 24, 25, 26, 28, 29, 31, 33, 35, 37, 39, 40, 41, 42, 43, 44, 45, 46, 47, 48, 49, 50, 51, 52, 53, 55, 57, 58, 60, 61, 62, 64, 65, 66, 69, 71, 72, 73, 74, 75	76	42	55.2632	317, 322, 323, 332, 334, 345, 346, 355, 358, 364, 366, 370, 388, 397, 404, 409, 441, 443, 452, 455, 469, 480, 481, 483, 492, 495, 499, 500, 501, 503, 504, 510, 524, 531, 542, 548, 577, 585, 591, 597, 603, 607	1, 4, 5, 6, 7, 10, 11, 14, 16, 17, 18, 19, 22, 23, 25, 28, 33, 34, 37, 38, 39, 41, 42, 44, 46, 48, 49, 50, 51, 52, 53, 56, 58, 61, 64, 65, 71, 72, 73, 74, 75, 76	228	111	48.6842	1, 2, 3, 5, 7, 11, 12, 14, 15, 16, 22, 26, 27, 29, 30, 32, 33, 41, 44, 51, 52, 53, 58, 59, 67, 68, 71, 74, 78, 81, 83, 86, 91, 94, 96, 102, 104, 105, 112, 113, 114, 115, 118, 121, 124, 129, 130, 131, 132, 134, 147, 148, 152, 154, 157, 160, 164, 165, 168, 173, 177, 182, 184, 186, 187, 190, 193, 195, 197, 198, 199, 201, 214, 217, 219, 220, 221, 224, 225, 226, 229, 230, 231, 232, 233, 234, 235, 243,…	1, 2, 3, 5, 7, 11, 12, 14, 15, 16, 21, 24, 25, 27, 28, 30, 31, 33, 36, 41, 42, 43, 47, 48, 52, 53, 55, 58, 61, 63, 65, 66, 68, 71, 72, 76, 78, 79, 83, 84, 85, 86, 88, 89, 92, 94, 95, 96, 97, 99, 110, 111, 114, 116, 119, 122, 126, 127, 130, 131, 135, 140, 142, 143, 144, 146, 148, 150, 152, 153, 154, 155, 163, 166, 167, 168, 169, 172, 173, 174, 176, 177, 178, 179, 180, 181, 182, 186, 187, 191, 192,…	228	137	60.0877	309, 310, 311, 312, 313, 314, 315, 316, 319, 324, 325, 326, 329, 330, 333, 335, 336, 338, 340, 341, 343, 344, 351, 352, 353, 354, 356, 359, 367, 368, 369, 372, 373, 374, 375, 377, 378, 379, 381, 382, 383, 384, 385, 387, 389, 390, 391, 392, 395, 396, 398, 399, 401, 402, 410, 411, 420, 421, 422, 424, 425, 429, 434, 435, 437, 438, 439, 440, 442, 444, 445, 447, 448, 453, 454, 462, 464, 466, 467, 470,…	5, 6, 7, 8, 9, 10, 11, 12, 13, 15, 16, 17, 20, 21, 23, 24, 25, 27, 28, 29, 30, 31, 34, 35, 36, 37, 38, 39, 45, 46, 47, 48, 49, 50, 51, 53, 54, 55, 57, 58, 59, 60, 61, 62, 63, 64, 65, 66, 69, 70, 71, 72, 73, 74, 78, 79, 87, 88, 89, 91, 92, 94, 98, 99, 101, 102, 103, 104, 105, 106, 107, 109, 110, 112, 113, 120, 122, 124, 125, 127, 128, 130, 134, 135, 136, 137, 139, 140, 142, 144, 145, 146, 147, 148…
s011_c_a.raw	817.312	128	83	64.8438	E1 E2 E3 E8 E9 E10 E14 E15 E17 E21 E22 E25 E30 E33 E36 E37 E38 E44 E48 E49 E62 E65 E68 E73 E74 E76 E80 E81 E83 E84 E85 E88 E92 E96 E100 E101 E102 E103 E104 E107 E116 E123 E124 E125 E128	5.60106	NA	NA	[1: E16 E18 E126 E127][2: E114][3: E32 E82 E119 E120][4: E63 E69 E126][5: E69 E113 E122 E126 E127][6: E126][7: E113 E119 E127][8: E69 E70 E82][9: E72 E82][10: E69 E126][11: E69 E126][12: E32 E113 E114 E119 E120 E126][13: E69 E70 E122][14: E82 E126 E127][15: E32 E113 E119 E121][16: E121 E127][17: E82 E120 E122 E126 E127][18: E63 E64][19: E126 E127][20: E126 E127][21: E98 E114 E122 E127][22: E69 E8…	608	353	58.0592	1, 2, 3, 9, 10, 13, 16, 17, 18, 19, 20, 21, 22, 23, 25, 28, 29, 30, 32, 33, 34, 36, 37, 39, 40, 41, 42, 44, 46, 47, 50, 51, 53, 54, 55, 58, 59, 60, 62, 63, 64, 71, 74, 77, 78, 82, 83, 84, 88, 89, 91, 92, 96, 97, 98, 99, 101, 102, 105, 106, 107, 109, 111, 112, 114, 115, 116, 117, 118, 119, 120, 121, 122, 123, 124, 125, 126, 127, 128, 130, 131, 132, 134, 136, 137, 139, 140, 142, 146, 149, 152, 154,…	76	48	63.1579	13, 16, 18, 23, 34, 36, 37, 39, 40, 42, 50, 51, 54, 58, 84, 89, 91, 96, 97, 98, 114, 118, 125, 131, 149, 164, 165, 166, 171, 173, 174, 180, 185, 196, 199, 200, 220, 223, 229, 231, 233, 250, 262, 273, 274, 281, 283, 286	1, 2, 3, 4, 6, 7, 8, 10, 11, 12, 14, 15, 17, 19, 22, 23, 24, 26, 27, 28, 31, 32, 33, 34, 38, 39, 40, 41, 42, 43, 44, 45, 47, 49, 50, 51, 55, 56, 57, 58, 59, 64, 68, 71, 72, 73, 74, 75	76	43	56.5789	316, 319, 339, 341, 342, 347, 351, 357, 359, 366, 367, 368, 376, 389, 396, 428, 430, 431, 433, 434, 438, 443, 448, 452, 456, 467, 469, 472, 497, 513, 520, 530, 537, 539, 540, 546, 569, 579, 586, 597, 599, 601, 607	1, 3, 8, 9, 10, 11, 12, 14, 15, 16, 17, 18, 19, 22, 23, 25, 27, 28, 29, 30, 31, 33, 35, 37, 38, 39, 40, 41, 45, 48, 49, 52, 55, 57, 58, 59, 63, 65, 68, 71, 72, 73, 76	228	128	56.1404	1, 2, 3, 9, 10, 17, 19, 20, 21, 22, 25, 28, 29, 30, 32, 33, 41, 44, 46, 47, 53, 55, 59, 60, 62, 63, 64, 71, 74, 77, 78, 82, 83, 88, 92, 99, 101, 102, 105, 106, 107, 109, 111, 112, 115, 116, 117, 119, 120, 121, 122, 123, 124, 126, 127, 128, 130, 132, 134, 136, 137, 139, 140, 142, 146, 152, 154, 155, 156, 159, 160, 161, 167, 169, 170, 172, 176, 177, 178, 181, 183, 184, 187, 188, 191, 197, 198, 201,…	1, 2, 3, 9, 10, 15, 16, 17, 18, 19, 20, 23, 24, 25, 27, 28, 30, 32, 33, 34, 37, 38, 40, 41, 42, 43, 44, 51, 54, 57, 58, 61, 62, 66, 68, 71, 73, 74, 76, 77, 78, 80, 82, 83, 84, 85, 86, 87, 88, 89, 90, 91, 92, 93, 94, 95, 97, 98, 99, 101, 102, 104, 105, 107, 109, 114, 116, 117, 118, 121, 122, 123, 126, 128, 129, 130, 132, 133, 134, 136, 137, 138, 139, 140, 143, 148, 149, 150, 152, 153, 154, 155, 15…	228	134	58.7719	305, 306, 308, 312, 314, 315, 318, 320, 322, 329, 332, 333, 334, 337, 338, 343, 344, 346, 348, 349, 350, 352, 353, 354, 356, 358, 360, 361, 362, 363, 365, 369, 370, 371, 372, 375, 377, 378, 379, 383, 385, 387, 388, 394, 395, 397, 398, 399, 403, 405, 408, 409, 410, 411, 412, 413, 414, 415, 416, 417, 418, 419, 422, 423, 424, 435, 436, 439, 441, 442, 444, 449, 451, 454, 455, 463, 464, 466, 470, 471,…	1, 2, 4, 8, 10, 11, 12, 13, 15, 19, 22, 23, 24, 26, 27, 29, 30, 32, 33, 34, 35, 36, 37, 38, 39, 40, 41, 42, 43, 44, 46, 47, 48, 49, 50, 53, 54, 55, 56, 59, 60, 62, 63, 68, 69, 70, 71, 72, 76, 78, 81, 82, 83, 84, 85, 86, 87, 88, 89, 90, 91, 92, 94, 95, 96, 101, 102, 104, 105, 106, 107, 110, 111, 113, 114, 121, 122, 124, 126, 127, 134, 136, 137, 138, 143, 144, 146, 147, 148, 149, 151, 152, 153, 154…
s011_c_v.raw	857.464	128	83	64.8438	E1 E2 E3 E8 E9 E14 E15 E17 E21 E22 E36 E38 E44 E46 E48 E49 E50 E62 E65 E71 E73 E74 E76 E80 E82 E83 E84 E88 E95 E96 E99 E100 E101 E103 E104 E106 E107 E114 E116 E123 E124 E125 E126 E127 E128	2.65063	NA	NA	[1: E10 E25 E119 E121][2: E10 E68 E113][3: E25 E69][4: E25 E120][5: E41 E55 E63 E68][6: E25 E57 E68 E121][7: E25 E56 E113][8: E25 E56 E113][9: E25 E43 E113 E121][10: E25 E56 E57 E69 E113][11: E25 E32 E56 E113][12: E16 E25 E119 E120 E121][13: E69 E121][14: E11 E113 E115 E121][15: E113 E119 E120][16: E68 E113][17: E68 E113][18: E68 E69][19: E56 E113 E119][20: E68 E69 E121][21: E25 E68 E69 E120][22:…	608	345	56.7434	2, 5, 6, 7, 10, 11, 12, 13, 14, 15, 19, 22, 27, 31, 32, 33, 35, 37, 39, 40, 41, 42, 45, 46, 49, 50, 51, 52, 54, 55, 56, 57, 58, 59, 62, 63, 64, 65, 66, 67, 68, 70, 72, 73, 76, 77, 78, 79, 82, 85, 86, 87, 97, 99, 100, 101, 107, 108, 111, 112, 114, 121, 122, 123, 124, 125, 127, 128, 129, 134, 135, 136, 137, 139, 140, 141, 142, 143, 144, 146, 148, 149, 150, 152, 156, 159, 160, 164, 166, 169, 170, 17…	76	54	71.0526	11, 22, 27, 32, 37, 40, 54, 55, 56, 68, 70, 73, 87, 107, 108, 114, 122, 134, 135, 136, 142, 146, 148, 150, 152, 175, 185, 186, 189, 193, 200, 204, 205, 208, 216, 217, 223, 224, 230, 234, 235, 236, 255, 256, 257, 259, 262, 265, 270, 275, 283, 287, 289, 304	1, 3, 4, 7, 9, 11, 12, 13, 14, 15, 16, 17, 20, 22, 23, 25, 28, 30, 31, 32, 33, 34, 35, 36, 38, 40, 42, 43, 44, 46, 47, 48, 49, 50, 52, 53, 54, 55, 57, 59, 60, 61, 62, 63, 64, 65, 66, 67, 68, 69, 70, 72, 73, 76	76	37	48.6842	325, 339, 347, 370, 410, 416, 417, 418, 419, 421, 439, 443, 446, 453, 454, 455, 477, 482, 486, 487, 491, 505, 510, 529, 531, 548, 557, 560, 566, 574, 579, 581, 583, 592, 594, 602, 607	2, 5, 7, 13, 20, 21, 22, 23, 24, 25, 30, 31, 33, 36, 37, 38, 40, 42, 43, 44, 45, 48, 49, 51, 52, 57, 58, 59, 63, 65, 66, 67, 68, 71, 72, 73, 76	228	129	56.5789	2, 5, 6, 7, 10, 12, 13, 14, 15, 19, 31, 33, 35, 39, 41, 42, 45, 46, 49, 50, 51, 52, 57, 58, 59, 62, 63, 64, 65, 66, 67, 72, 76, 77, 78, 79, 82, 85, 86, 97, 99, 100, 101, 111, 112, 121, 123, 124, 125, 127, 128, 129, 137, 139, 140, 141, 143, 144, 149, 156, 159, 160, 164, 166, 169, 170, 172, 173, 174, 177, 179, 180, 181, 182, 183, 190, 191, 196, 197, 198, 199, 201, 203, 206, 207, 209, 215, 218, 219,…	2, 5, 6, 7, 10, 11, 12, 13, 14, 17, 25, 26, 27, 29, 30, 31, 34, 35, 38, 39, 40, 41, 43, 44, 45, 48, 49, 50, 51, 52, 53, 56, 58, 59, 60, 61, 63, 66, 67, 77, 79, 80, 81, 87, 88, 94, 95, 96, 97, 99, 100, 101, 105, 107, 108, 109, 110, 111, 114, 118, 121, 122, 126, 128, 130, 131, 133, 134, 135, 136, 138, 139, 140, 141, 142, 146, 147, 150, 151, 152, 153, 154, 156, 157, 158, 159, 164, 165, 166, 167, 168…	228	125	54.8246	306, 307, 310, 317, 319, 320, 323, 326, 327, 328, 329, 330, 331, 340, 341, 342, 348, 349, 353, 354, 355, 358, 361, 362, 363, 364, 365, 369, 371, 372, 373, 374, 376, 377, 378, 379, 380, 382, 383, 384, 385, 386, 387, 389, 390, 393, 394, 395, 396, 397, 404, 411, 412, 413, 420, 424, 425, 426, 428, 438, 440, 441, 448, 459, 462, 463, 468, 470, 471, 475, 476, 478, 480, 481, 484, 485, 488, 490, 492, 493,…	2, 3, 6, 12, 14, 15, 18, 20, 21, 22, 23, 24, 25, 31, 32, 33, 37, 38, 40, 41, 42, 43, 45, 46, 47, 48, 49, 53, 54, 55, 56, 57, 58, 59, 60, 61, 62, 64, 65, 66, 67, 68, 69, 71, 72, 75, 76, 77, 78, 79, 83, 87, 88, 89, 92, 95, 96, 97, 99, 105, 106, 107, 111, 117, 120, 121, 125, 127, 128, 132, 133, 134, 135, 136, 138, 139, 140, 142, 143, 144, 145, 149, 151, 152, 153, 154, 155, 156, 159, 161, 164, 167, 1…
s012_c_a.raw	878.516	128	111	86.7188	E3 E6 E9 E37 E53 E54 E60 E61 E66 E70 E73 E74 E76 E79 E88 E89 E122	4.34468	NA	NA	[1: E2][2: E49 E82 E124 E126][3: E8 E72 E82 E121][4: E14 E65 E69 E119][5: E17 E56 E63 E81 E124][6: E94][7: E64 E81 E119][8: E64 E125][9: E82 E124][10: E56 E68 E72 E82][11: E56 E82][12: E99 E119 E125][13: E15 E69 E113 E127][14: E113 E119 E126][15: E56][16: E14 E57][17: E8 E18 E127][18: E39 E50 E68 E81 E115][19: E81 E100][20: E99 E126][21: E26 E121][22: E57 E64 E82 E126][23: E8 E26 E27 E68 E82][24:…	608	372	61.1842	3, 4, 5, 8, 9, 11, 21, 22, 28, 29, 31, 32, 35, 36, 37, 39, 40, 41, 42, 43, 46, 47, 48, 50, 52, 57, 58, 59, 61, 62, 64, 65, 66, 67, 68, 69, 70, 71, 72, 73, 74, 76, 78, 80, 81, 82, 85, 86, 88, 90, 93, 94, 95, 96, 97, 98, 99, 100, 101, 102, 104, 105, 106, 107, 108, 109, 112, 113, 114, 115, 116, 119, 121, 122, 123, 124, 125, 126, 127, 128, 129, 130, 133, 134, 137, 138, 140, 142, 143, 144, 146, 147, 1…	76	50	65.7895	11, 21, 22, 29, 37, 40, 42, 50, 57, 65, 66, 70, 71, 86, 94, 98, 99, 101, 106, 107, 114, 119, 122, 140, 143, 149, 151, 152, 169, 175, 182, 183, 184, 188, 197, 198, 203, 206, 216, 224, 227, 243, 245, 255, 256, 257, 267, 269, 282, 283	1, 4, 5, 8, 9, 10, 11, 14, 15, 16, 17, 18, 19, 22, 23, 24, 25, 26, 27, 28, 30, 31, 32, 33, 34, 36, 37, 38, 40, 42, 43, 44, 45, 46, 48, 49, 50, 51, 54, 57, 58, 61, 63, 65, 66, 67, 69, 70, 72, 73	76	44	57.8947	317, 322, 326, 333, 341, 342, 352, 368, 369, 371, 375, 378, 391, 406, 409, 420, 424, 430, 436, 443, 444, 446, 448, 452, 472, 477, 481, 491, 493, 494, 506, 507, 508, 509, 527, 541, 542, 553, 557, 581, 591, 592, 600, 606	1, 2, 3, 4, 5, 6, 10, 14, 15, 16, 17, 19, 20, 23, 24, 26, 28, 29, 31, 33, 34, 35, 36, 37, 39, 40, 41, 44, 45, 46, 50, 51, 52, 53, 60, 61, 62, 66, 67, 70, 71, 72, 74, 76	228	139	60.9649	3, 4, 5, 8, 9, 28, 31, 32, 35, 36, 39, 41, 43, 46, 47, 48, 52, 58, 59, 61, 62, 64, 67, 68, 69, 72, 73, 74, 76, 78, 80, 81, 82, 85, 88, 90, 93, 95, 96, 97, 100, 102, 104, 105, 108, 109, 112, 113, 115, 116, 121, 123, 124, 125, 126, 127, 128, 129, 130, 133, 134, 137, 138, 142, 144, 146, 147, 148, 150, 153, 156, 157, 158, 160, 161, 162, 163, 164, 165, 166, 173, 179, 185, 186, 187, 192, 193, 195, 196,…	3, 4, 5, 8, 9, 21, 23, 24, 27, 28, 30, 31, 32, 33, 34, 35, 38, 43, 44, 46, 47, 49, 50, 51, 52, 53, 54, 55, 56, 58, 59, 60, 61, 64, 66, 68, 71, 72, 73, 74, 75, 76, 78, 79, 80, 81, 83, 84, 85, 86, 90, 91, 92, 93, 94, 95, 96, 97, 98, 101, 102, 105, 106, 109, 110, 111, 112, 113, 114, 115, 118, 119, 120, 122, 123, 124, 125, 126, 127, 128, 133, 137, 140, 141, 142, 145, 146, 148, 149, 150, 151, 152, 155…	228	139	60.9649	306, 311, 312, 314, 315, 316, 324, 328, 330, 331, 332, 334, 335, 337, 339, 340, 344, 345, 346, 347, 348, 349, 353, 354, 356, 357, 358, 360, 361, 362, 364, 367, 370, 372, 373, 374, 377, 381, 382, 383, 384, 385, 387, 388, 390, 392, 393, 395, 396, 397, 398, 401, 402, 403, 405, 407, 408, 412, 413, 414, 415, 417, 418, 419, 425, 426, 427, 431, 433, 434, 435, 437, 439, 440, 441, 445, 447, 449, 450, 451,…	2, 7, 8, 10, 11, 12, 18, 21, 23, 24, 25, 26, 27, 29, 31, 32, 33, 34, 35, 36, 37, 38, 39, 40, 42, 43, 44, 45, 46, 47, 48, 50, 51, 52, 53, 54, 55, 58, 59, 60, 61, 62, 64, 65, 67, 68, 69, 70, 71, 72, 73, 76, 77, 78, 79, 80, 81, 84, 85, 86, 87, 88, 89, 90, 93, 94, 95, 98, 99, 100, 101, 102, 104, 105, 106, 107, 108, 109, 110, 111, 112, 118, 119, 121, 122, 123, 124, 125, 127, 128, 129, 132, 133, 136, 1…
s012_c_v.raw	934.116	128	109	85.1562	E3 E6 E9 E37 E45 E53 E54 E61 E64 E68 E69 E70 E73 E74 E76 E79 E82 E88 E107	2.81444	NA	NA	[1: E56 E57 E114 E120][2: E94 E99 E113 E114][3: E81 E94 E100 E121][4: E75 E81 E83 E89][5: E21 E43 E56 E120 E123 E126][6: E56 E120][7: E56 E63 E81 E121][8: E43 E120][9: E2 E81 E128][10: E8 E63 E125][11: E25 E56 E81][12: E56 E90 E113][13: E56 E81 E126][14: E2 E8 E84][15: E26 E119][16: E2 E63 E100 E125 E127][17: E2 E14 E56][18: E25 E122][19: E17 E113 E120][20: E34 E56][21: E22 E25 E26 E121][22: E81 …	608	335	55.0987	2, 3, 4, 5, 7, 8, 9, 10, 11, 16, 17, 21, 22, 23, 26, 28, 29, 31, 32, 34, 35, 37, 42, 43, 45, 46, 47, 49, 50, 51, 52, 54, 55, 56, 57, 58, 59, 60, 61, 62, 63, 64, 66, 68, 69, 71, 72, 73, 74, 78, 79, 85, 87, 88, 89, 92, 93, 94, 95, 96, 97, 98, 99, 101, 103, 105, 106, 107, 108, 110, 113, 115, 116, 118, 119, 120, 121, 122, 123, 124, 125, 126, 127, 128, 129, 130, 134, 135, 137, 139, 140, 141, 142, 143,…	76	50	65.7895	11, 21, 28, 35, 52, 63, 64, 68, 72, 79, 92, 93, 95, 96, 97, 98, 99, 119, 126, 127, 129, 134, 135, 139, 150, 151, 186, 188, 189, 190, 191, 192, 202, 222, 226, 227, 228, 230, 232, 237, 260, 271, 273, 274, 280, 282, 285, 286, 291, 296	1, 3, 5, 6, 10, 11, 12, 13, 14, 16, 20, 21, 22, 23, 24, 25, 26, 29, 30, 31, 32, 33, 34, 35, 36, 37, 44, 45, 46, 47, 48, 49, 50, 52, 54, 55, 56, 57, 58, 60, 64, 66, 67, 68, 69, 70, 71, 72, 73, 76	76	41	53.9474	329, 373, 381, 384, 389, 395, 405, 421, 425, 428, 435, 441, 446, 453, 455, 478, 482, 485, 495, 497, 498, 503, 505, 522, 523, 535, 540, 542, 548, 553, 563, 568, 571, 573, 582, 583, 589, 596, 598, 604, 606	3, 12, 14, 15, 17, 21, 22, 26, 27, 28, 30, 32, 34, 37, 38, 40, 41, 42, 43, 44, 45, 46, 47, 50, 51, 53, 54, 56, 57, 58, 61, 62, 63, 64, 65, 66, 68, 71, 72, 75, 76	228	141	61.8421	2, 3, 4, 5, 7, 8, 9, 10, 16, 17, 22, 23, 26, 29, 31, 32, 34, 37, 42, 43, 45, 46, 47, 49, 50, 51, 54, 55, 56, 57, 58, 59, 60, 61, 62, 66, 69, 71, 73, 74, 78, 85, 87, 88, 89, 94, 101, 103, 105, 106, 107, 108, 110, 113, 115, 116, 118, 120, 121, 122, 123, 124, 125, 128, 130, 137, 140, 141, 142, 143, 144, 145, 146, 149, 156, 159, 167, 169, 170, 171, 172, 173, 174, 182, 183, 184, 185, 193, 196, 197, 19…	2, 3, 4, 5, 7, 8, 9, 10, 15, 16, 19, 20, 22, 24, 26, 27, 29, 31, 34, 35, 36, 37, 38, 40, 41, 42, 44, 45, 46, 47, 48, 49, 50, 51, 52, 54, 56, 58, 59, 60, 63, 67, 69, 70, 71, 73, 74, 76, 78, 79, 80, 81, 83, 86, 88, 89, 90, 91, 92, 93, 94, 95, 96, 97, 98, 103, 105, 106, 107, 108, 109, 110, 111, 114, 118, 121, 127, 129, 130, 131, 132, 133, 134, 139, 140, 141, 142, 144, 147, 148, 150, 152, 153, 154, 1…	228	103	45.1754	306, 307, 311, 312, 315, 317, 318, 319, 324, 326, 328, 330, 331, 333, 337, 338, 339, 344, 346, 350, 352, 355, 356, 357, 360, 361, 362, 366, 370, 378, 379, 380, 382, 383, 385, 387, 388, 396, 397, 399, 407, 411, 414, 417, 418, 419, 420, 426, 429, 430, 433, 434, 436, 437, 442, 448, 450, 461, 462, 465, 466, 467, 472, 477, 479, 480, 483, 484, 490, 492, 501, 502, 504, 506, 509, 511, 512, 514, 516, 517,…	2, 3, 7, 8, 11, 13, 14, 15, 19, 21, 22, 23, 24, 26, 29, 30, 31, 34, 36, 38, 40, 43, 44, 45, 48, 49, 50, 53, 56, 61, 62, 63, 64, 65, 66, 67, 68, 71, 72, 74, 81, 84, 86, 88, 89, 90, 91, 95, 97, 98, 100, 101, 102, 103, 106, 109, 111, 119, 120, 123, 124, 125, 130, 134, 135, 136, 138, 139, 144, 146, 152, 153, 154, 155, 158, 160, 161, 162, 164, 165, 169, 172, 174, 178, 184, 185, 192, 193, 195, 196, 197…
s013_c_a.raw	852.516	128	108	84.375	E3 E6 E14 E17 E25 E54 E55 E59 E64 E73 E74 E76 E78 E81 E82 E88 E89 E90 E102 E103	20.9218	NA	NA	[1: E8 E21 E32][2: E126][3: E2 E8 E21 E32][4: E56 E123][5: E1 E9][6: E115 E126][7: E8 E99][8: E8][9: E9 E15 E21 E32][10: E21 E32 E56][11: E1 E8][12: E8 E27 E75][13: E8 E21 E26 E32][14: E8 E21 E26 E32 E77][15: E8 E21][16: E15 E21 E26 E32][17: E21 E22][18: E8 E21 E32][19: E22 E68 E75 E95][20: E8 E21 E22][21: E21 E32][22: E1 E8 E9 E21][23: E8 E22][24: E8 E15 E21 E22 E26][25: E15 E21 E26][26: E8 E15 …	608	411	67.5987	1, 3, 4, 5, 6, 7, 8, 9, 10, 11, 12, 13, 14, 15, 18, 19, 20, 21, 22, 23, 24, 26, 27, 28, 29, 30, 35, 37, 38, 39, 40, 42, 43, 46, 48, 49, 53, 54, 55, 56, 58, 59, 62, 63, 64, 66, 67, 68, 69, 70, 71, 74, 75, 76, 79, 81, 82, 83, 84, 85, 86, 87, 88, 91, 93, 94, 96, 98, 99, 103, 104, 105, 106, 108, 109, 110, 111, 112, 113, 114, 115, 116, 118, 119, 120, 122, 123, 124, 125, 127, 128, 129, 130, 131, 133, 1…	76	53	69.7368	18, 24, 35, 38, 43, 49, 53, 54, 55, 64, 67, 70, 71, 76, 79, 82, 96, 106, 109, 110, 122, 123, 127, 131, 142, 143, 147, 148, 152, 177, 179, 184, 186, 191, 198, 208, 216, 219, 221, 225, 230, 250, 256, 258, 265, 274, 279, 280, 285, 289, 290, 292, 302	2, 3, 6, 7, 8, 9, 11, 12, 13, 14, 15, 16, 17, 19, 20, 21, 23, 25, 26, 27, 28, 29, 30, 31, 34, 35, 36, 37, 38, 40, 41, 42, 43, 44, 45, 48, 49, 50, 51, 52, 54, 56, 57, 59, 62, 65, 67, 68, 71, 72, 73, 74, 75	76	54	71.0526	326, 327, 331, 333, 338, 339, 342, 343, 346, 350, 355, 356, 358, 362, 365, 367, 383, 400, 411, 425, 431, 435, 437, 442, 443, 453, 467, 478, 482, 485, 487, 492, 493, 496, 497, 498, 505, 509, 515, 516, 518, 520, 521, 524, 526, 533, 537, 550, 551, 554, 560, 576, 584, 593	2, 3, 4, 5, 6, 7, 10, 11, 12, 13, 15, 16, 17, 18, 20, 21, 23, 24, 27, 29, 32, 33, 34, 35, 36, 38, 39, 40, 42, 43, 44, 45, 46, 47, 48, 49, 50, 51, 52, 53, 54, 55, 56, 58, 59, 62, 63, 65, 66, 67, 69, 71, 72, 74	228	157	68.8596	1, 3, 4, 5, 6, 7, 8, 9, 10, 11, 12, 13, 14, 15, 19, 20, 21, 22, 23, 26, 27, 28, 29, 30, 37, 39, 40, 42, 46, 48, 56, 58, 59, 62, 63, 66, 68, 69, 74, 75, 81, 83, 84, 85, 86, 87, 88, 91, 93, 94, 98, 99, 103, 104, 105, 108, 111, 112, 113, 114, 115, 116, 118, 119, 120, 124, 125, 128, 129, 130, 133, 134, 135, 139, 144, 146, 150, 151, 153, 154, 156, 159, 160, 161, 162, 163, 165, 166, 167, 168, 169, 170,…	1, 3, 4, 5, 6, 7, 8, 9, 10, 11, 12, 13, 14, 15, 17, 18, 19, 20, 21, 23, 24, 25, 26, 27, 31, 32, 33, 35, 38, 40, 43, 45, 46, 49, 50, 52, 53, 54, 56, 57, 61, 62, 63, 64, 65, 66, 67, 70, 71, 72, 75, 76, 79, 80, 81, 83, 84, 85, 86, 87, 88, 89, 91, 92, 93, 95, 96, 98, 99, 100, 102, 103, 104, 106, 109, 111, 113, 114, 115, 116, 118, 121, 122, 123, 124, 125, 127, 128, 129, 130, 131, 132, 133, 134, 136, 1…	228	147	64.4737	307, 308, 309, 310, 312, 313, 314, 316, 317, 318, 319, 320, 321, 322, 324, 325, 328, 329, 332, 334, 335, 336, 337, 344, 345, 348, 351, 352, 359, 360, 361, 364, 369, 370, 372, 374, 375, 377, 378, 379, 380, 384, 386, 387, 389, 390, 391, 392, 396, 397, 398, 399, 402, 405, 408, 412, 413, 414, 417, 420, 421, 424, 428, 429, 432, 436, 439, 440, 444, 447, 448, 449, 451, 454, 456, 458, 459, 460, 461, 462,…	3, 4, 5, 6, 8, 9, 10, 12, 13, 14, 15, 16, 17, 18, 19, 20, 21, 22, 24, 25, 26, 27, 28, 29, 30, 32, 34, 35, 38, 39, 40, 41, 44, 45, 46, 48, 49, 51, 52, 53, 54, 57, 59, 60, 62, 63, 64, 65, 69, 70, 71, 72, 74, 76, 78, 81, 82, 83, 86, 88, 89, 92, 94, 95, 96, 99, 101, 102, 104, 107, 108, 109, 110, 112, 114, 116, 117, 118, 119, 120, 122, 124, 125, 126, 127, 128, 129, 131, 133, 134, 135, 136, 137, 138, 1…
s013_c_v.raw	899.816	128	107	83.5938	E1 E3 E9 E14 E17 E21 E25 E54 E55 E64 E73 E74 E75 E76 E82 E83 E88 E89 E90 E102 E119	4.03639	NA	NA	[1: E6 E8 E107][2: E8 E15 E22 E26][3: E6 E15 E22 E26 E113][4: E2 E8 E15 E22 E26][5: E8 E15 E22 E26][6: E8 E15 E22 E26][7: E6 E15 E81][8: E8 E15 E22 E26][9: E6 E8 E22 E26 E126][10: E15 E26][11: E8 E15 E22 E26 E114][12: E8 E15 E22 E26 E127][13: E6 E8 E15 E18 E26][14: E6 E15 E48 E107 E113][15: E6 E48 E68 E126 E127][16: E6 E8 E15 E26 E99][17: E107 E113 E127][18: E8 E15 E22 E26][19: E8 E15 E22 E26 E11…	608	408	67.1053	1, 2, 3, 4, 6, 7, 9, 11, 13, 14, 16, 17, 19, 20, 21, 23, 25, 27, 30, 31, 32, 35, 36, 37, 39, 42, 43, 44, 46, 47, 48, 49, 50, 51, 52, 53, 56, 57, 58, 59, 60, 63, 64, 65, 66, 67, 68, 71, 72, 73, 74, 75, 76, 77, 78, 79, 80, 83, 84, 85, 86, 89, 91, 93, 94, 95, 96, 97, 98, 99, 100, 102, 104, 105, 107, 108, 109, 110, 112, 113, 115, 116, 117, 118, 120, 121, 126, 128, 129, 130, 132, 133, 135, 136, 138, 1…	76	59	77.6316	19, 36, 37, 42, 43, 47, 49, 50, 56, 57, 64, 66, 72, 73, 74, 75, 76, 97, 102, 107, 108, 109, 118, 120, 132, 135, 140, 142, 143, 151, 183, 184, 193, 196, 197, 199, 200, 212, 222, 226, 227, 240, 242, 246, 247, 248, 251, 252, 254, 255, 286, 289, 290, 293, 298, 301, 302, 303, 304	3, 5, 6, 7, 8, 9, 10, 11, 12, 13, 15, 16, 17, 18, 19, 20, 21, 23, 24, 26, 27, 28, 30, 31, 33, 34, 35, 36, 37, 38, 41, 42, 44, 45, 46, 47, 48, 49, 50, 51, 52, 56, 57, 58, 59, 60, 61, 62, 63, 64, 67, 68, 69, 70, 71, 73, 74, 75, 76	76	57	75	316, 320, 324, 332, 335, 336, 338, 343, 344, 355, 360, 366, 376, 380, 383, 384, 398, 405, 406, 410, 412, 414, 424, 425, 436, 439, 447, 449, 454, 467, 473, 474, 481, 484, 485, 486, 500, 509, 510, 512, 522, 540, 542, 553, 554, 559, 562, 575, 576, 583, 585, 595, 596, 597, 598, 604, 607	1, 2, 3, 4, 5, 6, 7, 8, 9, 11, 12, 13, 15, 16, 17, 18, 20, 21, 22, 24, 25, 26, 29, 30, 31, 33, 35, 36, 37, 39, 41, 42, 44, 46, 47, 48, 51, 53, 54, 55, 56, 58, 59, 61, 62, 63, 64, 67, 68, 69, 70, 71, 72, 73, 74, 75, 76	228	141	61.8421	1, 2, 3, 4, 6, 7, 9, 11, 13, 14, 16, 17, 20, 21, 23, 25, 27, 30, 31, 32, 35, 39, 44, 46, 48, 51, 52, 53, 58, 59, 60, 63, 65, 67, 68, 71, 77, 78, 79, 80, 83, 84, 85, 86, 89, 91, 93, 94, 95, 96, 98, 99, 100, 104, 105, 110, 112, 113, 115, 116, 117, 121, 126, 128, 129, 130, 133, 136, 138, 139, 141, 144, 146, 147, 148, 153, 155, 157, 158, 159, 166, 167, 168, 169, 171, 173, 176, 177, 181, 182, 190, 191…	1, 2, 3, 4, 6, 7, 9, 11, 12, 13, 14, 15, 17, 18, 20, 22, 23, 26, 27, 28, 31, 33, 36, 38, 39, 40, 41, 42, 45, 46, 47, 49, 50, 51, 52, 55, 56, 57, 58, 59, 62, 63, 64, 65, 67, 69, 71, 72, 73, 74, 75, 76, 77, 79, 80, 82, 83, 84, 86, 87, 88, 90, 94, 96, 97, 98, 100, 102, 104, 105, 106, 107, 109, 110, 111, 115, 117, 119, 120, 121, 128, 129, 130, 131, 133, 134, 137, 138, 141, 142, 147, 148, 149, 150, 15…	228	151	66.2281	313, 314, 318, 321, 322, 326, 327, 331, 333, 334, 337, 339, 340, 342, 345, 347, 348, 349, 351, 352, 353, 354, 356, 359, 361, 362, 363, 364, 365, 368, 369, 370, 371, 373, 377, 378, 379, 381, 385, 386, 388, 391, 394, 396, 397, 400, 401, 402, 404, 409, 411, 413, 415, 418, 419, 423, 426, 430, 432, 434, 437, 440, 441, 442, 445, 446, 448, 451, 452, 453, 455, 457, 458, 459, 470, 471, 472, 475, 476, 479,…	9, 10, 13, 15, 16, 19, 20, 24, 25, 26, 27, 28, 29, 31, 32, 33, 34, 35, 37, 38, 39, 40, 41, 44, 45, 46, 47, 48, 49, 51, 52, 53, 54, 56, 58, 59, 60, 61, 63, 64, 66, 68, 71, 73, 74, 76, 77, 78, 80, 82, 83, 84, 85, 86, 87, 91, 92, 96, 98, 100, 102, 103, 104, 105, 107, 108, 109, 111, 112, 113, 114, 115, 116, 117, 126, 127, 128, 129, 130, 132, 133, 134, 135, 136, 137, 139, 141, 142, 143, 144, 145, 146,…
s014_c_a.raw	824.36	128	112	87.5	E1 E3 E9 E14 E17 E21 E22 E25 E26 E63 E70 E76 E81 E82 E116 E122	1.03022	NA	NA	[1: ][2: E8 E15 E119 E126][3: E119][4: E8 E16 E32 E126][5: E15 E16 E18 E23 E126][6: E15 E126][7: E8 E10 E15 E32][8: E15 E119][9: E2 E15 E119 E128][10: E15][11: E44 E48 E119 E128][12: E15][13: E10 E39 E68 E119][14: E2 E59 E119][15: E15 E32 E127][16: E2 E39 E118 E119][17: E15 E126 E127][18: E39 E119][19: ][20: E15 E126][21: E15 E43 E95][22: E119][23: E15 E32][24: E10 E15][25: E8 E48][26: E33 E101 E…	608	397	65.2961	2, 4, 5, 7, 9, 10, 11, 12, 13, 14, 15, 16, 18, 20, 22, 24, 27, 28, 32, 33, 34, 36, 38, 39, 40, 41, 43, 44, 45, 47, 48, 51, 52, 53, 54, 55, 57, 59, 61, 62, 63, 64, 65, 66, 69, 70, 73, 74, 76, 77, 78, 79, 80, 81, 82, 83, 84, 86, 88, 89, 91, 92, 93, 94, 96, 98, 99, 100, 101, 102, 103, 105, 106, 107, 108, 109, 110, 111, 112, 115, 116, 117, 118, 119, 120, 121, 123, 124, 125, 126, 127, 128, 129, 131, 1…	76	54	71.0526	13, 14, 22, 39, 40, 41, 44, 52, 59, 62, 63, 64, 73, 74, 79, 80, 81, 103, 108, 110, 116, 125, 126, 129, 132, 141, 146, 149, 181, 183, 190, 194, 203, 206, 207, 213, 214, 218, 221, 228, 229, 231, 248, 253, 255, 259, 260, 266, 267, 268, 274, 283, 288, 298	1, 2, 3, 6, 7, 8, 10, 12, 13, 14, 15, 16, 19, 20, 22, 23, 24, 27, 28, 29, 30, 31, 32, 33, 34, 36, 37, 38, 40, 41, 42, 43, 46, 48, 49, 50, 51, 53, 54, 55, 56, 57, 60, 61, 63, 64, 65, 66, 67, 68, 70, 71, 72, 75	76	47	61.8421	315, 317, 329, 330, 332, 337, 363, 364, 367, 380, 382, 392, 400, 404, 417, 430, 431, 437, 452, 470, 472, 478, 482, 485, 492, 494, 495, 500, 507, 515, 519, 522, 523, 527, 535, 543, 554, 567, 571, 574, 579, 586, 587, 590, 592, 599, 602	1, 3, 5, 6, 7, 8, 11, 12, 14, 17, 18, 22, 25, 27, 31, 32, 33, 36, 38, 40, 41, 42, 43, 44, 46, 47, 48, 50, 51, 52, 53, 54, 55, 56, 58, 59, 61, 64, 65, 67, 69, 70, 71, 72, 73, 75, 76	228	151	66.2281	2, 4, 5, 7, 9, 10, 11, 12, 15, 16, 18, 20, 24, 27, 28, 32, 33, 34, 36, 38, 43, 45, 47, 48, 51, 53, 54, 55, 57, 61, 65, 66, 69, 70, 76, 77, 78, 82, 83, 84, 86, 88, 89, 91, 92, 93, 94, 96, 98, 99, 100, 101, 102, 105, 106, 107, 109, 111, 112, 115, 117, 118, 119, 120, 121, 123, 124, 127, 128, 131, 133, 134, 135, 136, 138, 139, 143, 144, 145, 147, 150, 151, 155, 156, 158, 159, 160, 161, 162, 163, 165,…	2, 4, 5, 7, 9, 10, 11, 12, 13, 14, 16, 18, 20, 23, 24, 27, 28, 29, 31, 33, 34, 35, 36, 37, 40, 41, 42, 43, 45, 48, 49, 50, 52, 53, 55, 56, 57, 58, 59, 60, 62, 63, 64, 66, 67, 68, 69, 70, 72, 73, 74, 75, 76, 78, 79, 80, 81, 82, 83, 86, 87, 88, 89, 90, 91, 93, 94, 95, 96, 98, 99, 100, 101, 102, 104, 105, 107, 108, 109, 110, 112, 113, 117, 118, 120, 121, 122, 123, 124, 125, 127, 128, 130, 131, 133, …	228	145	63.5965	307, 308, 310, 311, 313, 314, 319, 321, 335, 336, 339, 340, 342, 343, 344, 346, 347, 349, 351, 352, 354, 361, 368, 370, 372, 373, 374, 375, 378, 381, 384, 391, 393, 397, 398, 407, 408, 409, 410, 411, 416, 419, 421, 422, 423, 424, 425, 427, 428, 429, 436, 438, 440, 442, 443, 451, 455, 456, 458, 459, 460, 461, 462, 463, 464, 466, 469, 471, 473, 476, 477, 483, 484, 487, 488, 489, 490, 491, 493, 496,…	3, 4, 6, 7, 9, 10, 11, 13, 24, 25, 27, 28, 30, 31, 32, 34, 35, 37, 39, 40, 42, 47, 50, 52, 53, 54, 55, 56, 58, 60, 62, 66, 67, 69, 70, 75, 76, 77, 78, 79, 82, 84, 86, 87, 88, 89, 90, 92, 93, 94, 97, 98, 100, 102, 103, 110, 113, 114, 116, 117, 118, 119, 120, 121, 122, 124, 126, 127, 128, 131, 132, 136, 137, 138, 139, 140, 141, 142, 143, 144, 145, 146, 147, 148, 150, 151, 152, 153, 154, 155, 157, 1…
s014_c_v.raw	869.812	128	111	86.7188	E1 E3 E9 E14 E15 E17 E21 E22 E25 E39 E55 E58 E70 E76 E81 E82 E93	18.4799	NA	NA	[1: E43 E113][2: E8 E26 E32 E113][3: E8 E26 E32 E113][4: E8 E16 E18 E26 E113][5: E6][6: E6 E16 E49][7: E6 E26 E49][8: E8 E26][9: E45 E48 E63][10: E6 E49 E50 E88][11: E8 E26 E48 E126 E127 E128][12: E6 E26][13: E8 E16 E23 E26 E126 E127][14: E6 E32 E113][15: E6 E10 E26 E49 E63 E90][16: E8 E26 E33 E119][17: E49][18: E8 E16 E26 E32 E127][19: E23 E24 E26 E48 E126 E127 E128][20: E26 E49 E89][21: E26 E49…	608	391	64.3092	3, 4, 5, 6, 7, 8, 9, 10, 11, 12, 13, 14, 15, 16, 17, 20, 22, 23, 24, 26, 27, 28, 29, 30, 31, 33, 34, 36, 37, 38, 39, 40, 41, 43, 44, 47, 48, 49, 50, 52, 54, 55, 56, 57, 58, 59, 60, 61, 62, 63, 64, 66, 67, 68, 69, 70, 71, 72, 73, 74, 75, 76, 77, 79, 80, 81, 83, 84, 85, 87, 88, 90, 94, 95, 97, 100, 103, 105, 106, 107, 109, 110, 111, 113, 114, 116, 117, 121, 124, 125, 126, 128, 129, 130, 131, 133, 1…	76	52	68.4211	12, 14, 15, 20, 22, 23, 24, 36, 38, 41, 48, 49, 50, 56, 57, 59, 61, 64, 70, 77, 84, 88, 103, 106, 117, 125, 130, 141, 144, 151, 163, 165, 166, 168, 174, 176, 181, 187, 202, 214, 220, 223, 224, 230, 258, 263, 264, 272, 273, 277, 289, 303	1, 2, 3, 4, 5, 6, 7, 9, 10, 11, 13, 14, 15, 16, 17, 18, 19, 20, 21, 22, 23, 24, 27, 28, 29, 31, 32, 35, 36, 38, 39, 40, 41, 42, 43, 44, 46, 49, 52, 54, 55, 56, 57, 58, 64, 65, 66, 68, 69, 70, 72, 76	76	53	69.7368	319, 320, 326, 328, 330, 335, 339, 340, 341, 344, 349, 350, 353, 354, 361, 363, 367, 386, 387, 402, 403, 410, 414, 418, 423, 424, 433, 446, 448, 450, 478, 479, 486, 496, 499, 501, 504, 509, 517, 518, 521, 523, 525, 533, 538, 540, 566, 576, 577, 580, 582, 590, 591	1, 2, 3, 4, 5, 6, 7, 8, 9, 10, 11, 12, 13, 14, 15, 16, 17, 21, 22, 24, 25, 27, 28, 29, 31, 32, 33, 34, 35, 36, 42, 43, 44, 47, 48, 49, 50, 53, 54, 55, 56, 57, 59, 60, 62, 63, 67, 69, 70, 71, 72, 73, 74	228	140	61.4035	3, 4, 5, 6, 7, 8, 9, 10, 11, 13, 16, 17, 26, 27, 28, 29, 30, 31, 33, 34, 37, 39, 40, 43, 44, 47, 52, 54, 55, 58, 60, 62, 63, 66, 67, 68, 69, 71, 72, 73, 74, 75, 76, 79, 80, 81, 83, 85, 87, 90, 94, 95, 97, 100, 105, 107, 109, 110, 111, 113, 114, 116, 121, 124, 126, 128, 129, 131, 133, 135, 136, 139, 140, 142, 143, 145, 149, 155, 157, 160, 164, 169, 170, 172, 173, 175, 178, 180, 184, 186, 188, 189,…	3, 4, 5, 6, 7, 8, 9, 10, 11, 12, 13, 14, 19, 20, 21, 22, 23, 24, 26, 27, 28, 29, 30, 32, 33, 35, 37, 39, 40, 41, 42, 43, 44, 46, 47, 48, 49, 50, 51, 52, 53, 54, 55, 57, 58, 59, 61, 62, 64, 65, 69, 70, 71, 74, 78, 79, 81, 82, 83, 85, 86, 88, 92, 94, 95, 97, 98, 99, 100, 102, 103, 105, 106, 107, 108, 109, 112, 117, 119, 122, 125, 127, 128, 130, 131, 132, 133, 135, 136, 138, 139, 140, 142, 143, 144,…	228	146	64.0351	305, 308, 309, 310, 311, 312, 313, 315, 316, 318, 321, 327, 331, 332, 333, 336, 337, 342, 343, 345, 346, 347, 348, 351, 352, 355, 356, 357, 358, 359, 360, 364, 366, 369, 375, 376, 379, 381, 382, 384, 385, 389, 390, 391, 392, 393, 394, 395, 396, 398, 399, 400, 404, 405, 406, 409, 416, 417, 419, 420, 422, 425, 426, 427, 429, 432, 434, 435, 436, 437, 438, 439, 442, 443, 447, 449, 452, 454, 461, 462,…	1, 4, 5, 6, 7, 8, 9, 11, 12, 14, 15, 20, 22, 23, 24, 26, 27, 29, 30, 31, 32, 33, 34, 35, 36, 37, 38, 39, 40, 41, 42, 44, 46, 47, 52, 53, 55, 57, 58, 60, 61, 62, 63, 64, 65, 66, 67, 68, 69, 71, 72, 73, 75, 76, 77, 79, 84, 85, 86, 87, 88, 89, 90, 91, 93, 96, 97, 98, 99, 100, 101, 102, 105, 106, 109, 110, 111, 112, 119, 120, 121, 123, 129, 131, 133, 134, 135, 136, 138, 139, 140, 141, 142, 144, 146, …
s015_c_a.raw	923.612	128	113	88.2812	E3 E14 E17 E25 E27 E32 E48 E53 E54 E61 E63 E70 E76 E82 E115	0.409166	NA	NA	[1: E66 E68 E73 E81 E119 E126][2: E8 E33 E59 E68 E73 E127][3: E8 E9 E15 E21 E22][4: E8 E21 E22 E68][5: E8 E21][6: E8 E26 E68 E127][7: ][8: E22 E26 E81][9: E65 E68 E126][10: E15 E16 E21][11: E38 E42 E46 E51 E89 E120 E126 E127 E128][12: E68 E75][13: E8 E68 E95][14: E68 E109 E126 E127][15: E15 E21][16: E69 E77 E118 E128][17: E8 E68 E73][18: E45 E69 E109 E128][19: E8 E126 E127][20: E8 E9 E21 E88][21:…	608	360	59.2105	1, 2, 3, 6, 8, 9, 10, 11, 12, 13, 14, 16, 17, 18, 20, 21, 24, 25, 26, 27, 31, 33, 35, 36, 37, 38, 39, 40, 41, 42, 43, 44, 46, 47, 48, 49, 50, 51, 52, 53, 56, 59, 61, 62, 63, 65, 66, 67, 69, 70, 71, 72, 74, 75, 77, 79, 80, 81, 82, 84, 85, 87, 90, 91, 92, 97, 98, 100, 101, 102, 104, 105, 106, 108, 109, 110, 111, 114, 117, 119, 120, 121, 123, 124, 125, 127, 128, 129, 132, 136, 138, 141, 142, 143, 14…	76	52	68.4211	11, 17, 25, 36, 37, 38, 39, 40, 41, 43, 48, 49, 52, 53, 56, 59, 61, 77, 92, 101, 102, 117, 120, 121, 125, 128, 129, 148, 149, 166, 169, 172, 182, 190, 200, 212, 214, 217, 224, 226, 237, 240, 244, 247, 250, 253, 258, 259, 269, 285, 297, 300	1, 3, 4, 6, 7, 8, 9, 10, 11, 12, 13, 14, 15, 16, 18, 19, 21, 22, 24, 25, 26, 30, 31, 32, 33, 34, 35, 36, 37, 40, 42, 43, 45, 46, 47, 49, 51, 52, 55, 56, 58, 59, 62, 63, 65, 66, 67, 68, 70, 72, 75, 76	76	56	73.6842	318, 319, 320, 323, 336, 344, 345, 352, 353, 363, 364, 365, 385, 386, 387, 400, 402, 410, 418, 431, 437, 438, 446, 453, 456, 467, 470, 478, 482, 484, 485, 489, 491, 492, 498, 503, 511, 515, 519, 522, 536, 538, 544, 548, 551, 574, 575, 583, 586, 588, 591, 592, 602, 604, 605, 607	1, 2, 3, 4, 7, 9, 10, 11, 12, 14, 15, 16, 18, 19, 20, 24, 26, 28, 29, 31, 33, 34, 35, 37, 38, 39, 40, 42, 44, 45, 46, 47, 48, 49, 50, 53, 54, 55, 56, 57, 58, 59, 61, 62, 63, 66, 67, 68, 69, 70, 71, 72, 73, 74, 75, 76	228	125	54.8246	1, 2, 3, 6, 8, 9, 10, 12, 13, 14, 16, 18, 20, 21, 24, 26, 27, 31, 33, 35, 42, 44, 46, 47, 50, 51, 62, 63, 65, 66, 67, 69, 70, 71, 72, 74, 75, 79, 80, 81, 82, 84, 85, 87, 90, 91, 97, 98, 100, 104, 105, 106, 108, 109, 110, 111, 114, 119, 123, 124, 127, 132, 136, 138, 141, 142, 143, 145, 146, 147, 154, 157, 162, 163, 171, 178, 180, 183, 185, 188, 189, 191, 193, 198, 199, 204, 205, 206, 211, 216, 220…	1, 2, 3, 6, 8, 9, 10, 11, 12, 13, 14, 15, 17, 18, 21, 22, 23, 26, 28, 30, 31, 32, 34, 35, 36, 37, 41, 42, 44, 45, 46, 48, 49, 50, 51, 53, 54, 57, 58, 59, 60, 62, 63, 65, 67, 68, 73, 74, 76, 78, 79, 80, 81, 82, 83, 84, 86, 89, 91, 92, 94, 97, 101, 103, 106, 107, 108, 110, 111, 112, 116, 119, 124, 125, 129, 134, 136, 138, 140, 143, 144, 145, 147, 152, 153, 156, 157, 158, 163, 165, 167, 168, 170, 17…	228	127	55.7018	307, 308, 311, 313, 314, 316, 317, 327, 340, 343, 347, 348, 349, 350, 355, 356, 357, 358, 359, 361, 366, 368, 369, 372, 373, 376, 380, 381, 383, 392, 395, 396, 399, 404, 405, 407, 411, 414, 415, 416, 417, 419, 420, 423, 426, 427, 429, 430, 432, 439, 441, 442, 444, 447, 449, 458, 459, 460, 461, 462, 472, 473, 474, 481, 483, 488, 496, 504, 505, 506, 507, 508, 509, 510, 512, 513, 514, 516, 518, 521,…	3, 4, 7, 9, 10, 12, 13, 18, 29, 31, 33, 34, 35, 36, 39, 40, 41, 42, 43, 45, 46, 48, 49, 52, 53, 55, 59, 60, 62, 68, 69, 70, 72, 73, 74, 76, 79, 82, 83, 84, 85, 86, 87, 89, 92, 93, 95, 96, 97, 101, 103, 104, 106, 108, 110, 116, 117, 118, 119, 120, 128, 129, 130, 134, 135, 138, 143, 147, 148, 149, 150, 151, 152, 153, 154, 155, 156, 157, 159, 161, 162, 163, 164, 165, 167, 169, 171, 172, 173, 174, 17…
s015_c_v.raw	887.464	128	101	78.9062	E1 E3 E17 E22 E23 E25 E27 E31 E32 E45 E46 E48 E51 E54 E55 E58 E61 E62 E67 E70 E76 E81 E82 E113 E114 E115 E119	3.86461	NA	NA	[1: E8 E44 E56 E127 E128][2: E66 E127][3: E14 E21][4: E14 E21 E56 E68][5: E15 E21 E26 E63][6: E26][7: E8 E15][8: E9 E14 E21][9: E56 E63 E127][10: E14 E15 E21 E26 E122][11: E21 E26 E56 E68 E127][12: E8 E56 E66][13: E120 E128][14: E8 E9 E14 E21 E26][15: E49 E88 E94 E126][16: E33 E57 E99 E126][17: E14 E47 E128][18: E14 E21 E68 E128][19: E14 E21 E66 E127][20: E68 E126 E127][21: E21 E26 E66 E68 E125][…	608	349	57.4013	1, 4, 5, 6, 7, 9, 17, 18, 19, 22, 28, 30, 31, 34, 35, 38, 40, 41, 42, 43, 44, 45, 46, 47, 48, 49, 51, 52, 54, 55, 56, 57, 58, 59, 60, 61, 62, 63, 64, 66, 67, 69, 70, 71, 73, 75, 80, 82, 83, 84, 86, 88, 89, 92, 93, 97, 98, 99, 100, 102, 105, 106, 108, 109, 110, 111, 112, 116, 117, 119, 120, 121, 122, 123, 124, 125, 126, 128, 129, 131, 133, 136, 137, 138, 139, 140, 141, 142, 145, 147, 148, 151, 152…	76	56	73.6842	17, 28, 35, 43, 54, 56, 57, 62, 69, 73, 75, 88, 92, 97, 100, 102, 105, 106, 110, 117, 119, 120, 121, 123, 126, 129, 133, 138, 142, 145, 147, 148, 167, 175, 181, 188, 194, 197, 213, 216, 217, 227, 232, 234, 247, 260, 267, 270, 275, 277, 278, 280, 287, 290, 294, 296	2, 3, 4, 7, 8, 9, 10, 11, 12, 13, 14, 16, 17, 18, 19, 20, 21, 22, 23, 24, 25, 26, 27, 28, 29, 30, 33, 34, 35, 36, 37, 38, 41, 44, 46, 48, 49, 50, 54, 55, 56, 58, 59, 60, 63, 65, 66, 67, 68, 69, 70, 71, 72, 73, 74, 76	76	48	63.1579	317, 320, 329, 341, 358, 364, 367, 369, 370, 378, 380, 386, 403, 408, 411, 423, 424, 435, 444, 449, 471, 473, 476, 480, 482, 490, 496, 498, 499, 500, 504, 523, 527, 533, 534, 543, 547, 552, 556, 560, 578, 580, 581, 582, 586, 592, 595, 605	1, 3, 7, 10, 12, 14, 15, 16, 17, 20, 21, 22, 27, 29, 30, 33, 34, 35, 37, 38, 39, 40, 42, 43, 44, 47, 49, 50, 51, 52, 53, 55, 56, 57, 58, 59, 61, 62, 65, 66, 67, 68, 69, 70, 72, 74, 75, 76	228	112	49.1228	1, 4, 5, 6, 7, 9, 18, 19, 22, 30, 31, 34, 38, 40, 41, 42, 44, 45, 46, 47, 48, 49, 51, 52, 55, 58, 59, 60, 61, 63, 64, 66, 67, 70, 71, 80, 82, 83, 84, 86, 89, 93, 98, 99, 108, 109, 111, 112, 116, 122, 124, 125, 128, 131, 136, 137, 139, 140, 141, 151, 152, 153, 155, 157, 158, 159, 161, 163, 168, 171, 177, 179, 183, 187, 191, 192, 193, 196, 199, 201, 202, 205, 211, 215, 219, 221, 222, 223, 245, 246,…	1, 4, 5, 6, 7, 9, 16, 17, 20, 27, 28, 31, 33, 34, 35, 36, 37, 38, 39, 40, 41, 42, 44, 45, 47, 48, 49, 50, 51, 52, 53, 55, 56, 58, 59, 66, 67, 68, 69, 71, 73, 76, 80, 81, 86, 87, 88, 89, 93, 95, 96, 97, 99, 100, 103, 104, 105, 106, 107, 113, 114, 115, 117, 119, 120, 121, 123, 125, 127, 129, 133, 135, 137, 140, 143, 144, 145, 147, 149, 151, 152, 155, 159, 161, 163, 165, 166, 167, 183, 184, 185, 188…	228	133	58.3333	305, 308, 312, 314, 315, 316, 322, 332, 335, 337, 339, 340, 342, 343, 344, 346, 347, 348, 350, 352, 353, 354, 355, 356, 357, 362, 365, 366, 371, 374, 379, 382, 384, 388, 391, 394, 395, 396, 398, 399, 400, 401, 404, 405, 413, 417, 418, 419, 420, 422, 427, 428, 429, 432, 433, 434, 436, 439, 440, 441, 442, 443, 446, 448, 450, 451, 452, 455, 457, 460, 461, 462, 464, 465, 466, 467, 468, 470, 477, 479,…	1, 4, 8, 10, 11, 12, 15, 21, 23, 24, 26, 27, 28, 29, 30, 32, 33, 34, 36, 37, 38, 39, 40, 41, 42, 45, 47, 48, 50, 52, 55, 57, 59, 62, 63, 65, 66, 67, 68, 69, 70, 71, 73, 74, 79, 81, 82, 83, 84, 86, 89, 90, 91, 94, 95, 96, 97, 99, 100, 101, 102, 103, 105, 107, 108, 109, 110, 113, 115, 118, 119, 120, 122, 123, 124, 125, 126, 128, 131, 133, 136, 137, 138, 139, 140, 141, 142, 143, 146, 147, 149, 150, …
s016_c_a2.raw	430.756	128	112	87.5	E36 E39 E56 E62 E67 E73 E75 E77 E78 E80 E81 E82 E83 E85 E88 E89	0.576804	NA	NA	[1: E17 E21 E22 E23 E44 E72 E94][2: E22 E23 E25 E58 E91 E120][3: E14 E23 E58 E63 E74 E90 E91 E94][4: E63][5: E8 E17 E63 E64 E91][6: E23 E72 E91 E95][7: E9 E15 E23 E25 E91][8: E8 E25][9: E23 E25][10: E8 E21 E23 E25 E64][11: E23 E72][12: E23 E25 E58 E64 E72 E94][13: E9 E23 E72][14: E23 E70][15: E8 E17 E65 E72 E94][16: E17 E23 E25 E63 E70 E72 E91][17: E23 E63 E64 E72 E74 E91 E94][18: E8 E17 E21 E23 …	304	142	46.7105	6, 12, 16, 20, 21, 22, 23, 25, 27, 29, 30, 31, 37, 39, 41, 44, 45, 46, 48, 49, 50, 52, 53, 57, 58, 59, 60, 61, 62, 64, 65, 66, 67, 69, 71, 74, 75, 78, 79, 81, 83, 84, 86, 90, 91, 92, 94, 95, 96, 97, 98, 101, 102, 103, 104, 105, 108, 110, 112, 113, 116, 118, 119, 120, 121, 123, 126, 127, 130, 131, 132, 134, 135, 136, 137, 142, 143, 144, 146, 148, 156, 157, 159, 162, 163, 164, 165, 166, 173, 175, 1…	76	35	46.0526	29, 30, 31, 39, 41, 44, 50, 53, 64, 65, 71, 78, 79, 86, 94, 96, 97, 112, 123, 132, 142, 144, 175, 182, 185, 213, 218, 220, 237, 249, 256, 257, 266, 280, 293	7, 8, 9, 11, 12, 13, 14, 15, 18, 19, 21, 23, 24, 25, 26, 27, 28, 29, 33, 35, 36, 37, 41, 43, 44, 52, 53, 54, 58, 62, 63, 64, 66, 70, 72	0	0	NA			228	107	46.9298	6, 12, 16, 20, 21, 22, 23, 25, 27, 37, 45, 46, 48, 49, 52, 57, 58, 59, 60, 61, 62, 66, 67, 69, 74, 75, 81, 83, 84, 90, 91, 92, 95, 98, 101, 102, 103, 104, 105, 108, 110, 113, 116, 118, 119, 120, 121, 126, 127, 130, 131, 134, 135, 136, 137, 143, 146, 148, 156, 157, 159, 162, 163, 164, 165, 166, 173, 177, 178, 179, 180, 184, 191, 192, 195, 197, 198, 200, 202, 209, 214, 216, 217, 229, 234, 235, 236,…	6, 11, 14, 16, 17, 18, 19, 21, 22, 27, 32, 33, 35, 36, 38, 40, 41, 42, 43, 44, 45, 47, 48, 49, 53, 54, 57, 59, 60, 65, 66, 67, 69, 70, 73, 74, 75, 76, 77, 80, 82, 84, 86, 87, 88, 89, 90, 93, 94, 96, 97, 99, 100, 101, 102, 107, 109, 111, 118, 119, 121, 124, 125, 126, 127, 128, 133, 135, 136, 137, 138, 141, 144, 145, 148, 149, 150, 152, 154, 159, 162, 164, 165, 173, 177, 178, 179, 180, 183, 185, 18…	0	0	NA
s016_c_v2.raw	962.416	128	117	91.4062	E6 E14 E39 E48 E56 E67 E77 E79 E80 E81 E106	1.38867	NA	NA	[1: E1 E58 E63 E64 E94][2: E94 E113 E114 E120][3: E113 E114][4: E17 E73 E88 E95 E113][5: E73 E88 E113 E127][6: E15 E17 E21 E25 E127][7: E2 E114 E119 E127][8: E15 E113 E114 E120][9: E114][10: E17 E25 E119 E120][11: E114 E119][12: E17 E113 E114 E120][13: E17 E21 E25 E90 E120][14: E17 E21 E25 E120][15: E17 E21 E25 E120][16: E113 E114 E119 E120][17: E113 E119][18: E17 E21 E25][19: E8 E120 E126 E127][…	608	334	54.9342	1, 3, 5, 6, 8, 9, 10, 11, 12, 14, 16, 17, 20, 29, 30, 32, 33, 34, 35, 36, 38, 40, 41, 42, 43, 45, 46, 48, 49, 50, 51, 52, 53, 54, 56, 58, 59, 60, 61, 62, 66, 67, 70, 72, 73, 74, 75, 78, 79, 80, 81, 82, 83, 84, 86, 88, 90, 95, 97, 98, 99, 100, 101, 102, 109, 110, 111, 112, 114, 115, 116, 117, 119, 120, 121, 122, 123, 124, 125, 128, 129, 130, 133, 134, 135, 136, 139, 140, 141, 143, 144, 148, 149, 1…	76	45	59.2105	316, 318, 322, 325, 332, 335, 347, 369, 370, 372, 377, 384, 385, 386, 390, 396, 400, 401, 404, 405, 411, 427, 429, 433, 435, 436, 438, 471, 479, 491, 495, 501, 502, 525, 526, 532, 539, 541, 549, 573, 574, 582, 584, 591, 597	1, 2, 4, 5, 7, 8, 11, 13, 14, 15, 17, 18, 19, 20, 21, 22, 24, 25, 26, 27, 28, 31, 33, 34, 35, 36, 37, 40, 42, 47, 50, 52, 53, 56, 57, 58, 60, 61, 63, 67, 68, 70, 72, 73, 75	76	47	61.8421	20, 32, 38, 51, 53, 54, 61, 62, 66, 73, 82, 88, 95, 101, 111, 112, 122, 123, 125, 128, 129, 135, 136, 139, 144, 163, 168, 172, 177, 184, 197, 198, 205, 221, 222, 234, 235, 256, 257, 261, 262, 270, 274, 278, 287, 291, 295	2, 5, 6, 7, 8, 9, 10, 11, 12, 15, 17, 18, 21, 23, 24, 25, 26, 27, 28, 30, 31, 32, 33, 35, 36, 39, 42, 43, 45, 46, 48, 49, 50, 51, 52, 57, 58, 62, 63, 64, 65, 67, 69, 70, 71, 73, 74	228	111	48.6842	309, 317, 319, 320, 326, 329, 330, 333, 334, 336, 338, 342, 357, 360, 361, 362, 363, 364, 365, 366, 368, 373, 374, 378, 379, 380, 381, 382, 383, 387, 388, 389, 391, 392, 393, 395, 403, 406, 408, 410, 412, 413, 414, 415, 416, 417, 418, 419, 420, 421, 430, 431, 432, 434, 437, 440, 441, 443, 444, 445, 448, 449, 450, 451, 455, 465, 466, 470, 472, 473, 474, 478, 482, 486, 490, 494, 499, 508, 510, 511,…	5, 12, 13, 14, 17, 19, 20, 22, 23, 24, 26, 30, 41, 44, 45, 46, 47, 48, 49, 50, 52, 54, 55, 57, 58, 59, 60, 61, 62, 63, 64, 65, 66, 67, 68, 70, 74, 75, 77, 79, 80, 81, 82, 83, 84, 85, 86, 87, 88, 89, 93, 94, 95, 96, 97, 99, 100, 102, 103, 104, 106, 107, 108, 109, 113, 123, 124, 127, 128, 129, 130, 133, 135, 137, 140, 141, 145, 151, 153, 154, 156, 157, 160, 161, 162, 163, 165, 166, 169, 170, 176, 1…	228	131	57.4561	1, 3, 5, 6, 8, 9, 10, 11, 12, 14, 16, 17, 29, 30, 33, 34, 35, 36, 40, 41, 42, 43, 45, 46, 48, 49, 50, 52, 56, 58, 59, 60, 67, 70, 72, 74, 75, 78, 79, 80, 81, 83, 84, 86, 90, 97, 98, 99, 100, 102, 109, 110, 114, 115, 116, 117, 119, 120, 121, 124, 130, 133, 134, 140, 141, 143, 148, 149, 151, 157, 159, 160, 161, 162, 171, 175, 176, 178, 179, 181, 182, 185, 186, 188, 193, 194, 195, 196, 200, 201, 203…	1, 3, 5, 6, 8, 9, 10, 11, 12, 14, 16, 17, 25, 26, 28, 29, 30, 31, 34, 35, 36, 37, 39, 40, 42, 43, 44, 45, 47, 49, 50, 51, 55, 56, 58, 59, 60, 62, 63, 64, 65, 66, 67, 69, 72, 75, 76, 77, 78, 79, 86, 87, 89, 90, 91, 92, 94, 95, 96, 97, 99, 102, 103, 105, 106, 108, 111, 112, 113, 119, 121, 122, 123, 124, 129, 131, 132, 133, 134, 136, 137, 139, 140, 142, 146, 147, 148, 149, 151, 152, 154, 155, 157, 1…
s017_c_a2.raw	852.164	128	85	66.4062	E8 E9 E12 E13 E15 E18 E20 E21 E22 E23 E27 E29 E30 E32 E35 E37 E47 E54 E56 E57 E61 E62 E63 E64 E66 E72 E79 E80 E82 E84 E87 E88 E90 E91 E92 E93 E98 E99 E107 E110 E114 E121 E123	2.79091	NA	NA	[1: E1 E2 E25 E26][2: E1 E16 E25 E89][3: E1 E2 E10 E16 E26 E126][4: E14 E16 E17 E89][5: E10 E17 E48 E89][6: E14 E26 E126][7: E113][8: E3 E10 E17 E25 E89][9: E16 E48 E127][10: E2 E3 E14 E25][11: E10 E25 E26 E89 E127][12: E48 E49][13: E16 E25 E48][14: E1 E2 E14][15: E14 E17 E25 E126][16: E3 E16 E25][17: E10 E43][18: E1 E25 E48][19: E1 E16 E25 E89][20: E16 E48 E113 E126][21: E16 E26 E89][22: E14 E16…	608	358	58.8816	2, 3, 4, 5, 8, 9, 11, 12, 13, 16, 18, 20, 21, 23, 24, 25, 27, 28, 29, 30, 31, 32, 34, 35, 37, 40, 42, 44, 46, 49, 51, 52, 53, 54, 55, 56, 58, 59, 60, 61, 62, 64, 65, 68, 69, 70, 72, 73, 74, 76, 77, 78, 79, 80, 81, 82, 83, 84, 85, 86, 87, 89, 90, 91, 92, 93, 94, 95, 96, 97, 98, 99, 100, 101, 102, 104, 105, 109, 110, 112, 113, 114, 115, 120, 122, 124, 125, 128, 129, 130, 131, 132, 133, 134, 137, 13…	76	31	40.7895	320, 358, 362, 363, 376, 381, 382, 402, 404, 410, 416, 433, 442, 474, 478, 487, 493, 497, 504, 510, 513, 514, 520, 526, 547, 550, 552, 563, 564, 573, 575	2, 8, 10, 11, 14, 16, 17, 22, 23, 25, 27, 31, 34, 40, 42, 43, 45, 46, 49, 51, 52, 53, 55, 57, 61, 62, 63, 64, 65, 68, 69	76	55	72.3684	12, 23, 24, 29, 30, 37, 42, 44, 52, 53, 56, 76, 83, 90, 104, 110, 112, 129, 131, 134, 141, 142, 147, 149, 164, 165, 168, 176, 179, 183, 190, 195, 196, 197, 206, 209, 217, 218, 220, 221, 224, 226, 229, 237, 240, 257, 261, 267, 273, 276, 279, 281, 287, 291, 297	1, 4, 5, 6, 7, 9, 11, 13, 17, 18, 19, 21, 22, 23, 24, 26, 28, 30, 31, 32, 34, 35, 36, 38, 39, 40, 42, 43, 44, 45, 46, 48, 49, 50, 51, 52, 53, 54, 55, 56, 57, 58, 59, 60, 61, 63, 65, 67, 69, 70, 71, 72, 73, 75, 76	228	116	50.8772	305, 306, 307, 308, 310, 312, 313, 315, 316, 322, 323, 324, 325, 326, 328, 329, 330, 336, 337, 339, 340, 344, 346, 348, 355, 356, 357, 364, 366, 375, 380, 383, 386, 387, 395, 396, 398, 400, 405, 407, 408, 409, 411, 412, 417, 418, 419, 420, 421, 422, 423, 424, 429, 432, 438, 441, 454, 456, 458, 459, 460, 464, 465, 467, 475, 481, 484, 490, 492, 496, 502, 506, 507, 511, 512, 515, 516, 518, 519, 521,…	1, 2, 3, 4, 6, 8, 9, 11, 12, 15, 16, 17, 18, 19, 21, 22, 23, 27, 28, 30, 31, 34, 36, 38, 44, 45, 46, 49, 51, 58, 61, 62, 65, 66, 72, 73, 74, 75, 78, 79, 80, 81, 82, 83, 86, 87, 88, 89, 90, 91, 92, 93, 95, 98, 101, 104, 112, 114, 116, 117, 118, 122, 123, 125, 131, 135, 138, 143, 144, 147, 150, 153, 154, 156, 157, 158, 159, 160, 161, 162, 163, 165, 167, 168, 169, 170, 171, 172, 173, 174, 178, 179, …	228	156	68.4211	2, 3, 4, 5, 8, 9, 11, 13, 16, 18, 20, 21, 25, 27, 28, 31, 32, 34, 35, 40, 46, 49, 51, 54, 55, 58, 59, 60, 61, 62, 64, 65, 68, 69, 70, 72, 73, 74, 77, 78, 79, 80, 81, 82, 84, 85, 86, 87, 89, 91, 92, 93, 94, 95, 96, 97, 98, 99, 100, 101, 102, 105, 109, 113, 114, 115, 120, 122, 124, 125, 128, 130, 132, 133, 137, 138, 140, 143, 144, 146, 150, 154, 155, 157, 158, 160, 161, 162, 163, 167, 169, 170, 172…	2, 3, 4, 5, 8, 9, 11, 12, 14, 16, 18, 19, 20, 22, 23, 24, 25, 27, 28, 31, 32, 34, 35, 36, 37, 39, 40, 41, 42, 43, 45, 46, 49, 50, 51, 53, 54, 55, 56, 57, 58, 59, 60, 61, 62, 63, 64, 65, 67, 68, 69, 70, 71, 72, 73, 74, 75, 76, 77, 78, 79, 81, 84, 85, 86, 87, 91, 93, 95, 96, 99, 100, 101, 102, 104, 105, 107, 108, 109, 111, 112, 116, 117, 119, 120, 122, 123, 124, 125, 126, 127, 128, 130, 133, 134, 1…
s017_c_v2.raw	883.06	128	82	64.0625	E1 E4 E12 E15 E20 E22 E25 E27 E30 E31 E32 E35 E36 E37 E42 E44 E47 E49 E52 E53 E54 E58 E61 E62 E70 E72 E74 E75 E78 E79 E80 E82 E83 E84 E86 E87 E88 E89 E90 E99 E101 E107 E122 E125 E126 E127	13.062	NA	NA	[1: E10 E48 E113 E114][2: E18 E26 E113][3: E76 E114][4: E8 E114][5: E76 E113 E114][6: E16 E77 E113 E114][7: E8 E76 E77 E114][8: E113 E114][9: E65 E113 E114][10: E113 E114][11: E85 E113 E114][12: E113][13: E71 E113 E114][14: E71 E113 E114][15: E8 E48 E113][16: E8 E18 E113 E114][17: E23 E81 E114][18: E68 E81 E113 E114][19: E67 E113 E114][20: E113 E114][21: E114][22: E113 E114][23: E8 E16 E81 E113 E…	608	318	52.3026	1, 2, 5, 7, 9, 10, 11, 12, 13, 14, 15, 16, 20, 22, 23, 25, 26, 27, 28, 29, 30, 31, 33, 34, 35, 36, 37, 38, 39, 41, 42, 43, 44, 45, 46, 47, 48, 49, 50, 52, 53, 54, 56, 57, 58, 60, 61, 62, 63, 64, 65, 66, 67, 68, 69, 70, 72, 73, 74, 75, 76, 78, 79, 80, 81, 82, 83, 84, 85, 86, 87, 88, 90, 92, 93, 94, 95, 96, 97, 98, 99, 102, 105, 107, 108, 109, 110, 111, 112, 113, 114, 115, 116, 117, 118, 119, 121, …	76	29	38.1579	318, 332, 348, 349, 350, 353, 364, 367, 369, 371, 373, 379, 391, 396, 400, 422, 429, 445, 470, 501, 502, 503, 529, 530, 536, 566, 585, 587, 597	2, 4, 6, 7, 8, 9, 14, 15, 17, 18, 19, 20, 23, 24, 25, 31, 34, 37, 39, 45, 46, 47, 54, 55, 58, 67, 71, 72, 75	76	51	67.1053	14, 15, 25, 27, 30, 33, 44, 47, 53, 58, 60, 64, 66, 75, 79, 83, 92, 93, 96, 107, 119, 130, 131, 134, 138, 144, 149, 151, 163, 165, 174, 177, 181, 195, 199, 211, 212, 213, 214, 219, 223, 247, 253, 255, 261, 264, 269, 274, 276, 278, 303	1, 2, 5, 6, 7, 8, 10, 11, 13, 14, 15, 16, 17, 18, 20, 21, 22, 23, 24, 28, 29, 31, 32, 33, 34, 35, 37, 38, 39, 40, 41, 42, 43, 48, 49, 51, 52, 53, 54, 55, 56, 59, 60, 62, 64, 65, 66, 68, 69, 70, 76	228	70	30.7018	309, 310, 312, 316, 320, 327, 329, 330, 331, 334, 336, 337, 338, 340, 341, 342, 343, 345, 354, 360, 370, 372, 374, 376, 377, 378, 380, 381, 383, 388, 393, 398, 403, 404, 406, 410, 416, 436, 442, 450, 451, 452, 453, 464, 466, 475, 478, 481, 485, 489, 491, 492, 497, 499, 507, 508, 516, 528, 542, 559, 560, 564, 567, 568, 569, 572, 573, 593, 598, 602	5, 6, 8, 11, 14, 20, 22, 23, 24, 25, 27, 28, 29, 31, 32, 33, 34, 36, 41, 45, 49, 50, 51, 53, 54, 55, 56, 57, 59, 62, 66, 70, 74, 75, 77, 79, 82, 97, 102, 108, 109, 110, 111, 122, 124, 130, 133, 136, 140, 144, 146, 147, 151, 152, 155, 156, 161, 171, 179, 190, 191, 194, 196, 197, 198, 200, 201, 215, 219, 223	228	168	73.6842	1, 2, 5, 7, 9, 10, 11, 12, 13, 16, 20, 22, 23, 26, 28, 29, 31, 34, 35, 36, 37, 38, 39, 41, 42, 43, 45, 46, 48, 49, 50, 52, 54, 56, 57, 61, 62, 63, 65, 67, 68, 69, 70, 72, 73, 74, 76, 78, 80, 81, 82, 84, 85, 86, 87, 88, 90, 94, 95, 97, 98, 99, 102, 105, 108, 109, 110, 111, 112, 113, 114, 115, 116, 117, 118, 121, 122, 123, 124, 125, 126, 127, 129, 132, 135, 136, 141, 142, 143, 145, 146, 156, 158, 1…	1, 2, 5, 7, 9, 10, 11, 12, 13, 14, 17, 18, 19, 21, 22, 23, 24, 26, 27, 28, 29, 30, 31, 32, 33, 34, 35, 36, 37, 38, 39, 40, 41, 43, 44, 46, 47, 48, 49, 50, 51, 52, 53, 55, 56, 57, 58, 59, 60, 61, 62, 63, 64, 65, 66, 67, 69, 71, 72, 73, 74, 75, 76, 79, 80, 81, 82, 83, 84, 85, 86, 87, 88, 89, 90, 91, 92, 93, 94, 95, 96, 97, 99, 100, 102, 103, 107, 108, 109, 110, 111, 118, 120, 125, 126, 127, 129, 13…
s018_c_a2.raw	842.012	128	106	82.8125	E1 E3 E8 E9 E10 E14 E21 E22 E25 E55 E61 E70 E76 E78 E79 E81 E82 E84 E99 E102 E115 E119	21.7643	NA	NA	[1: E15 E17 E46 E48][2: E17 E26 E32 E125][3: E17 E128][4: E17 E88 E100][5: E17 E18][6: E17 E18 E32][7: E15][8: E15 E17 E121][9: E15 E17 E94 E113][10: E2 E15 E17 E128][11: E2 E17][12: E17 E23 E26][13: E17 E26 E48 E127][14: E17 E32 E33 E47 E113][15: E15 E23 E26][16: E17 E125 E126][17: E17 E23 E26 E38 E113][18: E15 E17 E127][19: E2 E17 E32 E126 E127 E128][20: E17 E68][21: E15 E16 E17 E26 E32][22: E1…	608	468	76.9737	1, 2, 4, 7, 11, 13, 14, 17, 18, 19, 21, 22, 23, 24, 25, 26, 27, 28, 32, 33, 34, 36, 37, 38, 40, 41, 43, 44, 45, 46, 48, 49, 50, 51, 52, 53, 54, 55, 56, 58, 62, 63, 64, 65, 66, 67, 68, 69, 70, 72, 73, 74, 75, 76, 77, 78, 79, 80, 82, 83, 85, 86, 87, 88, 90, 92, 93, 94, 95, 96, 97, 98, 99, 100, 101, 102, 103, 104, 105, 106, 107, 109, 110, 111, 112, 113, 114, 115, 116, 117, 119, 121, 122, 123, 124, 1…	76	59	77.6316	321, 331, 334, 339, 340, 341, 342, 343, 356, 357, 361, 362, 363, 378, 382, 383, 388, 389, 391, 395, 409, 414, 419, 427, 432, 434, 436, 443, 467, 475, 477, 480, 483, 495, 497, 498, 509, 514, 520, 524, 530, 532, 537, 541, 545, 550, 551, 553, 555, 556, 561, 579, 587, 593, 597, 598, 599, 604, 607	1, 2, 3, 5, 6, 7, 8, 9, 10, 11, 12, 13, 14, 16, 17, 18, 20, 21, 22, 23, 25, 26, 28, 30, 31, 32, 33, 34, 39, 40, 42, 43, 44, 45, 46, 47, 48, 50, 52, 53, 54, 55, 56, 57, 58, 59, 60, 61, 62, 63, 64, 66, 69, 71, 72, 73, 74, 75, 76	76	63	82.8947	11, 19, 44, 50, 51, 53, 54, 56, 62, 63, 66, 67, 68, 75, 77, 83, 85, 90, 92, 98, 100, 103, 105, 106, 115, 116, 124, 127, 130, 134, 170, 184, 185, 188, 189, 191, 194, 199, 200, 202, 208, 219, 222, 224, 227, 230, 234, 236, 238, 239, 253, 256, 257, 259, 262, 265, 274, 275, 276, 277, 287, 290, 304	1, 4, 6, 7, 8, 9, 10, 11, 13, 14, 15, 16, 17, 19, 20, 21, 22, 23, 24, 25, 26, 27, 28, 29, 30, 31, 32, 34, 35, 37, 39, 40, 41, 42, 43, 44, 45, 46, 47, 48, 49, 51, 52, 53, 55, 56, 57, 58, 59, 60, 61, 62, 63, 64, 66, 67, 69, 70, 71, 72, 74, 75, 76	228	171	75	309, 310, 311, 313, 315, 316, 317, 318, 320, 322, 323, 325, 326, 327, 328, 329, 330, 332, 333, 336, 337, 338, 344, 345, 346, 347, 348, 349, 350, 351, 353, 355, 358, 359, 360, 366, 368, 369, 371, 373, 375, 376, 379, 380, 381, 386, 387, 390, 392, 393, 394, 396, 397, 398, 399, 400, 401, 402, 403, 404, 406, 410, 411, 412, 416, 417, 418, 420, 421, 422, 423, 424, 428, 431, 433, 435, 438, 439, 440, 444,…	5, 6, 7, 9, 11, 12, 13, 14, 16, 17, 18, 20, 21, 22, 23, 24, 25, 26, 27, 28, 29, 30, 31, 32, 33, 34, 35, 36, 37, 38, 40, 42, 43, 44, 45, 48, 49, 50, 52, 54, 56, 57, 59, 60, 61, 63, 64, 65, 66, 67, 68, 69, 70, 71, 72, 73, 74, 75, 76, 77, 79, 81, 82, 83, 85, 86, 87, 88, 89, 90, 91, 92, 94, 97, 98, 99, 101, 102, 103, 106, 108, 109, 110, 112, 113, 114, 115, 116, 117, 122, 123, 124, 125, 126, 128, 130,…	228	175	76.7544	1, 2, 4, 7, 13, 14, 17, 18, 21, 22, 23, 24, 25, 26, 27, 28, 32, 33, 34, 36, 37, 38, 40, 41, 43, 45, 46, 48, 49, 52, 55, 58, 64, 65, 69, 70, 72, 73, 74, 76, 78, 79, 80, 82, 86, 87, 88, 93, 94, 95, 96, 97, 99, 101, 102, 104, 107, 109, 110, 111, 112, 113, 114, 117, 119, 121, 122, 123, 125, 129, 131, 132, 135, 136, 137, 138, 139, 141, 142, 144, 146, 147, 150, 151, 152, 153, 154, 155, 156, 157, 158, 1…	1, 2, 4, 7, 11, 12, 14, 15, 17, 18, 19, 20, 21, 22, 23, 24, 28, 29, 30, 32, 33, 34, 36, 37, 38, 39, 40, 42, 43, 44, 45, 47, 50, 51, 52, 53, 54, 55, 56, 57, 58, 59, 60, 62, 64, 65, 66, 69, 70, 71, 72, 73, 74, 75, 76, 77, 78, 80, 81, 82, 83, 84, 85, 86, 88, 90, 91, 92, 93, 95, 96, 97, 98, 99, 100, 101, 102, 104, 105, 107, 108, 109, 112, 113, 114, 115, 116, 117, 118, 119, 120, 121, 122, 123, 124, 12…
s018_c_v2.raw	894.716	128	104	81.25	E2 E3 E8 E9 E10 E14 E22 E25 E45 E57 E63 E70 E76 E78 E79 E81 E82 E84 E99 E102 E113 E114 E115 E119	9.51006	NA	NA	[1: E32 E96 E126 E127][2: E21 E120][3: E34 E38 E127][4: E38 E120 E127][5: E17 E21 E26][6: E17 E56][7: E17 E21 E126][8: E17 E21 E49][9: E15 E21 E53][10: E17 E47 E89 E127][11: E21 E38 E127][12: E21 E33 E34 E56 E122][13: E17 E21 E56 E121][14: E17 E21][15: E17 E21 E26 E122][16: E21 E48 E125 E127][17: E21 E33 E38 E89 E94 E109][18: E15 E17 E21][19: E38 E40 E49 E126][20: E17 E21 E89][21: E15 E40 E47 E10…	608	397	65.2961	1, 2, 3, 4, 10, 11, 12, 14, 15, 17, 19, 20, 21, 22, 28, 29, 31, 32, 33, 35, 37, 40, 46, 47, 48, 49, 52, 54, 56, 58, 59, 60, 64, 65, 66, 67, 68, 69, 71, 72, 73, 74, 76, 78, 82, 83, 85, 86, 87, 88, 89, 90, 91, 92, 93, 94, 95, 96, 98, 100, 101, 103, 105, 107, 108, 109, 110, 112, 114, 115, 116, 117, 118, 120, 121, 122, 124, 126, 128, 129, 133, 134, 135, 136, 137, 139, 140, 141, 142, 143, 145, 147, 14…	76	58	76.3158	317, 323, 330, 336, 339, 344, 352, 353, 356, 359, 372, 376, 381, 393, 394, 395, 399, 400, 408, 415, 416, 424, 426, 428, 431, 432, 435, 442, 454, 456, 467, 469, 471, 482, 483, 488, 491, 495, 505, 509, 510, 514, 516, 517, 526, 532, 537, 540, 543, 552, 559, 563, 576, 577, 584, 602, 606, 607	1, 2, 4, 6, 7, 8, 9, 10, 12, 13, 14, 15, 16, 17, 18, 19, 21, 22, 24, 26, 27, 29, 30, 31, 32, 33, 34, 35, 37, 38, 39, 41, 42, 43, 44, 46, 48, 49, 51, 53, 54, 55, 56, 57, 58, 59, 61, 62, 63, 65, 66, 67, 69, 70, 71, 74, 75, 76	76	53	69.7368	12, 14, 21, 22, 47, 54, 56, 58, 66, 67, 72, 78, 85, 86, 87, 90, 94, 100, 105, 107, 122, 135, 139, 141, 150, 163, 169, 171, 176, 177, 179, 184, 197, 198, 203, 216, 224, 227, 229, 231, 235, 236, 242, 244, 247, 248, 254, 264, 289, 294, 301, 302, 303	1, 3, 4, 5, 11, 12, 13, 14, 15, 16, 17, 18, 20, 21, 22, 23, 24, 25, 27, 28, 29, 33, 35, 36, 38, 39, 41, 42, 44, 45, 46, 48, 49, 50, 52, 54, 56, 57, 58, 59, 61, 62, 63, 64, 65, 66, 67, 68, 71, 73, 74, 75, 76	228	135	59.2105	307, 308, 309, 310, 311, 313, 315, 316, 318, 319, 320, 324, 326, 327, 328, 332, 333, 334, 337, 338, 342, 343, 345, 346, 347, 349, 351, 358, 360, 363, 364, 366, 368, 370, 371, 373, 374, 375, 377, 379, 380, 382, 383, 384, 385, 386, 388, 389, 390, 392, 404, 405, 407, 410, 411, 414, 417, 420, 421, 422, 425, 429, 433, 434, 436, 437, 438, 440, 443, 445, 446, 447, 448, 449, 451, 453, 458, 460, 462, 463,…	3, 4, 5, 6, 7, 9, 11, 12, 13, 14, 15, 18, 20, 21, 22, 24, 25, 26, 27, 28, 31, 32, 33, 34, 35, 37, 39, 42, 43, 46, 47, 49, 51, 53, 54, 55, 56, 57, 58, 60, 61, 62, 63, 64, 65, 66, 68, 69, 70, 72, 78, 79, 80, 82, 83, 85, 86, 88, 89, 90, 92, 94, 96, 97, 98, 99, 100, 102, 104, 106, 107, 108, 109, 110, 111, 113, 116, 118, 120, 121, 122, 123, 125, 126, 127, 128, 132, 133, 134, 135, 138, 140, 141, 143, 1…	228	151	66.2281	1, 2, 3, 4, 10, 11, 15, 17, 19, 20, 28, 29, 31, 32, 33, 35, 37, 40, 46, 48, 49, 52, 59, 60, 64, 65, 68, 69, 71, 73, 74, 76, 82, 83, 88, 89, 91, 92, 93, 95, 96, 98, 101, 103, 108, 109, 110, 112, 114, 115, 116, 117, 118, 120, 121, 124, 126, 128, 129, 133, 134, 136, 137, 140, 142, 143, 145, 147, 148, 149, 152, 154, 158, 159, 160, 161, 164, 165, 166, 168, 170, 173, 175, 181, 182, 183, 186, 187, 188, …	1, 2, 3, 4, 10, 11, 12, 14, 16, 17, 21, 22, 24, 25, 26, 27, 28, 31, 36, 37, 38, 41, 45, 46, 50, 51, 52, 53, 55, 56, 57, 59, 63, 64, 66, 67, 68, 69, 70, 71, 72, 74, 76, 78, 80, 81, 82, 84, 86, 87, 88, 89, 90, 92, 93, 94, 95, 97, 98, 101, 102, 103, 104, 105, 106, 107, 108, 110, 111, 112, 114, 116, 120, 121, 122, 123, 125, 126, 127, 128, 129, 131, 132, 134, 135, 136, 138, 139, 140, 141, 142, 143, 14…
s019_c_a2.raw	865.764	128	107	83.5938	E12 E15 E17 E20 E27 E29 E31 E32 E39 E55 E62 E68 E72 E75 E79 E89 E113 E114 E115 E118 E119	0.147574	NA	NA	[1: E1 E16 E19][2: E25 E38 E56][3: E14 E25 E120][4: E25 E126][5: E25 E96 E127][6: E22 E117 E123][7: E8 E10 E14 E126 E127][8: E14 E25 E120][9: E8 E9 E10 E16][10: E8 E14][11: E10 E44 E126 E127][12: E14 E127 E128][13: E14 E16 E21 E124 E126][14: E25 E56 E124 E127][15: E120][16: E120][17: E14 E126][18: E38 E108 E127 E128][19: E49 E126 E127][20: E21 E23 E120 E126][21: E22 E25 E126][22: E14 E21 E126][23…	608	357	58.7171	3, 4, 5, 6, 7, 9, 11, 14, 15, 16, 17, 18, 20, 21, 23, 26, 27, 28, 29, 30, 31, 32, 33, 35, 37, 39, 40, 41, 42, 43, 45, 46, 49, 50, 51, 52, 53, 54, 56, 57, 58, 62, 63, 66, 67, 68, 71, 74, 76, 77, 78, 79, 83, 84, 85, 89, 90, 92, 93, 94, 95, 96, 101, 102, 103, 105, 107, 108, 109, 110, 111, 113, 114, 115, 120, 121, 122, 126, 127, 128, 131, 132, 134, 135, 136, 137, 138, 139, 143, 145, 146, 149, 150, 15…	76	44	57.8947	320, 324, 328, 332, 336, 339, 341, 342, 359, 363, 364, 368, 381, 384, 393, 407, 423, 424, 428, 434, 442, 447, 450, 454, 473, 477, 478, 479, 481, 482, 498, 499, 507, 523, 529, 531, 537, 545, 549, 552, 568, 575, 580, 595	1, 3, 5, 7, 8, 9, 10, 11, 15, 16, 17, 20, 22, 23, 25, 26, 28, 29, 30, 31, 34, 35, 36, 38, 40, 42, 43, 44, 46, 47, 52, 53, 56, 58, 60, 61, 63, 64, 65, 66, 69, 71, 72, 74	76	48	63.1579	16, 17, 21, 39, 41, 45, 51, 58, 74, 83, 85, 92, 93, 101, 105, 111, 114, 127, 128, 134, 167, 173, 179, 180, 186, 188, 198, 199, 200, 210, 211, 213, 214, 222, 225, 230, 231, 236, 244, 255, 257, 260, 265, 273, 276, 291, 294, 295	2, 3, 4, 9, 10, 11, 13, 14, 16, 19, 20, 22, 23, 25, 26, 28, 29, 33, 34, 36, 40, 41, 42, 43, 45, 46, 47, 48, 49, 50, 51, 52, 53, 55, 56, 57, 58, 59, 62, 64, 65, 66, 68, 70, 71, 74, 75, 76	228	117	51.3158	306, 308, 309, 311, 312, 313, 316, 317, 318, 319, 322, 327, 329, 334, 335, 337, 343, 345, 346, 348, 349, 352, 353, 354, 356, 358, 360, 374, 375, 376, 378, 383, 385, 386, 387, 388, 389, 392, 395, 396, 397, 398, 399, 400, 401, 402, 403, 405, 408, 410, 411, 412, 413, 414, 416, 417, 418, 422, 427, 429, 431, 433, 436, 437, 440, 443, 444, 445, 451, 452, 456, 457, 461, 462, 466, 469, 472, 488, 490, 492,…	2, 4, 5, 7, 8, 9, 12, 13, 14, 15, 16, 19, 20, 23, 24, 25, 28, 30, 31, 33, 34, 35, 36, 37, 38, 40, 41, 49, 50, 51, 53, 57, 58, 59, 60, 61, 62, 64, 66, 67, 68, 69, 70, 71, 72, 73, 74, 76, 78, 80, 81, 82, 83, 84, 86, 87, 88, 91, 94, 95, 97, 99, 100, 101, 103, 105, 106, 107, 111, 112, 114, 115, 119, 120, 124, 126, 129, 136, 138, 139, 147, 148, 150, 152, 153, 157, 161, 163, 164, 165, 166, 167, 170, 17…	228	148	64.9123	3, 4, 5, 6, 7, 9, 11, 14, 15, 18, 20, 23, 26, 27, 28, 29, 30, 31, 32, 33, 35, 37, 40, 42, 43, 46, 49, 50, 52, 53, 54, 56, 57, 62, 63, 66, 67, 68, 71, 76, 77, 78, 79, 84, 89, 90, 94, 95, 96, 102, 103, 107, 108, 109, 110, 113, 115, 120, 121, 122, 126, 131, 132, 135, 136, 137, 138, 139, 143, 145, 146, 149, 150, 151, 153, 157, 158, 159, 162, 163, 164, 168, 170, 171, 178, 181, 187, 190, 191, 192, 193,…	3, 4, 5, 6, 7, 9, 11, 13, 14, 15, 17, 18, 20, 21, 22, 23, 24, 25, 26, 27, 29, 30, 31, 32, 33, 35, 37, 38, 39, 40, 41, 43, 44, 48, 49, 52, 53, 54, 56, 60, 61, 62, 63, 65, 69, 70, 71, 72, 73, 77, 78, 80, 81, 82, 83, 85, 86, 90, 91, 92, 94, 96, 97, 99, 100, 101, 102, 103, 106, 108, 109, 112, 113, 114, 115, 119, 120, 121, 124, 125, 126, 128, 130, 131, 137, 138, 142, 144, 145, 146, 147, 150, 151, 152,…
s019_c_v2.raw	881.664	128	103	80.4688	E10 E15 E18 E29 E30 E38 E39 E44 E48 E54 E62 E68 E72 E79 E86 E89 E95 E103 E110 E113 E114 E115 E119 E120 E121	1.43028	NA	NA	[1: E1][2: E12 E47 E56 E94][3: E46 E56 E127][4: E75 E83][5: E91][6: E14 E17 E25 E75 E96][7: E12 E17 E19 E127][8: E9 E14 E17 E25 E104][9: E9 E25 E127][10: E1 E6 E17 E25 E112][11: E9 E14 E16 E109][12: E1 E51 E81 E83 E85 E127][13: E55 E71 E75][14: E14 E17 E21][15: E8 E14 E17 E22][16: E14 E17 E25 E32 E75][17: E127][18: E25 E56 E57 E76 E125][19: E17 E21 E25 E40][20: E51 E112][21: E43 E50 E57 E63][22: …	608	447	73.5197	1, 2, 3, 4, 5, 6, 8, 9, 10, 11, 12, 13, 14, 15, 16, 17, 18, 19, 20, 21, 22, 23, 24, 25, 26, 27, 28, 29, 30, 31, 32, 33, 34, 35, 36, 37, 38, 42, 45, 46, 47, 48, 49, 50, 51, 52, 53, 54, 55, 56, 58, 59, 60, 61, 62, 63, 64, 65, 66, 67, 68, 69, 70, 71, 73, 74, 75, 76, 77, 78, 79, 80, 81, 82, 83, 84, 85, 86, 87, 88, 89, 90, 91, 93, 94, 95, 96, 97, 98, 99, 100, 101, 102, 103, 104, 105, 106, 107, 108, 10…	76	44	57.8947	317, 320, 323, 333, 335, 353, 356, 359, 360, 363, 365, 372, 373, 374, 384, 386, 387, 391, 398, 399, 406, 408, 412, 422, 427, 442, 447, 468, 469, 490, 497, 505, 510, 520, 528, 540, 548, 560, 569, 590, 593, 594, 601, 602	1, 2, 3, 5, 7, 10, 11, 12, 13, 14, 15, 16, 17, 18, 21, 22, 23, 24, 25, 26, 27, 29, 31, 32, 33, 35, 36, 39, 40, 44, 45, 47, 50, 52, 55, 59, 60, 62, 64, 71, 72, 73, 75, 76	76	67	88.1579	13, 17, 21, 30, 34, 36, 37, 38, 48, 54, 55, 56, 60, 61, 66, 68, 75, 76, 80, 88, 104, 110, 120, 121, 125, 126, 129, 131, 134, 136, 137, 140, 141, 146, 150, 165, 166, 170, 175, 177, 179, 186, 193, 197, 207, 212, 216, 223, 224, 225, 227, 231, 234, 238, 243, 258, 263, 264, 266, 270, 272, 276, 287, 289, 294, 295, 300	1, 2, 3, 4, 5, 6, 7, 8, 10, 11, 12, 13, 14, 15, 16, 17, 18, 19, 20, 21, 23, 24, 25, 26, 27, 28, 29, 30, 31, 32, 33, 35, 36, 37, 38, 39, 40, 41, 42, 43, 44, 45, 46, 47, 49, 50, 51, 52, 53, 54, 55, 56, 57, 59, 61, 63, 64, 65, 67, 68, 69, 70, 71, 72, 74, 75, 76	228	128	56.1404	307, 308, 311, 312, 313, 315, 316, 318, 319, 321, 324, 325, 326, 327, 328, 330, 331, 332, 337, 338, 340, 341, 342, 344, 346, 347, 349, 350, 351, 352, 354, 355, 357, 361, 362, 366, 367, 368, 369, 370, 371, 378, 380, 383, 385, 388, 390, 392, 393, 394, 395, 396, 397, 400, 401, 402, 404, 405, 410, 413, 416, 419, 420, 421, 424, 425, 428, 429, 430, 431, 432, 434, 435, 436, 437, 439, 444, 445, 450, 451,…	3, 4, 7, 8, 9, 11, 12, 13, 14, 15, 17, 18, 19, 20, 21, 22, 23, 24, 26, 27, 28, 29, 30, 32, 34, 35, 36, 37, 38, 39, 40, 41, 42, 44, 45, 47, 48, 49, 50, 51, 52, 55, 57, 59, 60, 61, 63, 64, 65, 66, 67, 68, 69, 70, 71, 72, 74, 75, 77, 78, 81, 84, 85, 86, 88, 89, 91, 92, 93, 94, 95, 97, 98, 99, 100, 102, 105, 106, 109, 110, 111, 112, 113, 114, 116, 117, 120, 122, 125, 126, 129, 130, 136, 138, 139, 141…	228	208	91.2281	1, 2, 3, 4, 5, 6, 8, 9, 10, 11, 12, 14, 15, 16, 18, 19, 20, 22, 23, 24, 25, 26, 27, 28, 29, 31, 32, 33, 35, 42, 45, 46, 47, 49, 50, 51, 52, 53, 58, 59, 62, 63, 64, 65, 67, 69, 70, 71, 73, 74, 77, 78, 79, 81, 82, 83, 84, 85, 86, 87, 89, 90, 91, 93, 94, 95, 96, 97, 98, 99, 100, 101, 102, 103, 105, 106, 107, 108, 109, 111, 112, 113, 115, 116, 117, 118, 119, 122, 123, 127, 128, 132, 135, 138, 142, 14…	1, 2, 3, 4, 5, 6, 8, 9, 10, 11, 12, 13, 14, 15, 16, 17, 18, 19, 20, 21, 22, 23, 24, 25, 26, 27, 28, 29, 30, 33, 36, 37, 38, 39, 40, 41, 42, 43, 45, 46, 47, 48, 49, 50, 51, 52, 53, 54, 56, 57, 58, 59, 60, 61, 62, 63, 64, 65, 66, 67, 68, 69, 70, 71, 72, 73, 74, 75, 76, 77, 78, 79, 80, 81, 82, 83, 84, 85, 86, 87, 88, 89, 91, 92, 93, 94, 95, 96, 97, 99, 100, 102, 104, 105, 106, 107, 108, 109, 110, 11…
s020_c_a2.raw	863.432	128	113	88.2812	E1 E3 E8 E9 E14 E17 E21 E23 E25 E76 E82 E88 E99 E108 E127	0.180832	NA	NA	[1: E15 E22 E56 E126][2: E2 E15 E22 E123 E128][3: E2 E15 E22 E94 E125 E128][4: E2 E15 E22 E94][5: E2 E15 E22 E125][6: E2 E15 E22 E117][7: E2 E15 E22 E39 E94][8: E2 E15 E18 E94 E126][9: E2 E15 E18 E22 E94][10: E15 E48 E119][11: E22 E48 E94][12: E2 E26 E125 E126][13: E2 E22 E94][14: E63 E94][15: E45 E48 E94 E119 E126][16: E2 E15 E22 E45 E50 E119][17: E2 E70 E94 E126][18: E2 E15 E18 E22][19: E2 E15 …	608	428	70.3947	1, 2, 3, 6, 7, 8, 13, 15, 18, 20, 21, 22, 23, 24, 25, 26, 27, 28, 29, 31, 33, 34, 35, 36, 37, 38, 41, 42, 43, 45, 46, 47, 48, 49, 50, 51, 52, 53, 54, 56, 58, 59, 60, 61, 62, 63, 64, 65, 66, 69, 71, 72, 73, 75, 76, 77, 79, 80, 81, 82, 83, 84, 85, 87, 88, 91, 92, 93, 94, 95, 97, 98, 99, 100, 103, 104, 105, 106, 108, 109, 110, 111, 112, 113, 114, 115, 116, 117, 119, 120, 122, 123, 124, 126, 129, 130…	76	50	65.7895	319, 320, 324, 329, 330, 337, 340, 344, 357, 365, 381, 382, 384, 389, 407, 409, 413, 414, 417, 422, 425, 429, 439, 440, 448, 472, 473, 479, 484, 485, 498, 509, 517, 519, 521, 523, 524, 532, 534, 543, 553, 573, 580, 591, 592, 593, 594, 595, 599, 607	1, 2, 3, 4, 5, 7, 8, 9, 11, 13, 16, 17, 19, 20, 22, 24, 26, 27, 28, 30, 31, 32, 33, 34, 37, 40, 41, 44, 46, 47, 50, 52, 53, 54, 55, 56, 57, 59, 60, 61, 64, 65, 67, 69, 70, 71, 72, 73, 74, 76	76	59	77.6316	15, 23, 35, 36, 37, 45, 46, 48, 49, 62, 71, 72, 79, 94, 100, 104, 108, 110, 111, 113, 114, 115, 117, 124, 126, 132, 133, 134, 138, 139, 168, 172, 177, 186, 191, 196, 209, 213, 216, 219, 220, 230, 232, 234, 236, 237, 238, 249, 260, 267, 269, 273, 274, 275, 283, 284, 287, 289, 290	3, 4, 5, 6, 7, 8, 9, 10, 11, 12, 15, 16, 17, 18, 19, 20, 22, 23, 24, 25, 26, 27, 28, 29, 31, 33, 34, 35, 36, 37, 40, 42, 44, 46, 47, 48, 50, 51, 52, 53, 54, 56, 57, 58, 59, 60, 61, 63, 65, 66, 67, 68, 69, 70, 72, 73, 74, 75, 76	228	163	71.4912	305, 306, 307, 308, 309, 310, 312, 313, 314, 315, 316, 317, 318, 321, 323, 325, 326, 327, 328, 332, 333, 334, 335, 338, 339, 341, 342, 343, 345, 346, 347, 349, 350, 351, 353, 354, 355, 356, 358, 359, 362, 363, 366, 368, 369, 372, 373, 374, 376, 378, 380, 385, 386, 387, 388, 391, 392, 393, 394, 395, 396, 400, 401, 402, 405, 411, 412, 415, 416, 418, 419, 421, 423, 424, 427, 428, 430, 431, 432, 433,…	1, 2, 3, 4, 5, 6, 8, 9, 10, 11, 12, 13, 14, 15, 17, 18, 19, 20, 21, 22, 23, 24, 25, 27, 28, 29, 30, 31, 32, 33, 34, 36, 37, 38, 39, 40, 41, 42, 43, 44, 46, 47, 49, 51, 52, 54, 55, 56, 58, 60, 61, 62, 63, 64, 65, 67, 68, 69, 70, 71, 72, 76, 77, 78, 80, 82, 83, 84, 85, 86, 87, 88, 89, 90, 92, 93, 94, 95, 96, 97, 101, 104, 106, 107, 108, 109, 110, 112, 113, 114, 115, 117, 118, 119, 121, 122, 123, 12…	228	156	68.4211	1, 2, 3, 6, 7, 8, 13, 18, 20, 21, 22, 24, 25, 26, 27, 28, 29, 31, 33, 34, 38, 41, 42, 43, 47, 50, 51, 52, 53, 54, 56, 58, 59, 60, 61, 63, 64, 65, 66, 69, 73, 75, 76, 77, 80, 81, 82, 83, 84, 85, 87, 88, 91, 92, 93, 95, 97, 98, 99, 103, 105, 106, 109, 112, 116, 119, 120, 122, 123, 129, 130, 131, 137, 140, 141, 142, 143, 144, 146, 147, 149, 150, 151, 152, 153, 154, 155, 156, 157, 159, 161, 162, 170,…	1, 2, 3, 6, 7, 8, 12, 15, 17, 18, 19, 20, 21, 22, 23, 24, 25, 27, 29, 30, 31, 34, 35, 36, 38, 39, 40, 41, 42, 43, 45, 47, 48, 49, 50, 51, 52, 53, 54, 55, 57, 59, 60, 61, 63, 64, 65, 66, 67, 68, 70, 71, 74, 75, 76, 77, 79, 80, 81, 84, 85, 86, 87, 88, 89, 91, 92, 94, 95, 97, 98, 99, 102, 103, 104, 105, 106, 107, 108, 109, 111, 112, 113, 114, 115, 116, 117, 118, 119, 121, 123, 124, 129, 130, 133, 13…
s020_c_v2.raw	952.664	128	117	91.4062	E1 E3 E8 E17 E44 E48 E55 E76 E80 E99 E127	0.63852	NA	NA	[1: E9 E14 E15 E21 E23 E26 E83][2: E23 E26 E107 E126][3: E10 E14 E63][4: E9 E14 E26 E94][5: E94 E126][6: E121][7: ][8: E14][9: E26 E94][10: E14 E21 E22 E25][11: E2 E14 E21 E26 E89][12: E14 E22 E119][13: E9 E14 E15 E119][14: E25 E119 E126][15: E9 E14 E21 E22 E25][16: E9 E14 E21 E26 E50 E119][17: E9 E14 E21 E22 E25 E40][18: E9 E14 E22 E25][19: E2 E9 E14 E21 E22 E23 E25][20: E26 E107][21: E9 E14 E25…	608	348	57.2368	2, 3, 4, 5, 8, 9, 19, 25, 27, 37, 38, 48, 50, 52, 59, 61, 64, 69, 72, 75, 76, 87, 93, 99, 101, 102, 103, 104, 105, 107, 109, 117, 118, 119, 120, 122, 125, 129, 134, 135, 137, 138, 141, 143, 148, 149, 150, 154, 157, 158, 160, 164, 166, 168, 170, 171, 178, 179, 180, 181, 183, 184, 186, 188, 189, 190, 192, 193, 194, 195, 196, 197, 200, 201, 205, 208, 209, 210, 212, 213, 214, 215, 216, 218, 222, 224,…	76	53	69.7368	315, 320, 325, 340, 344, 345, 356, 357, 359, 360, 366, 376, 389, 392, 393, 395, 399, 409, 417, 425, 426, 430, 432, 433, 447, 455, 486, 487, 489, 492, 499, 502, 503, 504, 508, 516, 525, 526, 538, 541, 549, 550, 556, 557, 568, 569, 576, 578, 588, 591, 598, 607, 608	1, 2, 3, 5, 8, 9, 11, 12, 13, 14, 15, 16, 18, 19, 20, 21, 22, 25, 28, 30, 31, 32, 33, 34, 36, 37, 41, 42, 43, 44, 47, 48, 49, 50, 51, 52, 53, 54, 56, 58, 60, 61, 63, 64, 66, 67, 68, 69, 70, 71, 72, 75, 76	76	29	38.1579	25, 27, 52, 69, 101, 117, 119, 122, 125, 138, 143, 164, 168, 180, 214, 227, 228, 235, 239, 242, 243, 248, 254, 256, 257, 260, 261, 291, 293	6, 7, 13, 15, 20, 23, 24, 26, 27, 33, 36, 39, 40, 44, 48, 51, 52, 54, 56, 57, 58, 61, 62, 64, 65, 66, 67, 72, 73	228	163	71.4912	308, 310, 311, 312, 313, 314, 318, 321, 322, 323, 324, 326, 328, 330, 331, 332, 335, 336, 337, 338, 341, 346, 347, 348, 350, 352, 361, 362, 363, 364, 365, 367, 368, 369, 371, 372, 373, 375, 379, 381, 382, 383, 384, 385, 386, 387, 388, 390, 394, 396, 397, 398, 400, 401, 404, 405, 406, 407, 410, 411, 412, 415, 416, 418, 419, 420, 421, 422, 424, 427, 428, 434, 435, 436, 439, 440, 443, 445, 446, 448,…	4, 6, 7, 8, 9, 10, 13, 15, 16, 17, 18, 19, 21, 22, 23, 24, 27, 28, 29, 30, 32, 33, 34, 35, 37, 38, 43, 44, 45, 46, 47, 48, 49, 50, 52, 53, 54, 56, 58, 60, 61, 62, 63, 64, 65, 66, 67, 68, 70, 71, 72, 73, 74, 75, 77, 78, 79, 80, 81, 82, 83, 84, 85, 86, 87, 88, 89, 90, 91, 92, 93, 96, 97, 98, 101, 102, 105, 106, 107, 108, 109, 110, 113, 117, 121, 122, 123, 124, 125, 130, 131, 132, 134, 135, 136, 137…	228	103	45.1754	2, 3, 4, 5, 8, 9, 19, 37, 38, 48, 50, 59, 61, 64, 72, 75, 76, 87, 93, 99, 102, 103, 104, 105, 107, 109, 118, 120, 129, 134, 135, 137, 141, 148, 149, 150, 154, 157, 158, 160, 166, 170, 171, 178, 179, 181, 183, 184, 186, 188, 189, 190, 192, 193, 194, 195, 196, 197, 200, 201, 205, 208, 209, 210, 212, 213, 215, 216, 218, 222, 224, 225, 226, 231, 233, 237, 238, 241, 244, 246, 249, 251, 252, 258, 259, …	2, 3, 4, 5, 8, 9, 17, 27, 28, 36, 38, 45, 47, 50, 57, 60, 61, 69, 74, 80, 82, 83, 84, 85, 87, 89, 95, 96, 100, 102, 103, 105, 106, 110, 111, 112, 116, 119, 120, 122, 127, 130, 131, 135, 136, 137, 139, 140, 142, 144, 145, 146, 148, 149, 150, 151, 152, 153, 155, 156, 158, 161, 162, 163, 165, 166, 167, 168, 170, 173, 174, 175, 176, 178, 180, 182, 183, 185, 186, 187, 188, 190, 191, 193, 194, 195, 196…
s021_c_a2.raw	827.96	128	96	75	E2 E3 E4 E8 E14 E16 E17 E18 E19 E21 E22 E23 E25 E28 E30 E31 E37 E39 E45 E51 E52 E56 E59 E62 E65 E72 E74 E87 E90 E101 E104 E114	2.32434	NA	NA	[1: E64][2: E11 E15 E26][3: E11 E15 E26 E32 E99][4: E15 E64][5: E9 E10 E11 E15 E48 E69 E126][6: E48 E58][7: E15 E26 E34 E125 E127][8: E68 E89 E102 E115][9: E48 E58 E64 E107][10: E64 E82][11: E9 E26 E83 E100][12: E15 E27 E89][13: E9 E10 E15 E26 E32][14: E34 E89][15: E35 E58 E83 E127][16: E15 E64][17: E58 E64 E89][18: E15 E89][19: E46 E89][20: E9 E15 E26 E100][21: E11 E89 E95][22: E11 E15 E64][23: …	608	384	63.1579	5, 6, 8, 9, 10, 11, 12, 15, 16, 17, 18, 21, 25, 27, 28, 29, 31, 34, 36, 42, 44, 45, 46, 47, 48, 50, 51, 52, 53, 54, 57, 58, 59, 60, 61, 62, 64, 65, 66, 67, 68, 69, 72, 74, 76, 77, 80, 81, 84, 87, 89, 91, 94, 95, 96, 97, 100, 102, 103, 104, 108, 110, 111, 113, 114, 115, 119, 120, 122, 123, 124, 125, 127, 128, 129, 130, 131, 132, 135, 140, 141, 143, 144, 146, 149, 154, 155, 156, 159, 160, 162, 166,…	76	55	72.3684	315, 316, 318, 320, 334, 341, 347, 354, 367, 377, 379, 380, 392, 394, 396, 397, 412, 414, 416, 419, 424, 435, 452, 455, 468, 469, 473, 478, 482, 486, 491, 496, 502, 507, 509, 512, 531, 532, 538, 539, 543, 546, 568, 572, 575, 577, 578, 583, 584, 588, 589, 591, 592, 595, 607	1, 2, 3, 4, 7, 9, 11, 12, 15, 17, 18, 19, 20, 21, 22, 23, 27, 28, 29, 30, 32, 33, 35, 38, 39, 40, 41, 43, 44, 45, 46, 48, 49, 50, 51, 52, 53, 54, 55, 56, 57, 58, 62, 63, 64, 65, 66, 67, 68, 69, 70, 71, 72, 74, 75	76	45	59.2105	15, 18, 25, 34, 47, 51, 53, 66, 84, 100, 102, 108, 110, 113, 114, 123, 124, 128, 130, 140, 172, 179, 185, 192, 198, 205, 206, 207, 216, 220, 224, 230, 234, 258, 260, 267, 270, 275, 278, 279, 281, 292, 299, 303, 304	1, 2, 3, 5, 9, 11, 12, 13, 15, 21, 22, 24, 25, 26, 27, 30, 31, 32, 33, 36, 40, 41, 43, 44, 45, 46, 47, 48, 50, 51, 52, 53, 54, 60, 61, 62, 63, 64, 66, 67, 68, 70, 73, 75, 76	228	153	67.1053	305, 307, 308, 310, 317, 319, 321, 322, 323, 325, 331, 332, 336, 338, 340, 343, 345, 346, 348, 350, 353, 356, 357, 359, 362, 365, 369, 371, 372, 373, 374, 375, 378, 381, 382, 383, 385, 386, 387, 389, 390, 391, 393, 395, 401, 403, 405, 406, 410, 411, 413, 420, 425, 426, 427, 428, 429, 430, 431, 432, 433, 434, 437, 438, 439, 441, 442, 444, 446, 448, 449, 450, 451, 456, 458, 459, 460, 461, 462, 463,…	1, 3, 4, 6, 11, 12, 13, 14, 15, 17, 21, 22, 25, 27, 28, 29, 31, 32, 33, 35, 38, 39, 40, 41, 44, 47, 50, 52, 53, 54, 55, 56, 57, 58, 59, 60, 62, 63, 64, 66, 67, 68, 69, 70, 72, 74, 76, 77, 80, 81, 82, 86, 89, 90, 91, 92, 93, 94, 95, 96, 97, 98, 100, 101, 102, 104, 105, 106, 108, 110, 111, 112, 113, 114, 116, 117, 118, 119, 120, 121, 122, 123, 124, 125, 126, 127, 128, 129, 131, 132, 133, 134, 135, …	228	131	57.4561	5, 6, 8, 9, 10, 11, 12, 16, 17, 21, 27, 28, 29, 31, 36, 42, 44, 45, 46, 48, 50, 52, 54, 57, 58, 59, 60, 61, 62, 64, 65, 67, 68, 69, 72, 74, 76, 77, 80, 81, 87, 89, 91, 94, 95, 96, 97, 103, 104, 111, 115, 119, 120, 122, 125, 127, 129, 131, 132, 135, 141, 143, 144, 146, 149, 154, 155, 156, 159, 160, 162, 166, 168, 170, 173, 174, 175, 180, 183, 184, 186, 188, 189, 190, 194, 195, 197, 199, 202, 203, …	5, 6, 8, 9, 10, 11, 12, 15, 16, 19, 24, 25, 26, 27, 31, 34, 36, 37, 38, 39, 40, 41, 42, 45, 46, 47, 48, 49, 50, 52, 53, 54, 55, 56, 59, 61, 62, 63, 66, 67, 70, 72, 73, 76, 77, 78, 79, 81, 82, 86, 88, 90, 91, 93, 94, 96, 97, 98, 99, 101, 105, 107, 108, 109, 112, 116, 117, 118, 121, 122, 124, 128, 130, 131, 133, 134, 135, 139, 141, 142, 143, 145, 146, 147, 150, 151, 153, 154, 157, 158, 159, 160, 16…
s021_c_v2.raw	889.88	128	91	71.0938	E8 E12 E13 E16 E18 E24 E25 E28 E30 E31 E37 E39 E43 E44 E45 E48 E54 E55 E57 E61 E63 E64 E72 E75 E83 E87 E91 E92 E94 E95 E104 E111 E114 E115 E118 E121 E127	0.129711	NA	NA	[1: E56 E65][2: E51 E56 E119][3: E2 E14 E17 E99][4: E126][5: E56 E108][6: E14 E17 E21 E22][7: E46 E51][8: E66 E84 E120][9: E50 E51][10: E17][11: E17 E21 E56 E65][12: E17 E46 E56][13: E56 E58 E73][14: E14 E17 E99][15: ][16: E56 E58][17: E50 E51 E69 E99][18: E46 E100][19: E50 E51][20: E2 E89 E122][21: E17][22: E56 E66][23: E50 E56][24: E56][25: E14 E17 E21][26: E56 E59][27: E58][28: E17 E21 E22][29…	608	343	56.4145	1, 3, 5, 6, 7, 9, 10, 11, 13, 14, 15, 16, 17, 18, 19, 20, 22, 23, 25, 27, 29, 31, 33, 34, 35, 36, 37, 38, 41, 42, 43, 44, 45, 46, 47, 48, 49, 50, 53, 54, 55, 58, 59, 61, 63, 64, 65, 66, 67, 69, 70, 71, 73, 74, 75, 76, 77, 78, 79, 80, 81, 82, 85, 91, 92, 93, 97, 98, 99, 100, 102, 103, 104, 105, 106, 107, 108, 109, 110, 111, 112, 113, 114, 115, 119, 120, 121, 122, 123, 124, 125, 126, 127, 128, 129,…	76	35	46.0526	336, 337, 338, 340, 342, 352, 363, 381, 383, 391, 394, 428, 431, 435, 467, 471, 484, 485, 492, 494, 507, 520, 546, 549, 550, 560, 566, 567, 576, 578, 585, 593, 594, 595, 606	6, 7, 8, 9, 10, 12, 16, 19, 20, 23, 24, 30, 32, 33, 39, 40, 43, 44, 47, 48, 50, 52, 57, 59, 60, 62, 63, 64, 66, 67, 69, 71, 72, 73, 76	76	53	69.7368	16, 19, 20, 37, 38, 41, 45, 47, 59, 67, 73, 77, 80, 99, 102, 104, 106, 108, 111, 112, 113, 119, 120, 127, 135, 137, 142, 167, 173, 178, 188, 189, 209, 214, 222, 230, 233, 243, 245, 251, 253, 254, 255, 258, 262, 270, 282, 285, 288, 289, 290, 297, 299	1, 2, 3, 7, 8, 9, 10, 11, 12, 14, 16, 17, 18, 22, 23, 24, 25, 26, 27, 28, 29, 32, 33, 34, 36, 37, 38, 39, 41, 43, 44, 45, 48, 49, 50, 51, 52, 53, 54, 56, 58, 59, 60, 61, 62, 63, 65, 67, 69, 70, 71, 73, 74	228	97	42.5439	308, 311, 313, 323, 324, 326, 339, 341, 343, 344, 348, 349, 366, 369, 371, 373, 380, 382, 385, 386, 389, 392, 393, 396, 398, 399, 401, 402, 403, 405, 411, 412, 414, 417, 419, 430, 433, 434, 436, 437, 446, 447, 448, 459, 461, 464, 468, 469, 475, 476, 478, 480, 486, 493, 495, 496, 498, 499, 500, 506, 509, 511, 514, 516, 518, 522, 523, 528, 529, 530, 532, 538, 539, 542, 543, 544, 545, 547, 553, 554,…	4, 7, 9, 18, 19, 21, 27, 28, 29, 30, 33, 34, 46, 49, 50, 52, 58, 59, 60, 61, 63, 65, 66, 68, 70, 71, 73, 74, 75, 77, 82, 83, 84, 86, 88, 95, 97, 98, 99, 100, 106, 107, 108, 117, 119, 122, 125, 126, 130, 131, 133, 135, 138, 142, 143, 144, 146, 147, 148, 153, 155, 157, 159, 161, 163, 166, 167, 171, 172, 173, 175, 179, 180, 182, 183, 184, 185, 186, 189, 190, 191, 193, 196, 198, 204, 207, 209, 210, 2…	228	158	69.2982	1, 3, 5, 6, 7, 9, 10, 11, 13, 14, 15, 17, 18, 22, 23, 25, 27, 29, 31, 33, 34, 35, 36, 42, 43, 44, 46, 48, 49, 50, 53, 54, 55, 58, 61, 63, 64, 65, 66, 69, 70, 71, 74, 75, 76, 78, 79, 81, 82, 85, 91, 92, 93, 97, 98, 100, 103, 105, 107, 109, 110, 114, 115, 121, 122, 123, 124, 125, 126, 128, 129, 132, 133, 136, 138, 139, 140, 141, 143, 144, 146, 147, 148, 149, 150, 151, 152, 154, 155, 156, 157, 158, …	1, 3, 5, 6, 7, 9, 10, 11, 13, 14, 15, 16, 17, 19, 20, 22, 23, 24, 26, 27, 28, 29, 30, 33, 34, 35, 36, 37, 38, 39, 42, 43, 44, 47, 48, 50, 51, 52, 53, 55, 56, 57, 58, 59, 60, 61, 62, 63, 64, 67, 70, 71, 72, 76, 77, 78, 80, 81, 82, 83, 84, 85, 86, 88, 89, 90, 91, 92, 93, 94, 95, 97, 98, 100, 101, 102, 103, 104, 105, 106, 108, 109, 110, 111, 112, 113, 114, 116, 117, 118, 119, 120, 121, 122, 124, 125…
s022_c_a2.raw	816.164	128	98	76.5625	E6 E8 E9 E14 E17 E21 E25 E45 E49 E54 E55 E62 E64 E70 E71 E72 E74 E75 E76 E77 E79 E80 E84 E92 E95 E105 E112 E119 E126 E127	1.72607	NA	NA	[1: E15 E22][2: E15 E16 E22 E32 E128][3: E15 E22 E32 E38 E39 E40 E48 E107][4: E15 E22 E32 E48][5: E15 E22 E48][6: E15 E16 E22 E48][7: E1 E15 E22 E48][8: E15 E22 E26][9: E15 E22 E26 E32 E48][10: E15 E22][11: E15 E22][12: E2 E15 E22][13: E15 E22 E26 E88][14: E15 E16 E22 E44 E48][15: E15 E22][16: E1 E15 E22 E39 E48 E121][17: E2 E15 E22][18: E10 E15 E22 E88][19: E15 E22 E26 E44][20: E15 E22 E68][21: …	608	225	37.0066	2, 3, 7, 12, 16, 18, 22, 23, 24, 30, 37, 39, 40, 41, 47, 48, 50, 62, 63, 67, 68, 70, 71, 72, 77, 78, 79, 81, 83, 85, 90, 91, 93, 95, 101, 111, 112, 113, 114, 115, 116, 118, 119, 120, 122, 123, 124, 127, 128, 130, 132, 135, 136, 137, 138, 140, 141, 143, 147, 148, 151, 153, 154, 155, 161, 167, 168, 169, 170, 173, 177, 182, 184, 185, 186, 187, 191, 198, 202, 203, 206, 211, 212, 216, 217, 218, 225, 2…	76	37	48.6842	319, 322, 326, 328, 341, 348, 356, 357, 367, 379, 383, 390, 393, 407, 411, 424, 438, 443, 450, 470, 478, 479, 480, 487, 488, 499, 506, 518, 525, 537, 548, 565, 588, 593, 594, 599, 602	1, 3, 4, 5, 7, 8, 10, 11, 14, 18, 20, 21, 23, 26, 27, 31, 34, 35, 37, 39, 42, 43, 44, 45, 46, 47, 48, 49, 50, 53, 56, 61, 69, 71, 72, 73, 74	76	34	44.7368	12, 22, 37, 47, 50, 62, 85, 101, 114, 123, 124, 130, 135, 136, 138, 140, 148, 151, 167, 168, 169, 177, 185, 186, 202, 212, 216, 217, 228, 232, 234, 246, 289, 304	1, 3, 8, 10, 12, 15, 18, 21, 25, 27, 28, 30, 31, 32, 33, 35, 36, 38, 41, 42, 43, 46, 47, 48, 51, 55, 57, 58, 61, 62, 63, 65, 73, 76	228	72	31.5789	306, 313, 314, 315, 324, 327, 333, 334, 337, 347, 352, 354, 355, 362, 372, 373, 374, 376, 380, 384, 386, 389, 400, 403, 404, 421, 429, 435, 436, 447, 456, 458, 460, 466, 471, 485, 486, 492, 497, 500, 502, 507, 508, 509, 510, 513, 515, 516, 519, 520, 521, 523, 524, 526, 527, 530, 536, 538, 542, 544, 553, 554, 557, 560, 562, 564, 566, 570, 581, 591, 603, 606	2, 9, 10, 11, 17, 19, 23, 24, 27, 36, 39, 41, 42, 46, 52, 53, 54, 55, 58, 60, 62, 65, 71, 74, 75, 87, 92, 98, 99, 108, 114, 116, 118, 124, 128, 137, 138, 142, 147, 149, 151, 155, 156, 157, 158, 161, 163, 164, 166, 167, 168, 170, 171, 172, 173, 176, 180, 181, 185, 186, 191, 192, 195, 198, 199, 200, 201, 204, 210, 218, 225, 228	228	82	35.9649	2, 3, 7, 16, 18, 23, 24, 30, 39, 40, 41, 48, 63, 67, 68, 70, 71, 72, 77, 78, 79, 81, 83, 90, 91, 93, 95, 111, 112, 113, 115, 116, 118, 119, 120, 122, 127, 128, 132, 137, 141, 143, 147, 153, 154, 155, 161, 170, 173, 182, 184, 187, 191, 198, 203, 206, 211, 218, 225, 231, 237, 239, 240, 247, 250, 253, 254, 256, 257, 261, 262, 265, 268, 275, 276, 278, 279, 280, 285, 290, 297, 298	2, 3, 7, 14, 16, 20, 21, 24, 31, 32, 33, 38, 48, 51, 52, 54, 55, 56, 61, 62, 63, 64, 66, 71, 72, 74, 76, 87, 88, 89, 90, 91, 93, 94, 95, 96, 98, 99, 102, 105, 106, 108, 112, 115, 116, 117, 123, 127, 129, 136, 138, 139, 143, 149, 152, 153, 157, 160, 166, 170, 174, 176, 177, 182, 183, 186, 187, 188, 189, 193, 194, 197, 199, 205, 206, 208, 209, 210, 214, 217, 222, 223
s022_c_v2.raw	878.112	128	103	80.4688	E3 E6 E8 E14 E21 E25 E32 E45 E55 E62 E63 E70 E72 E75 E76 E78 E79 E84 E86 E94 E95 E119 E126 E127 E128	0.324657	NA	NA	[1: E9 E15 E17 E81][2: E9 E56 E57 E81 E82 E99][3: E2 E9 E15 E17 E22][4: E9 E15 E17 E56][5: E9 E15 E17 E22][6: E9 E15 E17][7: E9 E15 E17 E22][8: E9 E15 E17][9: E9 E15 E17 E56 E74][10: E81 E82 E99 E107][11: E9 E15 E17][12: E43 E57 E81 E82 E89][13: E9 E15 E17 E22 E81][14: E9 E15 E17 E22 E81][15: E9 E17 E43][16: E11 E15 E16 E22][17: E9 E10 E15 E17 E22][18: E9 E15 E17 E22 E48 E82][19: E9 E15 E17 E22 E…	608	334	54.9342	1, 2, 3, 7, 12, 17, 18, 21, 27, 28, 32, 36, 39, 42, 46, 47, 48, 49, 51, 60, 64, 65, 72, 73, 75, 76, 77, 78, 81, 82, 86, 87, 88, 89, 91, 95, 96, 97, 99, 104, 108, 109, 110, 112, 114, 116, 118, 120, 122, 124, 125, 131, 132, 133, 134, 136, 138, 139, 141, 142, 143, 144, 145, 148, 149, 150, 154, 156, 157, 159, 160, 162, 163, 166, 167, 168, 169, 171, 172, 173, 175, 176, 177, 178, 179, 180, 181, 184, 18…	76	51	67.1053	319, 337, 341, 356, 357, 366, 368, 372, 375, 381, 382, 383, 384, 387, 396, 399, 402, 411, 416, 424, 433, 441, 443, 449, 450, 452, 453, 455, 476, 478, 480, 487, 500, 513, 514, 515, 516, 522, 527, 532, 533, 548, 558, 560, 562, 563, 567, 578, 594, 604, 607	1, 3, 4, 7, 8, 10, 11, 12, 13, 14, 15, 16, 17, 18, 19, 21, 22, 26, 27, 28, 29, 32, 33, 34, 35, 36, 37, 38, 39, 40, 41, 44, 48, 49, 50, 51, 52, 55, 56, 57, 58, 59, 60, 61, 62, 63, 64, 68, 72, 75, 76	76	57	75	12, 17, 21, 39, 46, 51, 64, 65, 75, 77, 81, 86, 87, 89, 91, 95, 104, 114, 131, 132, 134, 139, 143, 145, 150, 163, 166, 172, 176, 177, 180, 181, 185, 186, 190, 192, 195, 203, 205, 206, 207, 211, 213, 214, 219, 222, 225, 227, 235, 236, 245, 256, 259, 271, 281, 290, 292	2, 4, 5, 8, 9, 10, 14, 15, 19, 20, 21, 23, 24, 25, 26, 27, 29, 30, 31, 32, 33, 35, 36, 37, 38, 39, 40, 41, 42, 43, 44, 45, 47, 48, 49, 50, 51, 52, 53, 54, 55, 57, 58, 59, 61, 62, 63, 64, 66, 67, 68, 69, 71, 72, 74, 75, 76	228	121	53.0702	305, 306, 307, 308, 310, 312, 313, 315, 317, 320, 323, 324, 325, 326, 331, 332, 336, 338, 339, 340, 342, 346, 348, 349, 351, 355, 358, 359, 363, 373, 374, 376, 377, 379, 380, 386, 388, 391, 395, 404, 408, 414, 415, 417, 419, 420, 421, 425, 427, 430, 431, 434, 436, 437, 439, 440, 442, 444, 446, 447, 451, 454, 456, 457, 461, 462, 472, 473, 474, 475, 481, 484, 493, 497, 499, 501, 502, 504, 506, 508,…	1, 2, 3, 4, 6, 8, 9, 11, 13, 15, 17, 18, 19, 20, 25, 26, 30, 31, 32, 33, 34, 38, 39, 40, 41, 45, 46, 47, 50, 57, 58, 59, 60, 62, 63, 65, 66, 69, 73, 77, 80, 84, 85, 86, 88, 89, 90, 93, 95, 98, 99, 101, 102, 103, 104, 105, 106, 107, 109, 110, 112, 113, 114, 115, 119, 120, 130, 131, 132, 133, 136, 138, 143, 147, 148, 149, 150, 152, 154, 156, 158, 159, 162, 163, 164, 166, 168, 171, 172, 173, 177, 18…	228	105	46.0526	1, 2, 3, 7, 18, 27, 28, 32, 36, 42, 47, 48, 49, 60, 72, 73, 76, 78, 82, 88, 96, 97, 99, 108, 109, 110, 112, 116, 118, 120, 122, 124, 125, 133, 136, 138, 141, 142, 144, 148, 149, 154, 156, 157, 159, 160, 162, 167, 168, 169, 171, 173, 175, 178, 179, 184, 187, 188, 189, 191, 196, 197, 198, 199, 200, 201, 202, 204, 208, 209, 215, 220, 221, 228, 229, 240, 243, 246, 247, 250, 252, 253, 257, 260, 261, 2…	1, 2, 3, 7, 14, 21, 22, 25, 29, 34, 38, 39, 40, 47, 54, 55, 57, 58, 61, 64, 69, 70, 72, 79, 80, 81, 83, 86, 88, 90, 92, 94, 95, 101, 102, 104, 106, 107, 108, 111, 112, 116, 118, 119, 121, 122, 124, 127, 128, 129, 131, 132, 134, 135, 136, 138, 139, 140, 141, 142, 145, 146, 147, 148, 149, 150, 151, 152, 153, 154, 156, 159, 160, 164, 165, 173, 176, 178, 179, 182, 184, 185, 188, 189, 190, 191, 193, 1…
s023_c_v2.raw	944.864	128	108	84.375	E1 E3 E6 E8 E11 E22 E23 E25 E27 E34 E64 E71 E73 E74 E75 E76 E113 E114 E123 E124	0.1726	NA	NA	[1: E18 E21 E26 E48 E119 E126 E127][2: E14 E21 E88 E120 E126][3: E14 E21 E48][4: E14 E21 E48 E127][5: E14 E15 E17 E21][6: E9 E14 E15 E21][7: E14 E17 E21 E119][8: E14 E21][9: E9 E14 E17 E21][10: E14 E15 E21][11: E15 E21 E127][12: E15 E21 E32 E126][13: E14 E21 E26 E115 E120 E126][14: E14 E15 E17 E21 E26][15: E9 E14 E21 E26 E126][16: E14 E15 E21 E126][17: E14 E21 E126 E128][18: E14 E21 E49][19: E14 …	608	400	65.7895	1, 2, 3, 4, 6, 7, 9, 10, 11, 12, 13, 15, 16, 17, 18, 19, 20, 22, 23, 24, 25, 26, 27, 28, 29, 30, 31, 38, 40, 44, 46, 48, 49, 50, 51, 52, 54, 55, 56, 58, 59, 60, 61, 63, 64, 65, 66, 67, 68, 69, 70, 71, 72, 73, 74, 75, 76, 78, 80, 81, 82, 83, 84, 85, 86, 87, 88, 89, 92, 93, 94, 95, 96, 98, 99, 100, 101, 102, 103, 104, 105, 106, 108, 109, 110, 111, 112, 114, 115, 116, 117, 119, 120, 122, 123, 124, 1…	76	49	64.4737	316, 319, 321, 329, 331, 341, 343, 344, 348, 354, 360, 361, 368, 372, 374, 378, 392, 397, 401, 402, 406, 407, 409, 415, 432, 440, 443, 447, 452, 474, 481, 487, 501, 508, 510, 511, 520, 536, 537, 553, 554, 555, 556, 572, 582, 593, 595, 597, 606	1, 2, 3, 4, 5, 7, 8, 9, 10, 11, 12, 13, 14, 15, 16, 17, 20, 21, 22, 23, 24, 25, 26, 27, 31, 34, 35, 36, 38, 40, 43, 44, 45, 46, 47, 48, 51, 54, 55, 56, 57, 58, 59, 63, 66, 69, 71, 72, 75	76	60	78.9474	13, 16, 22, 25, 26, 38, 46, 51, 56, 64, 65, 68, 72, 75, 78, 86, 93, 95, 106, 108, 115, 119, 125, 133, 134, 135, 137, 141, 142, 144, 152, 165, 171, 173, 184, 186, 193, 199, 208, 213, 214, 219, 221, 229, 235, 237, 239, 243, 248, 255, 266, 268, 272, 275, 276, 290, 293, 301, 303, 304	1, 3, 4, 5, 6, 10, 12, 13, 14, 15, 16, 17, 18, 19, 20, 21, 23, 24, 25, 26, 27, 28, 29, 30, 31, 32, 33, 34, 35, 36, 38, 39, 40, 41, 43, 44, 45, 46, 47, 48, 49, 50, 51, 52, 53, 54, 55, 57, 58, 59, 61, 62, 64, 65, 66, 71, 72, 74, 75, 76	228	123	53.9474	305, 306, 309, 310, 311, 312, 313, 314, 315, 317, 320, 322, 323, 324, 325, 326, 327, 328, 330, 332, 333, 337, 340, 342, 345, 346, 347, 349, 350, 351, 352, 355, 356, 357, 358, 359, 362, 363, 364, 365, 367, 370, 371, 383, 387, 393, 394, 398, 399, 403, 404, 405, 408, 410, 413, 414, 416, 417, 419, 420, 421, 422, 423, 426, 429, 430, 433, 442, 446, 450, 451, 467, 468, 469, 471, 473, 475, 479, 482, 484,…	1, 2, 5, 6, 7, 8, 9, 10, 11, 12, 14, 15, 16, 17, 18, 19, 20, 21, 22, 23, 24, 27, 30, 31, 32, 33, 34, 35, 36, 37, 38, 40, 41, 42, 43, 44, 45, 46, 47, 48, 50, 52, 53, 62, 65, 69, 70, 73, 74, 76, 77, 78, 79, 80, 83, 84, 85, 86, 88, 89, 90, 91, 92, 93, 95, 96, 98, 104, 107, 109, 110, 125, 126, 127, 129, 130, 131, 133, 135, 137, 138, 140, 142, 145, 146, 147, 148, 151, 153, 154, 157, 158, 160, 164, 165…	228	168	73.6842	1, 2, 3, 4, 6, 7, 9, 10, 11, 12, 15, 17, 18, 19, 20, 23, 24, 27, 28, 29, 30, 31, 40, 44, 48, 49, 50, 52, 54, 55, 58, 59, 60, 61, 63, 66, 67, 69, 70, 71, 73, 74, 76, 80, 81, 82, 83, 84, 85, 87, 88, 89, 92, 94, 96, 98, 99, 100, 101, 102, 103, 104, 105, 109, 110, 111, 112, 114, 116, 117, 120, 122, 123, 124, 127, 128, 129, 130, 131, 138, 139, 140, 143, 145, 149, 150, 151, 153, 154, 155, 156, 157, 159…	1, 2, 3, 4, 6, 7, 9, 10, 11, 12, 13, 14, 15, 16, 17, 19, 20, 21, 22, 23, 24, 25, 30, 33, 36, 37, 38, 39, 41, 42, 44, 45, 46, 47, 49, 50, 51, 52, 53, 54, 55, 56, 57, 60, 61, 62, 63, 64, 65, 66, 67, 68, 70, 71, 72, 74, 75, 76, 77, 78, 79, 80, 81, 83, 84, 85, 86, 88, 89, 90, 92, 94, 95, 96, 98, 99, 100, 101, 102, 105, 106, 107, 108, 109, 112, 113, 114, 115, 116, 117, 118, 119, 121, 122, 123, 124, 12…
s024_c_a2.raw	860.116	128	106	82.8125	E2 E6 E8 E14 E16 E17 E19 E21 E22 E25 E61 E62 E67 E70 E71 E72 E75 E76 E77 E119 E120 E126	0.302575	NA	NA	[1: E23 E39][2: E9 E18 E23 E127][3: E18 E26 E127 E128][4: E115][5: E9 E15 E38 E115][6: E15 E18][7: E15][8: E15 E68 E96][9: E127][10: E127][11: ][12: ][13: E18][14: E9 E11 E15 E23 E48][15: E18 E23 E26 E127][16: E23][17: E23 E99 E115 E127][18: ][19: E11 E15][20: E9 E15 E18][21: ][22: E23 E127][23: ][24: E26 E32 E65 E73 E74][25: E64 E66 E68][26: E26 E74][27: E26][28: E18 E23][29: E9 E23 E26][30: E23…	608	424	69.7368	2, 4, 5, 6, 8, 9, 11, 14, 15, 16, 17, 18, 21, 23, 24, 26, 27, 28, 29, 30, 32, 33, 34, 36, 37, 38, 39, 40, 41, 42, 43, 44, 45, 46, 47, 48, 49, 50, 51, 52, 53, 54, 55, 56, 57, 58, 60, 62, 63, 64, 65, 66, 67, 68, 70, 71, 74, 75, 77, 78, 79, 80, 82, 83, 84, 86, 87, 88, 89, 90, 92, 93, 94, 95, 99, 100, 101, 102, 103, 104, 105, 106, 107, 108, 109, 110, 111, 112, 113, 115, 117, 118, 120, 122, 125, 126, …	76	44	57.8947	320, 322, 323, 334, 346, 379, 384, 388, 390, 391, 399, 401, 409, 425, 429, 430, 433, 435, 438, 450, 475, 482, 483, 485, 486, 489, 493, 502, 506, 509, 510, 518, 521, 534, 535, 557, 568, 572, 579, 586, 596, 602, 603, 606	2, 3, 4, 6, 9, 12, 14, 15, 16, 17, 19, 20, 23, 28, 29, 30, 31, 32, 33, 37, 40, 41, 42, 43, 44, 45, 47, 49, 50, 51, 52, 54, 55, 56, 57, 60, 63, 65, 66, 69, 72, 73, 74, 76	76	59	77.6316	16, 17, 23, 32, 33, 40, 43, 45, 47, 49, 50, 62, 66, 68, 70, 82, 84, 90, 92, 94, 107, 110, 113, 118, 125, 126, 133, 139, 141, 146, 148, 166, 171, 174, 182, 183, 184, 189, 192, 196, 198, 201, 205, 232, 239, 248, 252, 258, 264, 267, 270, 271, 274, 276, 286, 289, 293, 299, 301	3, 4, 5, 7, 8, 9, 10, 11, 12, 13, 14, 15, 16, 17, 18, 19, 20, 21, 22, 23, 24, 25, 26, 28, 31, 32, 34, 35, 36, 37, 38, 41, 43, 44, 45, 46, 47, 49, 50, 51, 52, 54, 55, 58, 60, 61, 63, 64, 65, 66, 67, 68, 69, 70, 72, 73, 74, 75, 76	228	144	63.1579	309, 310, 311, 313, 314, 316, 321, 324, 325, 327, 330, 331, 332, 333, 337, 339, 344, 347, 348, 350, 351, 352, 353, 354, 356, 357, 358, 359, 361, 363, 364, 366, 368, 369, 370, 371, 372, 375, 376, 377, 380, 382, 387, 389, 392, 394, 396, 397, 398, 400, 403, 406, 408, 411, 413, 415, 416, 417, 419, 421, 426, 427, 431, 434, 437, 442, 444, 445, 446, 448, 449, 451, 452, 453, 455, 456, 459, 460, 461, 462,…	5, 6, 7, 9, 10, 12, 15, 16, 17, 19, 21, 22, 23, 24, 26, 28, 32, 34, 35, 37, 38, 39, 40, 41, 42, 43, 44, 45, 47, 48, 49, 51, 53, 54, 55, 56, 57, 60, 61, 62, 64, 65, 69, 70, 71, 72, 74, 75, 76, 77, 79, 80, 82, 84, 85, 87, 88, 89, 90, 92, 94, 95, 97, 99, 101, 104, 105, 106, 107, 108, 109, 110, 111, 112, 113, 114, 117, 118, 119, 120, 121, 122, 123, 125, 126, 127, 129, 134, 137, 138, 139, 140, 141, 14…	228	177	77.6316	2, 4, 5, 6, 8, 9, 11, 14, 15, 18, 21, 24, 26, 27, 28, 29, 30, 34, 36, 37, 38, 39, 41, 42, 44, 46, 48, 51, 52, 53, 54, 55, 56, 57, 58, 60, 63, 64, 65, 67, 71, 74, 75, 77, 78, 79, 80, 83, 86, 87, 88, 89, 93, 95, 99, 100, 101, 102, 103, 104, 105, 106, 108, 109, 111, 112, 115, 117, 120, 122, 127, 128, 129, 130, 135, 137, 138, 140, 142, 145, 147, 149, 150, 151, 152, 153, 158, 159, 160, 161, 162, 163, …	2, 4, 5, 6, 8, 9, 11, 12, 13, 14, 17, 19, 21, 22, 23, 24, 25, 26, 28, 29, 30, 31, 32, 33, 34, 35, 36, 37, 38, 39, 40, 41, 42, 43, 44, 46, 48, 49, 50, 51, 53, 56, 57, 59, 60, 61, 62, 64, 66, 67, 68, 69, 71, 72, 76, 77, 78, 79, 80, 81, 82, 83, 84, 85, 86, 87, 88, 90, 91, 92, 95, 96, 97, 98, 101, 103, 104, 105, 106, 109, 110, 111, 112, 113, 114, 115, 120, 121, 122, 123, 124, 125, 127, 129, 130, 131,…
s024_c_v2.raw	866.016	128	102	79.6875	E1 E3 E6 E9 E14 E15 E17 E21 E22 E25 E56 E61 E62 E67 E70 E71 E72 E75 E76 E77 E81 E82 E119 E126 E127 E128	1.05791	NA	NA	[1: E113 E115][2: E8 E36][3: ][4: ][5: E8 E115][6: E8 E34][7: E19 E26][8: E5 E8 E20 E24 E26 E38][9: E64 E68][10: E24][11: E27][12: E66][13: E24 E49 E63 E113][14: E68 E122][15: E8][16: E38 E49 E68 E69][17: E68 E121][18: E8 E49][19: E91][20: E26 E49 E69][21: E122][22: E20][23: E8 E32 E49][24: E45 E95 E96][25: E16 E18 E23][26: E8 E16 E18 E49 E90][27: E16 E23 E26 E27 E63][28: E8][29: E11 E49 E63 E73 …	608	394	64.8026	6, 10, 11, 12, 13, 14, 18, 21, 22, 23, 26, 28, 29, 30, 31, 32, 35, 36, 37, 38, 39, 40, 41, 42, 43, 44, 45, 47, 48, 49, 50, 52, 53, 54, 55, 57, 58, 59, 60, 62, 63, 64, 65, 66, 67, 68, 72, 73, 75, 76, 77, 79, 81, 82, 83, 85, 89, 91, 93, 94, 95, 96, 98, 101, 102, 103, 104, 109, 112, 114, 115, 116, 119, 120, 122, 124, 125, 126, 127, 128, 130, 131, 132, 134, 135, 137, 138, 141, 143, 144, 145, 147, 148…	76	43	56.5789	319, 320, 325, 327, 331, 332, 334, 335, 338, 342, 345, 346, 351, 363, 364, 373, 389, 394, 413, 426, 441, 451, 470, 472, 479, 489, 491, 500, 509, 510, 531, 553, 560, 563, 574, 576, 580, 582, 584, 588, 591, 596, 600	3, 4, 5, 6, 8, 9, 10, 11, 13, 14, 15, 16, 18, 20, 21, 23, 26, 27, 29, 33, 35, 38, 39, 41, 44, 47, 49, 51, 52, 53, 55, 59, 61, 62, 63, 64, 65, 66, 67, 68, 70, 71, 74	76	49	64.4737	12, 13, 26, 37, 41, 45, 47, 49, 55, 58, 85, 96, 109, 115, 116, 119, 137, 138, 147, 164, 175, 180, 181, 182, 194, 201, 213, 214, 216, 218, 224, 226, 227, 228, 234, 238, 255, 257, 258, 260, 267, 274, 282, 289, 290, 291, 292, 294, 302	1, 2, 6, 8, 9, 10, 11, 12, 13, 14, 18, 21, 24, 25, 26, 28, 32, 33, 36, 39, 41, 43, 44, 45, 48, 49, 50, 51, 52, 53, 54, 55, 56, 57, 58, 59, 61, 62, 63, 64, 66, 68, 70, 71, 72, 73, 74, 75, 76	228	144	63.1579	307, 308, 311, 312, 313, 314, 317, 321, 324, 326, 336, 340, 341, 343, 347, 349, 353, 354, 355, 357, 359, 360, 361, 362, 365, 366, 367, 369, 371, 372, 374, 377, 379, 381, 382, 383, 384, 385, 386, 387, 390, 391, 395, 396, 397, 398, 399, 401, 403, 404, 405, 406, 408, 410, 411, 412, 416, 422, 425, 427, 428, 429, 431, 433, 434, 436, 439, 440, 443, 445, 446, 447, 450, 453, 454, 455, 456, 461, 462, 463,…	3, 4, 7, 8, 9, 10, 11, 13, 16, 17, 21, 23, 24, 25, 27, 28, 30, 31, 32, 34, 36, 37, 38, 39, 40, 41, 42, 43, 45, 46, 47, 49, 51, 52, 53, 54, 55, 56, 57, 58, 60, 61, 64, 65, 66, 67, 68, 70, 72, 73, 74, 75, 76, 78, 79, 80, 83, 87, 89, 90, 91, 92, 94, 96, 97, 99, 101, 102, 104, 106, 107, 108, 109, 111, 112, 113, 114, 119, 120, 121, 128, 130, 131, 132, 133, 134, 138, 140, 142, 143, 144, 145, 147, 148, …	228	158	69.2982	6, 10, 11, 14, 18, 21, 22, 23, 28, 29, 30, 31, 32, 35, 36, 38, 39, 40, 42, 43, 44, 48, 50, 52, 53, 54, 57, 59, 60, 62, 63, 64, 65, 66, 67, 68, 72, 73, 75, 76, 77, 79, 81, 82, 83, 89, 91, 93, 94, 95, 98, 101, 102, 103, 104, 112, 114, 120, 122, 124, 125, 126, 127, 128, 130, 131, 132, 134, 135, 141, 143, 144, 145, 148, 149, 152, 154, 157, 158, 159, 161, 162, 163, 165, 167, 169, 172, 173, 174, 177, 1…	6, 10, 11, 12, 14, 16, 17, 18, 22, 23, 24, 25, 26, 28, 29, 30, 31, 32, 33, 34, 35, 37, 38, 40, 41, 42, 44, 45, 46, 47, 48, 49, 50, 51, 52, 53, 57, 58, 59, 60, 61, 62, 64, 65, 66, 70, 71, 73, 74, 75, 77, 80, 81, 82, 83, 88, 90, 92, 94, 95, 96, 97, 98, 99, 101, 102, 103, 104, 105, 106, 108, 109, 110, 112, 113, 114, 116, 119, 120, 121, 123, 124, 125, 126, 128, 129, 132, 133, 134, 136, 137, 139, 140,…
s025_c_a2.raw	879.512	128	108	84.375	E1 E3 E8 E9 E14 E15 E17 E21 E22 E25 E55 E62 E70 E71 E72 E76 E77 E78 E81 E82	6.1542	NA	NA	[1: E10 E18 E23 E26 E44 E88][2: E10 E18 E26][3: E2 E18 E23 E26][4: E2 E10 E18][5: E2 E10 E18][6: E18 E23 E26][7: E18 E23 E108 E120 E126][8: E18 E23 E26 E27][9: E2 E18][10: E10 E16 E18][11: E10 E18 E26][12: E18 E26][13: E18 E23 E26 E59 E126][14: E73][15: E23 E26][16: E18][17: E10 E18 E23 E26][18: E10 E18 E23 E26][19: E10 E18 E23 E26][20: E10 E18 E23 E95][21: E10 E18 E23 E48 E107][22: E2 E18 E26][2…	608	446	73.3553	1, 2, 3, 4, 5, 6, 7, 9, 10, 11, 12, 13, 14, 15, 16, 17, 18, 19, 20, 21, 22, 23, 24, 25, 26, 27, 28, 29, 30, 31, 32, 33, 34, 35, 36, 37, 38, 39, 40, 41, 42, 43, 44, 46, 48, 49, 50, 51, 53, 55, 56, 57, 58, 59, 60, 62, 63, 64, 65, 66, 68, 69, 70, 75, 76, 77, 79, 80, 81, 82, 84, 85, 86, 87, 88, 89, 90, 91, 92, 95, 96, 100, 101, 104, 105, 106, 107, 110, 111, 112, 115, 116, 119, 122, 123, 124, 125, 127…	76	56	73.6842	315, 317, 318, 321, 323, 328, 332, 333, 335, 346, 355, 362, 383, 395, 405, 406, 407, 409, 415, 421, 424, 432, 439, 446, 448, 453, 455, 472, 479, 481, 489, 495, 496, 500, 502, 503, 506, 507, 515, 516, 532, 539, 546, 551, 559, 564, 569, 576, 577, 585, 590, 592, 598, 603, 604, 607	1, 2, 3, 4, 5, 6, 7, 8, 9, 10, 13, 14, 18, 21, 24, 25, 26, 27, 28, 30, 31, 33, 34, 35, 36, 37, 38, 39, 40, 41, 42, 43, 44, 46, 47, 48, 49, 50, 51, 52, 54, 55, 56, 59, 61, 62, 64, 67, 68, 70, 71, 72, 73, 74, 75, 76	76	60	78.9474	20, 27, 30, 35, 37, 39, 43, 49, 51, 55, 56, 59, 64, 77, 85, 86, 87, 89, 90, 107, 110, 125, 128, 135, 142, 143, 144, 148, 149, 165, 166, 170, 172, 173, 174, 177, 183, 191, 192, 203, 212, 221, 223, 225, 226, 229, 231, 232, 244, 251, 252, 253, 266, 272, 277, 279, 280, 289, 297, 302	1, 2, 3, 4, 5, 6, 7, 8, 9, 10, 11, 12, 14, 18, 20, 21, 22, 23, 24, 26, 27, 31, 32, 33, 34, 35, 36, 37, 38, 39, 40, 41, 42, 43, 44, 45, 47, 48, 49, 51, 52, 53, 54, 55, 56, 57, 59, 60, 63, 64, 65, 66, 67, 69, 70, 71, 72, 74, 75, 76	228	160	70.1754	305, 306, 309, 310, 313, 316, 319, 320, 322, 324, 325, 326, 329, 330, 331, 334, 337, 339, 340, 341, 342, 343, 345, 349, 350, 352, 353, 354, 356, 357, 358, 359, 360, 361, 363, 364, 365, 366, 369, 370, 371, 374, 376, 379, 380, 381, 384, 387, 397, 399, 400, 401, 402, 403, 408, 410, 411, 412, 413, 414, 416, 420, 425, 428, 429, 433, 438, 440, 441, 442, 445, 447, 450, 454, 457, 458, 460, 461, 462, 463,…	1, 2, 5, 6, 9, 11, 12, 13, 14, 15, 16, 17, 19, 20, 21, 22, 24, 26, 27, 28, 29, 30, 32, 34, 35, 36, 37, 38, 39, 40, 41, 42, 43, 44, 45, 46, 47, 48, 51, 52, 53, 55, 56, 59, 60, 61, 62, 65, 72, 73, 74, 75, 76, 77, 78, 79, 80, 81, 82, 83, 84, 87, 90, 92, 93, 96, 101, 102, 103, 104, 107, 108, 110, 113, 115, 116, 118, 119, 120, 121, 122, 123, 124, 125, 126, 128, 129, 130, 131, 132, 133, 134, 135, 136, …	228	170	74.5614	1, 2, 3, 4, 5, 6, 7, 9, 10, 11, 12, 13, 14, 15, 16, 17, 18, 19, 21, 22, 23, 24, 25, 26, 28, 29, 31, 32, 33, 34, 36, 38, 40, 41, 42, 44, 46, 48, 50, 53, 57, 58, 60, 62, 63, 65, 66, 68, 69, 70, 75, 76, 79, 80, 81, 82, 84, 88, 91, 92, 95, 96, 100, 101, 104, 105, 106, 111, 112, 115, 116, 119, 122, 123, 124, 127, 129, 130, 131, 132, 133, 134, 137, 139, 145, 150, 151, 153, 154, 155, 156, 159, 160, 161,…	1, 2, 3, 4, 5, 6, 7, 9, 10, 11, 12, 13, 14, 15, 16, 17, 18, 19, 20, 21, 22, 23, 24, 25, 26, 27, 28, 29, 30, 31, 32, 33, 34, 35, 36, 37, 39, 41, 42, 44, 46, 47, 48, 49, 50, 51, 52, 53, 54, 55, 58, 59, 61, 62, 63, 64, 65, 66, 67, 68, 70, 71, 75, 76, 79, 80, 81, 84, 85, 87, 88, 90, 92, 93, 94, 96, 97, 98, 99, 100, 101, 102, 104, 106, 109, 112, 113, 115, 116, 117, 118, 121, 122, 123, 124, 125, 126, 1…
s025_c_v2.raw	916.012	128	102	79.6875	E1 E3 E8 E9 E14 E15 E17 E21 E22 E25 E54 E55 E61 E62 E67 E70 E71 E72 E76 E77 E78 E79 E81 E82 E88 E89	1.58959	NA	NA	[1: E2 E56 E99][2: E10 E120][3: E16 E18 E26 E32][4: E2 E11 E16 E18 E26][5: E10 E56 E90 E107][6: E10 E16][7: E2 E10 E26 E125][8: E2 E10 E16 E18 E126][9: E113 E114][10: E113 E114 E119][11: E108 E113][12: E56 E113 E114][13: E56 E57][14: E75 E126][15: E32 E56 E126][16: E113 E125][17: E56 E113 E114 E125][18: E57 E113 E114 E120][19: E10 E16 E18 E26 E120 E128][20: E10 E16 E18][21: E10 E11 E16 E18 E26][2…	608	414	68.0921	2, 3, 5, 6, 7, 8, 9, 10, 11, 12, 13, 14, 15, 16, 17, 18, 19, 20, 23, 24, 25, 26, 27, 28, 30, 31, 32, 33, 34, 35, 36, 37, 38, 39, 40, 41, 42, 43, 44, 45, 46, 47, 48, 49, 50, 51, 52, 53, 54, 55, 60, 61, 62, 63, 64, 66, 67, 68, 69, 70, 71, 72, 73, 74, 75, 76, 84, 85, 86, 87, 88, 89, 90, 91, 92, 93, 94, 95, 97, 98, 99, 100, 101, 102, 103, 104, 105, 107, 108, 112, 121, 122, 123, 124, 125, 126, 127, 12…	76	52	68.4211	315, 317, 321, 323, 324, 327, 328, 338, 354, 362, 370, 376, 377, 399, 403, 406, 410, 413, 416, 421, 424, 429, 444, 445, 453, 455, 456, 468, 471, 473, 483, 485, 492, 493, 513, 523, 535, 556, 559, 561, 563, 579, 584, 585, 591, 595, 597, 599, 602, 604, 605, 606	1, 2, 3, 4, 5, 6, 7, 8, 11, 13, 15, 16, 17, 21, 22, 23, 25, 26, 27, 28, 29, 31, 34, 35, 36, 37, 38, 39, 40, 42, 44, 45, 46, 47, 51, 52, 54, 58, 59, 60, 61, 64, 65, 66, 68, 69, 70, 72, 73, 74, 75, 76	76	56	73.6842	18, 27, 28, 40, 41, 43, 45, 47, 48, 51, 54, 64, 66, 69, 71, 73, 90, 95, 105, 107, 123, 125, 127, 129, 136, 137, 142, 143, 163, 164, 166, 173, 181, 184, 200, 203, 207, 211, 225, 226, 227, 230, 236, 237, 244, 254, 256, 264, 272, 273, 278, 281, 283, 284, 290, 298	1, 3, 4, 5, 6, 7, 8, 9, 10, 11, 12, 14, 15, 16, 17, 18, 21, 22, 23, 25, 29, 30, 31, 32, 33, 34, 35, 36, 39, 40, 41, 43, 44, 45, 46, 47, 48, 49, 54, 55, 56, 57, 58, 59, 60, 62, 63, 64, 65, 66, 67, 68, 70, 71, 73, 75	228	152	66.6667	306, 307, 309, 310, 312, 313, 316, 318, 319, 320, 325, 326, 329, 330, 333, 334, 335, 336, 337, 339, 341, 342, 343, 346, 353, 358, 360, 361, 363, 364, 365, 367, 368, 369, 371, 373, 374, 379, 380, 381, 382, 383, 384, 386, 389, 390, 391, 392, 393, 400, 405, 407, 411, 412, 414, 415, 417, 418, 419, 420, 422, 423, 428, 430, 433, 434, 436, 437, 439, 443, 446, 447, 448, 450, 451, 452, 454, 458, 459, 460,…	2, 3, 5, 6, 8, 9, 11, 12, 13, 14, 16, 17, 18, 19, 22, 23, 24, 25, 26, 27, 29, 30, 31, 34, 39, 42, 44, 45, 46, 47, 48, 49, 50, 51, 52, 54, 55, 57, 58, 59, 60, 61, 62, 63, 66, 67, 68, 69, 70, 75, 79, 80, 82, 83, 84, 85, 86, 87, 88, 89, 90, 91, 94, 95, 97, 98, 100, 101, 103, 106, 107, 108, 109, 111, 112, 113, 114, 116, 117, 118, 120, 121, 122, 123, 125, 126, 127, 128, 130, 132, 133, 134, 135, 137, 1…	228	154	67.5439	2, 3, 5, 6, 7, 8, 9, 10, 11, 12, 13, 14, 15, 16, 17, 19, 20, 23, 24, 25, 26, 30, 31, 32, 33, 34, 35, 36, 37, 38, 39, 42, 44, 46, 49, 50, 52, 53, 55, 60, 61, 62, 63, 67, 68, 70, 72, 74, 75, 76, 84, 85, 86, 87, 88, 89, 91, 92, 93, 94, 97, 98, 99, 100, 101, 102, 103, 104, 108, 112, 121, 122, 124, 126, 128, 130, 134, 135, 138, 139, 144, 148, 149, 150, 154, 155, 156, 158, 159, 160, 161, 162, 165, 167,…	2, 3, 5, 6, 7, 8, 9, 10, 11, 12, 13, 14, 15, 16, 17, 18, 19, 21, 22, 23, 24, 26, 27, 28, 29, 30, 31, 32, 33, 34, 35, 36, 37, 38, 39, 40, 41, 42, 43, 47, 48, 49, 50, 52, 53, 54, 55, 56, 57, 58, 64, 65, 66, 67, 68, 69, 70, 71, 72, 73, 75, 76, 77, 78, 79, 80, 81, 82, 83, 85, 93, 94, 95, 96, 97, 98, 102, 103, 104, 105, 108, 111, 112, 113, 116, 117, 118, 120, 121, 122, 123, 124, 125, 126, 128, 129, 13…
s026_c_a2.raw	836.264	128	111	86.7188	E1 E3 E7 E9 E25 E48 E70 E76 E78 E83 E84 E85 E88 E89 E91 E119 E120	0.590665	NA	NA	[1: E56 E69 E114 E127][2: E6 E49 E121][3: E44 E100 E109 E126 E127][4: E17 E69 E127][5: ][6: E16][7: E126 E127][8: E15 E35 E44][9: E44 E73][10: E32 E38 E44][11: E14 E15 E16 E49 E121 E126][12: E17 E69 E126 E127][13: E26 E49 E68 E69 E82][14: E44 E127][15: E32 E126][16: E126 E127][17: E8 E44 E56 E90][18: E21 E126][19: E44 E126 E128][20: E33 E38 E44 E128][21: E18 E38 E43 E121 E126 E127][22: E37 E46 E4…	608	424	69.7368	1, 2, 3, 6, 8, 9, 10, 11, 12, 13, 14, 15, 17, 19, 21, 23, 24, 26, 27, 29, 30, 31, 32, 33, 36, 38, 39, 41, 42, 43, 44, 45, 46, 47, 48, 50, 51, 52, 53, 54, 55, 57, 61, 63, 64, 65, 66, 67, 68, 69, 70, 72, 73, 74, 75, 77, 81, 84, 85, 86, 87, 88, 89, 90, 91, 92, 93, 94, 96, 97, 98, 99, 100, 101, 102, 103, 105, 106, 107, 108, 109, 110, 112, 113, 114, 115, 116, 117, 118, 119, 122, 123, 125, 127, 128, 13…	76	49	64.4737	316, 323, 324, 333, 334, 345, 347, 356, 364, 365, 369, 391, 396, 404, 407, 410, 412, 429, 431, 433, 435, 444, 445, 452, 472, 478, 479, 485, 500, 506, 516, 521, 524, 525, 527, 529, 538, 552, 555, 560, 561, 566, 571, 578, 580, 587, 592, 594, 604	1, 3, 4, 5, 6, 8, 10, 11, 14, 15, 17, 25, 26, 27, 28, 29, 30, 31, 32, 33, 34, 36, 37, 38, 39, 40, 41, 43, 46, 48, 49, 50, 52, 53, 54, 56, 58, 61, 62, 63, 64, 65, 67, 69, 70, 72, 74, 75, 76	76	52	68.4211	12, 14, 17, 19, 24, 45, 50, 52, 53, 54, 61, 63, 73, 75, 98, 100, 102, 108, 109, 115, 118, 119, 130, 132, 133, 138, 143, 144, 145, 166, 181, 183, 193, 199, 202, 210, 213, 220, 226, 227, 239, 246, 248, 253, 256, 263, 265, 267, 275, 276, 288, 294	1, 2, 3, 5, 8, 10, 11, 12, 13, 14, 15, 16, 17, 18, 21, 22, 23, 24, 25, 27, 28, 29, 31, 32, 33, 34, 36, 37, 38, 39, 42, 43, 47, 50, 51, 53, 54, 56, 59, 60, 62, 63, 64, 65, 66, 68, 70, 71, 73, 74, 75, 76	228	148	64.9123	305, 309, 310, 312, 313, 314, 315, 317, 318, 319, 320, 327, 329, 330, 331, 332, 335, 336, 339, 341, 342, 344, 350, 351, 354, 355, 362, 368, 370, 372, 373, 377, 379, 381, 387, 388, 389, 390, 393, 394, 395, 399, 400, 401, 402, 403, 408, 409, 411, 413, 414, 418, 420, 424, 427, 430, 432, 436, 438, 439, 443, 446, 448, 449, 450, 451, 453, 454, 455, 456, 458, 459, 460, 461, 462, 463, 465, 466, 468, 469,…	1, 5, 6, 8, 9, 10, 11, 12, 13, 14, 15, 19, 21, 22, 23, 24, 25, 26, 29, 30, 31, 33, 36, 37, 40, 41, 46, 48, 49, 50, 51, 53, 54, 56, 59, 60, 61, 62, 64, 65, 66, 69, 70, 71, 72, 73, 76, 77, 78, 79, 80, 84, 86, 90, 93, 95, 96, 98, 99, 100, 104, 105, 107, 108, 109, 110, 111, 112, 113, 114, 116, 117, 118, 119, 120, 121, 123, 124, 126, 127, 131, 132, 134, 135, 136, 138, 140, 141, 142, 146, 149, 150, 152…	228	175	76.7544	1, 2, 3, 6, 8, 9, 10, 11, 13, 15, 21, 23, 26, 27, 29, 30, 31, 32, 33, 36, 38, 39, 41, 42, 43, 44, 46, 47, 48, 51, 55, 57, 64, 65, 66, 67, 68, 69, 70, 72, 74, 77, 81, 84, 85, 86, 87, 88, 89, 90, 91, 92, 93, 94, 96, 97, 99, 101, 103, 105, 106, 107, 110, 112, 113, 114, 116, 117, 122, 123, 125, 127, 128, 131, 134, 135, 136, 137, 139, 140, 142, 146, 147, 149, 151, 152, 154, 157, 158, 159, 160, 161, 16…	1, 2, 3, 6, 8, 9, 10, 11, 12, 13, 15, 16, 18, 19, 21, 22, 23, 24, 25, 27, 29, 30, 32, 33, 34, 35, 36, 37, 38, 40, 41, 43, 48, 49, 50, 51, 52, 53, 54, 56, 57, 59, 63, 64, 65, 66, 67, 68, 69, 70, 71, 72, 73, 74, 76, 77, 78, 79, 80, 82, 83, 84, 85, 86, 87, 88, 89, 90, 93, 94, 96, 97, 98, 100, 101, 102, 103, 104, 105, 106, 107, 108, 109, 111, 113, 114, 116, 119, 120, 121, 122, 123, 124, 125, 126, 127…
s026_c_v2.raw	863.016	128	112	87.5	E1 E3 E9 E25 E26 E44 E48 E76 E78 E83 E84 E85 E88 E89 E113 E120	0.23327	NA	NA	[1: E43 E51 E119 E127][2: E17 E77 E114 E119][3: E81 E121 E126 E127][4: E128][5: E56 E69 E126][6: E17 E33 E38 E82][7: E17 E81 E94][8: E6 E17 E119][9: E31 E43 E119 E127][10: E43 E65 E69 E114 E126][11: E24 E43 E57 E119][12: E17 E43 E127 E128][13: E43 E51 E52 E53 E119 E127][14: E56 E119 E126 E127][15: E17 E43 E94 E119][16: E56 E81 E94 E119 E126 E127][17: E59 E94][18: E22 E125 E127][19: E17 E38 E81 E1…	608	458	75.3289	1, 2, 3, 4, 5, 6, 7, 8, 9, 10, 11, 12, 13, 14, 16, 17, 18, 19, 20, 21, 22, 23, 24, 25, 26, 28, 29, 31, 32, 33, 34, 36, 37, 38, 39, 40, 41, 42, 43, 44, 46, 47, 48, 49, 50, 51, 52, 53, 54, 55, 56, 57, 58, 59, 61, 62, 63, 64, 65, 66, 67, 70, 72, 73, 74, 75, 76, 78, 79, 80, 81, 82, 83, 84, 85, 86, 87, 88, 89, 90, 91, 92, 94, 95, 96, 97, 98, 101, 102, 103, 104, 105, 106, 107, 108, 109, 110, 111, 112, …	76	53	69.7368	316, 318, 319, 323, 325, 335, 349, 357, 361, 370, 373, 380, 382, 387, 395, 398, 399, 400, 409, 413, 414, 416, 427, 428, 430, 435, 436, 437, 449, 469, 471, 472, 477, 481, 484, 497, 508, 509, 514, 516, 525, 531, 558, 581, 586, 591, 595, 596, 600, 603, 604, 605, 606	1, 2, 3, 4, 5, 7, 9, 10, 11, 12, 13, 15, 16, 17, 18, 19, 20, 21, 23, 25, 26, 27, 29, 30, 31, 34, 35, 36, 38, 39, 40, 41, 42, 43, 44, 46, 47, 48, 50, 51, 52, 56, 59, 63, 67, 68, 69, 70, 71, 72, 73, 74, 75	76	56	73.6842	14, 19, 20, 31, 36, 40, 46, 49, 53, 57, 64, 76, 78, 81, 82, 88, 92, 98, 102, 109, 110, 111, 112, 114, 117, 121, 124, 129, 140, 143, 149, 178, 186, 195, 200, 202, 203, 211, 212, 217, 220, 225, 226, 228, 235, 236, 237, 242, 243, 248, 256, 261, 263, 288, 290, 294	1, 3, 4, 5, 7, 8, 10, 11, 12, 13, 14, 17, 18, 19, 20, 21, 22, 24, 26, 27, 28, 29, 30, 31, 32, 33, 34, 35, 36, 37, 38, 42, 43, 44, 47, 49, 50, 51, 52, 54, 55, 57, 58, 59, 62, 63, 64, 65, 66, 68, 69, 70, 71, 72, 73, 74	228	159	69.7368	306, 312, 313, 315, 317, 320, 321, 322, 326, 327, 328, 331, 332, 336, 337, 338, 339, 340, 342, 344, 347, 348, 350, 351, 352, 353, 354, 355, 356, 358, 359, 360, 362, 363, 364, 365, 366, 369, 371, 372, 375, 379, 383, 384, 385, 386, 388, 389, 390, 392, 393, 394, 401, 402, 403, 405, 406, 407, 411, 415, 417, 418, 419, 420, 421, 423, 424, 425, 426, 429, 431, 434, 438, 440, 441, 443, 444, 445, 450, 451,…	2, 8, 9, 11, 12, 13, 14, 15, 17, 18, 19, 22, 23, 25, 26, 27, 28, 29, 31, 33, 35, 36, 37, 38, 39, 40, 41, 42, 43, 44, 45, 46, 47, 48, 49, 50, 51, 54, 55, 56, 58, 61, 63, 64, 65, 66, 67, 68, 69, 71, 72, 73, 76, 77, 78, 79, 80, 81, 84, 85, 86, 87, 88, 89, 90, 91, 92, 93, 94, 95, 96, 97, 98, 100, 101, 102, 103, 104, 108, 109, 110, 111, 112, 113, 114, 117, 118, 119, 120, 122, 124, 126, 127, 128, 129, …	228	190	83.3333	1, 2, 3, 4, 5, 6, 7, 8, 9, 10, 11, 12, 13, 16, 17, 18, 21, 22, 23, 24, 25, 26, 28, 29, 32, 33, 34, 37, 38, 39, 41, 42, 43, 44, 47, 48, 50, 51, 52, 54, 55, 56, 58, 59, 61, 62, 63, 65, 66, 67, 70, 72, 73, 74, 75, 79, 80, 83, 84, 85, 86, 87, 89, 90, 91, 94, 95, 96, 97, 101, 103, 104, 105, 106, 107, 108, 113, 115, 116, 118, 119, 120, 122, 125, 126, 127, 128, 130, 133, 135, 136, 138, 139, 141, 142, 14…	1, 2, 3, 4, 5, 6, 7, 8, 9, 10, 11, 12, 13, 14, 15, 16, 17, 18, 19, 20, 21, 22, 24, 25, 27, 28, 29, 30, 31, 32, 33, 34, 35, 36, 37, 38, 39, 40, 41, 42, 43, 44, 45, 46, 48, 49, 50, 51, 52, 53, 55, 56, 57, 58, 59, 61, 62, 63, 64, 65, 66, 67, 68, 69, 70, 71, 72, 73, 74, 76, 77, 78, 79, 80, 81, 82, 83, 84, 85, 86, 87, 88, 89, 91, 92, 93, 94, 95, 98, 100, 101, 103, 104, 105, 106, 107, 108, 109, 110, 11…
s027_c_a2.raw	900.664	128	108	84.375	E1 E3 E8 E9 E17 E21 E47 E69 E70 E76 E81 E82 E83 E88 E89 E94 E100 E107 E113 E127	0.553644	NA	NA	[1: E14 E22 E48 E119 E122][2: E25][3: E2 E14 E49 E120][4: E14 E22 E126][5: E22 E43 E49][6: E14 E25][7: E14 E25 E49][8: E25 E41 E49 E56][9: E14 E22 E25][10: E46 E56 E114 E123][11: E41 E97][12: E2 E14 E41 E48 E90 E128][13: E14 E22][14: E14 E25 E48][15: E2 E41][16: E2 E12 E22 E25][17: E2 E63 E121 E123 E126][18: E14 E22 E43 E121][19: E43 E122 E126][20: E57 E123 E126][21: E14 E22 E25 E41 E48 E56][22: …	608	396	65.1316	9, 10, 11, 12, 13, 14, 15, 16, 18, 19, 20, 21, 22, 23, 25, 29, 41, 42, 44, 46, 49, 50, 51, 52, 53, 54, 55, 56, 58, 60, 61, 62, 63, 64, 65, 66, 67, 68, 69, 70, 73, 75, 76, 77, 78, 79, 81, 84, 85, 86, 88, 90, 91, 93, 94, 95, 96, 97, 98, 99, 102, 103, 104, 105, 106, 107, 108, 109, 110, 111, 112, 114, 115, 118, 120, 124, 125, 126, 128, 129, 130, 132, 133, 134, 136, 137, 138, 139, 140, 141, 142, 143, …	76	50	65.7895	319, 326, 330, 334, 337, 344, 347, 348, 352, 364, 371, 374, 375, 379, 383, 405, 411, 415, 424, 425, 428, 434, 439, 445, 446, 451, 453, 471, 472, 475, 488, 494, 497, 499, 501, 505, 515, 516, 517, 532, 533, 540, 559, 565, 567, 569, 579, 588, 597, 598	1, 3, 4, 6, 7, 8, 9, 10, 12, 14, 15, 17, 18, 19, 20, 22, 24, 25, 27, 28, 29, 31, 32, 34, 35, 37, 38, 39, 40, 42, 46, 47, 48, 49, 50, 51, 54, 55, 56, 58, 59, 60, 63, 65, 66, 67, 69, 71, 74, 75	76	54	71.0526	13, 18, 20, 41, 44, 46, 50, 52, 53, 54, 60, 69, 78, 85, 88, 108, 110, 125, 130, 133, 142, 143, 148, 168, 176, 179, 188, 190, 192, 198, 200, 202, 203, 206, 207, 213, 218, 219, 221, 224, 226, 233, 235, 243, 248, 249, 265, 268, 274, 277, 292, 296, 298, 301	1, 2, 3, 8, 9, 10, 12, 13, 14, 15, 17, 18, 20, 22, 24, 26, 27, 30, 32, 33, 34, 35, 36, 40, 41, 42, 43, 44, 46, 47, 48, 49, 50, 51, 52, 53, 54, 55, 56, 57, 58, 59, 60, 62, 63, 64, 66, 67, 69, 70, 72, 73, 74, 76	228	141	61.8421	308, 310, 311, 314, 316, 317, 318, 320, 321, 322, 324, 327, 328, 329, 332, 335, 336, 338, 339, 342, 345, 346, 349, 350, 354, 355, 358, 359, 360, 362, 363, 366, 367, 368, 369, 370, 376, 377, 378, 381, 382, 389, 391, 392, 393, 395, 398, 399, 401, 403, 404, 408, 409, 410, 412, 413, 414, 417, 418, 419, 421, 422, 423, 426, 429, 432, 433, 435, 438, 441, 442, 443, 447, 448, 452, 454, 458, 459, 466, 467,…	4, 6, 7, 10, 12, 13, 14, 15, 16, 17, 19, 20, 21, 22, 23, 25, 26, 27, 28, 31, 33, 34, 35, 36, 38, 39, 42, 43, 44, 45, 46, 48, 49, 50, 51, 52, 54, 55, 56, 58, 59, 65, 67, 68, 69, 71, 73, 74, 76, 78, 79, 81, 82, 83, 84, 85, 86, 87, 88, 89, 91, 92, 93, 94, 96, 98, 99, 100, 103, 105, 106, 107, 108, 109, 111, 112, 116, 117, 124, 125, 126, 127, 128, 130, 132, 133, 137, 138, 141, 142, 144, 145, 147, 148,…	228	151	66.2281	9, 10, 11, 12, 14, 15, 16, 19, 21, 22, 23, 25, 29, 42, 49, 51, 55, 56, 58, 61, 62, 63, 64, 65, 66, 67, 68, 70, 73, 75, 76, 77, 79, 81, 84, 86, 90, 91, 93, 94, 95, 96, 97, 98, 99, 102, 103, 104, 105, 106, 107, 109, 111, 112, 114, 115, 118, 120, 124, 126, 128, 129, 132, 134, 136, 137, 138, 139, 140, 141, 144, 145, 152, 154, 155, 159, 165, 166, 167, 169, 170, 171, 172, 174, 175, 178, 180, 181, 183, …	9, 10, 11, 12, 13, 14, 15, 17, 18, 19, 20, 22, 25, 34, 38, 39, 40, 41, 42, 44, 45, 46, 47, 48, 49, 50, 51, 52, 54, 56, 57, 58, 59, 61, 63, 64, 66, 67, 69, 70, 71, 72, 73, 74, 75, 77, 78, 79, 80, 81, 82, 83, 84, 85, 87, 88, 90, 91, 95, 96, 97, 98, 100, 101, 103, 104, 105, 106, 107, 108, 109, 110, 114, 116, 117, 121, 126, 127, 128, 129, 130, 131, 132, 134, 135, 137, 138, 139, 141, 142, 143, 145, 14…
s027_c_v2.raw	928.464	128	102	79.6875	E1 E3 E8 E9 E17 E21 E25 E34 E47 E49 E55 E57 E62 E70 E72 E76 E81 E82 E88 E97 E98 E100 E113 E122 E126 E127	0.067152	NA	NA	[1: E63 E114][2: E14 E41 E94][3: E2 E14 E15 E121][4: E14 E15 E63 E89][5: E23 E26 E38 E43][6: E22 E89 E101][7: E32 E43 E48][8: E43 E95 E125][9: E22][10: E14 E15 E22 E26 E121][11: E38 E43 E63][12: E15][13: E2 E14 E22 E43 E48 E121 E123][14: E14 E22 E48 E119 E120][15: E89 E121 E123][16: E14 E27 E123 E125][17: E26 E125][18: E43 E95 E125][19: E22 E43 E89 E94][20: E15 E22 E119][21: E15 E18 E26][22: E14 …	608	362	59.5395	1, 3, 5, 6, 7, 8, 9, 10, 11, 12, 13, 15, 16, 18, 19, 20, 22, 24, 26, 27, 28, 30, 31, 32, 33, 34, 35, 37, 38, 39, 40, 41, 42, 45, 47, 48, 49, 51, 52, 54, 55, 56, 57, 58, 60, 61, 62, 63, 64, 65, 66, 67, 68, 70, 72, 74, 78, 79, 80, 81, 83, 84, 85, 86, 87, 88, 90, 91, 92, 94, 95, 97, 99, 100, 101, 104, 105, 107, 108, 109, 110, 111, 112, 113, 115, 116, 118, 120, 122, 123, 124, 125, 126, 128, 129, 130,…	76	36	47.3684	326, 328, 336, 338, 343, 344, 348, 362, 363, 370, 373, 391, 394, 397, 406, 425, 431, 443, 472, 475, 476, 485, 503, 507, 517, 524, 544, 549, 557, 559, 561, 575, 579, 584, 589, 601	4, 5, 7, 9, 11, 12, 14, 17, 18, 19, 20, 24, 26, 27, 29, 33, 35, 37, 39, 40, 41, 44, 47, 48, 50, 53, 60, 61, 62, 63, 64, 68, 70, 72, 73, 75	76	57	75	11, 12, 27, 34, 37, 39, 45, 48, 54, 55, 63, 65, 70, 79, 83, 84, 92, 105, 108, 109, 113, 122, 123, 125, 131, 136, 144, 147, 150, 167, 172, 174, 175, 183, 195, 207, 208, 210, 213, 223, 224, 231, 234, 237, 238, 240, 241, 247, 248, 250, 254, 259, 261, 274, 280, 285, 294	1, 2, 5, 6, 7, 8, 9, 11, 12, 13, 14, 15, 16, 19, 20, 21, 22, 25, 26, 27, 28, 29, 30, 31, 32, 33, 35, 36, 37, 39, 40, 41, 42, 43, 45, 46, 47, 48, 50, 54, 55, 56, 57, 58, 59, 60, 61, 62, 63, 64, 65, 66, 67, 68, 69, 71, 74	228	116	50.8772	307, 310, 311, 313, 314, 320, 327, 331, 332, 333, 334, 335, 339, 345, 346, 353, 354, 355, 359, 360, 366, 371, 372, 374, 381, 382, 387, 389, 390, 392, 400, 401, 404, 405, 407, 410, 412, 413, 414, 415, 417, 426, 428, 429, 432, 434, 436, 437, 439, 441, 445, 446, 447, 449, 452, 453, 454, 457, 468, 471, 473, 474, 477, 480, 481, 482, 484, 488, 497, 500, 505, 513, 514, 516, 518, 519, 521, 523, 526, 527,…	3, 6, 7, 9, 10, 14, 19, 21, 22, 23, 24, 25, 26, 29, 30, 34, 35, 36, 39, 40, 44, 48, 49, 50, 54, 55, 60, 62, 63, 64, 68, 69, 72, 73, 74, 77, 79, 80, 81, 82, 84, 89, 90, 91, 93, 95, 96, 97, 99, 101, 104, 105, 106, 108, 111, 112, 113, 115, 126, 129, 130, 131, 132, 133, 134, 135, 137, 140, 147, 150, 154, 160, 161, 163, 164, 165, 166, 167, 169, 170, 172, 173, 175, 177, 179, 180, 181, 182, 183, 185, 18…	228	153	67.1053	1, 3, 5, 6, 7, 8, 9, 10, 13, 15, 16, 18, 19, 20, 22, 24, 26, 28, 30, 31, 32, 33, 35, 38, 40, 41, 42, 47, 49, 51, 52, 56, 57, 58, 60, 61, 62, 64, 66, 67, 68, 72, 74, 78, 80, 81, 85, 86, 87, 88, 90, 91, 94, 95, 97, 99, 100, 101, 104, 107, 110, 111, 112, 115, 116, 118, 120, 124, 126, 128, 129, 130, 132, 133, 134, 135, 137, 138, 140, 143, 151, 154, 155, 158, 160, 164, 166, 168, 169, 170, 171, 173, 17…	1, 3, 5, 6, 7, 8, 9, 10, 11, 13, 14, 15, 16, 17, 19, 20, 22, 23, 25, 26, 27, 28, 29, 31, 32, 33, 34, 37, 38, 40, 41, 43, 44, 45, 47, 48, 49, 50, 51, 52, 53, 56, 58, 60, 61, 62, 64, 65, 66, 67, 69, 70, 71, 72, 74, 75, 76, 77, 80, 82, 83, 84, 85, 87, 88, 90, 92, 94, 95, 97, 98, 99, 100, 101, 102, 103, 104, 105, 106, 109, 114, 116, 117, 120, 122, 126, 128, 129, 130, 131, 132, 133, 134, 136, 137, 138…
s028_c_a2.raw	884.012	128	110	85.9375	E8 E9 E15 E17 E18 E21 E22 E44 E55 E56 E62 E67 E70 E71 E72 E73 E113 E126	2.14624	NA	NA	[1: E2 E16][2: E2 E11 E16][3: E2 E16 E25 E43 E119][4: E2 E25 E27][5: E2 E3 E14 E16][6: E2 E3 E11 E16 E25 E127][7: E2 E14 E16 E43][8: E2 E3 E14 E16 E88][9: E2 E3 E14 E16 E20 E25][10: E2 E3 E7 E14 E16 E25 E43][11: E10 E11 E16][12: E14 E119 E125][13: E3 E119 E125][14: E38 E48 E75][15: E14 E16 E119][16: E11 E23 E25 E127][17: E16 E64 E65][18: E3][19: E16 E25][20: E2 E11 E16 E128][21: E2 E25 E116][22: …	608	418	68.75	1, 2, 4, 5, 6, 7, 8, 9, 10, 11, 12, 13, 14, 15, 16, 17, 18, 19, 21, 23, 24, 25, 26, 27, 28, 29, 30, 32, 34, 35, 36, 37, 40, 41, 42, 44, 45, 46, 47, 48, 49, 50, 52, 53, 54, 56, 57, 58, 59, 60, 62, 63, 64, 66, 67, 69, 70, 71, 72, 73, 74, 75, 76, 77, 78, 79, 80, 81, 82, 83, 85, 86, 87, 88, 89, 90, 91, 92, 94, 95, 97, 98, 99, 100, 102, 103, 104, 105, 106, 108, 111, 113, 114, 115, 116, 120, 122, 125, …	76	46	60.5263	324, 328, 329, 334, 338, 339, 350, 352, 366, 377, 387, 398, 411, 418, 420, 423, 426, 427, 428, 431, 433, 437, 441, 471, 473, 476, 484, 492, 507, 517, 525, 527, 529, 530, 531, 536, 538, 546, 551, 560, 563, 567, 593, 597, 599, 600	2, 3, 4, 6, 8, 9, 13, 14, 15, 18, 21, 23, 25, 27, 29, 30, 31, 32, 33, 34, 35, 36, 38, 40, 41, 42, 46, 48, 51, 52, 53, 54, 55, 56, 57, 58, 59, 62, 64, 65, 67, 68, 73, 74, 75, 76	76	54	71.0526	17, 28, 42, 44, 47, 49, 58, 72, 85, 88, 89, 91, 102, 104, 105, 113, 114, 115, 116, 131, 132, 143, 144, 146, 148, 163, 164, 166, 167, 191, 192, 207, 208, 216, 217, 221, 223, 227, 229, 233, 234, 236, 244, 248, 250, 259, 267, 272, 275, 286, 287, 293, 298, 300	1, 4, 6, 8, 9, 10, 11, 13, 14, 15, 16, 17, 18, 19, 20, 22, 23, 24, 25, 29, 30, 34, 35, 36, 37, 39, 40, 41, 42, 47, 48, 50, 51, 52, 53, 54, 55, 56, 57, 58, 59, 60, 61, 62, 63, 64, 65, 66, 69, 71, 72, 73, 75, 76	228	151	66.2281	306, 307, 311, 313, 317, 319, 321, 322, 323, 326, 327, 332, 335, 341, 347, 351, 353, 354, 355, 356, 357, 358, 359, 360, 361, 363, 365, 368, 369, 370, 371, 372, 375, 380, 383, 384, 389, 395, 396, 397, 399, 400, 402, 403, 404, 405, 406, 410, 415, 416, 417, 421, 422, 425, 429, 430, 434, 436, 442, 445, 446, 447, 448, 449, 450, 451, 452, 453, 456, 459, 460, 461, 463, 464, 465, 466, 469, 470, 472, 474,…	2, 3, 7, 9, 12, 14, 16, 17, 18, 20, 21, 23, 25, 27, 31, 34, 35, 36, 37, 38, 39, 40, 41, 42, 43, 45, 47, 48, 49, 50, 51, 52, 54, 57, 60, 61, 64, 69, 70, 71, 72, 73, 74, 75, 76, 77, 78, 82, 85, 86, 87, 88, 89, 91, 92, 93, 95, 97, 100, 103, 104, 105, 106, 107, 108, 109, 110, 111, 114, 117, 118, 119, 121, 122, 123, 124, 126, 127, 128, 129, 130, 131, 132, 134, 135, 136, 140, 141, 142, 143, 146, 148, 1…	228	167	73.2456	1, 2, 4, 5, 6, 7, 8, 9, 10, 11, 12, 13, 14, 15, 16, 18, 19, 21, 23, 24, 25, 26, 27, 29, 30, 32, 34, 35, 36, 37, 40, 41, 45, 46, 48, 50, 52, 53, 54, 56, 57, 59, 60, 62, 63, 64, 66, 67, 69, 70, 71, 73, 74, 75, 76, 77, 78, 79, 80, 81, 82, 83, 86, 87, 90, 92, 94, 95, 97, 98, 99, 100, 103, 106, 108, 111, 120, 122, 125, 127, 128, 133, 138, 140, 141, 147, 149, 150, 151, 155, 158, 159, 160, 161, 165, 171…	1, 2, 4, 5, 6, 7, 8, 9, 10, 11, 12, 13, 14, 15, 16, 17, 18, 19, 20, 21, 22, 23, 24, 25, 26, 27, 29, 30, 31, 32, 35, 36, 37, 38, 39, 40, 42, 43, 44, 46, 47, 48, 49, 50, 51, 52, 54, 55, 57, 58, 59, 60, 61, 62, 63, 64, 65, 66, 67, 68, 69, 70, 72, 73, 74, 75, 77, 78, 80, 81, 82, 83, 85, 86, 87, 90, 94, 96, 98, 100, 101, 103, 105, 107, 108, 111, 112, 113, 114, 117, 120, 121, 122, 123, 125, 127, 129, 1…
s028_c_v2.raw	931.964	128	102	79.6875	E2 E8 E9 E14 E15 E16 E18 E19 E21 E22 E31 E36 E39 E43 E48 E55 E62 E67 E71 E72 E79 E87 E113 E115 E126 E127	0.521407	NA	NA	[1: E23 E25][2: E38 E44 E73][3: E10 E17 E73][4: E10 E17 E25][5: E1 E25][6: E1 E17 E23 E25 E73][7: E25 E119][8: E73 E120][9: E1 E73 E120][10: E1 E24 E44 E120][11: E120][12: E38 E44 E73 E128][13: E17 E25 E49][14: E10 E11 E17 E25][15: E25 E73][16: E17 E25 E73][17: E11 E25 E44 E73 E112][18: E10 E17 E25][19: E17 E44 E73][20: E11 E120][21: E1 E17 E25 E37 E73][22: E10 E20 E25 E26 E117][23: E1 E4 E11 E12…	608	436	71.7105	2, 3, 4, 5, 6, 7, 8, 9, 10, 11, 12, 13, 15, 16, 18, 19, 21, 24, 26, 27, 28, 29, 30, 33, 34, 35, 36, 37, 38, 39, 42, 44, 45, 46, 47, 49, 50, 51, 52, 53, 54, 55, 57, 59, 60, 61, 62, 64, 65, 67, 68, 69, 70, 71, 72, 73, 74, 75, 77, 78, 79, 80, 81, 82, 83, 87, 88, 89, 91, 93, 94, 95, 96, 97, 98, 99, 100, 101, 103, 104, 105, 106, 109, 110, 111, 112, 113, 114, 118, 120, 123, 125, 126, 127, 128, 129, 130…	76	47	61.8421	318, 326, 336, 339, 345, 350, 354, 359, 360, 364, 365, 374, 388, 390, 391, 396, 397, 398, 410, 412, 418, 419, 422, 437, 439, 453, 468, 470, 484, 492, 493, 494, 499, 502, 507, 509, 514, 528, 533, 537, 546, 551, 554, 577, 579, 587, 605	1, 3, 5, 6, 8, 9, 10, 12, 13, 15, 16, 18, 22, 23, 24, 25, 26, 27, 29, 30, 31, 32, 33, 34, 35, 38, 39, 40, 41, 43, 44, 45, 48, 50, 51, 52, 53, 56, 57, 59, 60, 61, 62, 66, 68, 71, 76	76	62	81.5789	15, 26, 30, 35, 47, 52, 54, 55, 59, 65, 68, 72, 73, 74, 75, 87, 94, 110, 112, 118, 123, 128, 129, 134, 150, 169, 170, 173, 174, 187, 199, 201, 212, 217, 219, 224, 226, 227, 237, 239, 240, 244, 246, 247, 252, 253, 256, 257, 258, 271, 273, 277, 278, 279, 282, 283, 284, 290, 295, 298, 301, 303	1, 5, 6, 7, 8, 9, 10, 11, 12, 14, 15, 16, 17, 18, 19, 22, 24, 26, 27, 30, 33, 35, 36, 37, 38, 39, 40, 41, 42, 43, 44, 45, 46, 47, 48, 49, 50, 51, 52, 53, 54, 55, 56, 57, 58, 59, 61, 62, 63, 64, 65, 66, 67, 68, 69, 70, 71, 72, 73, 74, 75, 76	228	141	61.8421	307, 308, 310, 311, 312, 314, 316, 317, 322, 323, 324, 325, 328, 329, 330, 331, 332, 333, 335, 337, 341, 342, 344, 346, 353, 355, 358, 362, 363, 367, 369, 371, 372, 373, 376, 377, 379, 380, 381, 382, 387, 389, 392, 393, 394, 395, 400, 401, 402, 405, 411, 413, 416, 417, 420, 421, 423, 424, 425, 427, 428, 429, 430, 432, 433, 434, 435, 436, 440, 442, 445, 446, 448, 451, 452, 454, 455, 456, 461, 462,…	3, 4, 6, 7, 8, 10, 12, 13, 16, 17, 18, 19, 21, 22, 23, 24, 25, 26, 27, 28, 31, 32, 33, 34, 40, 41, 43, 44, 45, 47, 48, 50, 51, 52, 53, 54, 55, 56, 57, 58, 62, 63, 64, 65, 66, 67, 69, 70, 71, 74, 78, 79, 82, 83, 84, 85, 86, 87, 88, 90, 91, 92, 93, 95, 96, 97, 98, 99, 101, 103, 106, 107, 108, 110, 111, 112, 113, 114, 119, 120, 123, 124, 126, 127, 128, 131, 132, 133, 134, 135, 139, 140, 147, 150, 15…	228	186	81.5789	2, 3, 4, 5, 6, 7, 8, 9, 10, 11, 12, 13, 16, 18, 19, 21, 24, 27, 28, 29, 33, 34, 36, 37, 38, 39, 42, 44, 45, 46, 49, 50, 51, 53, 57, 60, 61, 62, 64, 67, 69, 70, 71, 77, 78, 79, 80, 81, 82, 83, 88, 89, 91, 93, 95, 96, 97, 98, 99, 100, 101, 103, 104, 105, 106, 109, 111, 113, 114, 120, 125, 126, 127, 130, 131, 132, 133, 135, 136, 137, 138, 139, 140, 141, 142, 144, 145, 146, 147, 148, 149, 151, 152, 1…	2, 3, 4, 5, 6, 7, 8, 9, 10, 11, 12, 13, 15, 17, 18, 19, 20, 22, 23, 24, 27, 28, 29, 30, 31, 32, 35, 37, 38, 39, 41, 42, 43, 44, 46, 48, 49, 50, 51, 53, 54, 55, 56, 58, 59, 60, 61, 62, 63, 64, 66, 67, 69, 70, 71, 72, 73, 74, 75, 76, 77, 79, 80, 81, 82, 84, 85, 86, 87, 90, 91, 92, 93, 94, 95, 96, 97, 98, 99, 100, 101, 102, 103, 104, 105, 107, 108, 109, 110, 111, 112, 113, 114, 116, 117, 119, 120, 1…
s029_c_a2.raw	866.76	128	121	94.5312	E62 E71 E72 E73 E81 E87 E98	2.20117	NA	NA	[1: E67 E115][2: E22 E54 E86 E113][3: E8 E17 E22 E113][4: E74 E75 E77 E78 E113][5: E113][6: E16 E66 E113][7: E113][8: E22 E75 E76 E90 E92][9: E21 E67 E74 E75 E85 E86 E113][10: E10 E22 E65][11: E22 E74 E86 E88][12: E65 E68 E69 E88 E113][13: E58 E77 E88 E113][14: E53 E68 E127][15: E74 E93 E113][16: E22 E68 E74 E88 E127][17: E78 E113][18: E16 E55 E70 E82 E84][19: E66 E75 E77 E78 E79][20: E17 E65 E74…	608	335	55.0987	1, 2, 4, 5, 6, 8, 9, 10, 11, 12, 13, 14, 15, 16, 21, 22, 23, 24, 28, 31, 32, 34, 36, 38, 39, 40, 41, 43, 44, 45, 46, 47, 48, 49, 50, 51, 52, 53, 55, 56, 57, 58, 59, 60, 61, 62, 63, 64, 65, 66, 67, 69, 70, 73, 76, 77, 79, 80, 81, 82, 83, 84, 85, 86, 87, 89, 90, 91, 92, 93, 94, 95, 96, 98, 99, 100, 101, 102, 103, 104, 105, 106, 108, 109, 110, 117, 118, 119, 122, 123, 124, 125, 126, 127, 128, 129, 1…	76	34	44.7368	323, 327, 328, 338, 341, 342, 358, 365, 366, 374, 386, 396, 410, 414, 416, 427, 431, 432, 433, 436, 444, 446, 453, 469, 480, 484, 490, 499, 514, 520, 526, 557, 578, 586	4, 6, 7, 8, 9, 10, 14, 15, 16, 17, 18, 21, 24, 25, 27, 29, 30, 31, 32, 33, 35, 37, 38, 39, 43, 46, 48, 51, 55, 58, 59, 63, 71, 74	76	47	61.8421	28, 34, 43, 44, 45, 53, 60, 61, 65, 69, 70, 73, 77, 79, 84, 92, 96, 100, 102, 123, 124, 128, 130, 131, 133, 137, 145, 166, 177, 197, 199, 200, 203, 219, 223, 235, 239, 241, 242, 248, 258, 264, 271, 279, 286, 302, 303	2, 3, 5, 6, 7, 8, 10, 11, 12, 13, 14, 16, 18, 19, 20, 21, 22, 23, 24, 29, 30, 31, 32, 33, 34, 35, 37, 39, 43, 45, 46, 47, 49, 51, 52, 55, 57, 58, 59, 60, 62, 65, 68, 70, 73, 75, 76	228	96	42.1053	307, 308, 311, 313, 317, 319, 320, 322, 324, 326, 330, 336, 337, 343, 345, 346, 348, 350, 359, 361, 367, 368, 369, 372, 373, 375, 376, 378, 381, 382, 383, 385, 387, 389, 390, 391, 394, 397, 399, 400, 401, 402, 404, 409, 411, 412, 422, 423, 424, 429, 434, 435, 439, 443, 447, 458, 461, 463, 464, 465, 468, 487, 489, 494, 506, 510, 521, 524, 525, 529, 531, 533, 535, 536, 539, 541, 544, 550, 551, 553,…	3, 4, 7, 9, 12, 13, 14, 15, 16, 17, 19, 25, 26, 29, 31, 32, 34, 35, 41, 43, 47, 48, 49, 52, 53, 54, 55, 57, 60, 61, 62, 64, 65, 67, 68, 69, 71, 72, 74, 75, 76, 77, 79, 82, 83, 84, 90, 91, 92, 96, 98, 99, 101, 105, 106, 116, 119, 121, 122, 123, 126, 136, 138, 142, 148, 152, 159, 162, 163, 166, 168, 170, 172, 173, 176, 177, 179, 184, 185, 187, 188, 190, 192, 193, 194, 195, 196, 199, 201, 208, 215, …	228	158	69.2982	1, 2, 4, 5, 6, 8, 9, 10, 11, 12, 13, 14, 15, 16, 21, 22, 23, 24, 31, 32, 36, 38, 39, 40, 41, 46, 47, 48, 49, 50, 51, 52, 55, 56, 57, 58, 59, 62, 63, 64, 66, 67, 76, 80, 81, 82, 83, 85, 86, 87, 89, 90, 91, 93, 94, 95, 98, 99, 101, 103, 104, 105, 106, 108, 109, 110, 117, 118, 119, 122, 125, 126, 127, 129, 132, 134, 135, 136, 138, 140, 141, 143, 146, 147, 148, 150, 151, 152, 154, 157, 158, 159, 161,…	1, 2, 4, 5, 6, 8, 9, 10, 11, 12, 13, 14, 15, 16, 21, 22, 23, 24, 29, 30, 33, 34, 35, 36, 37, 39, 40, 41, 42, 43, 44, 45, 46, 47, 48, 49, 50, 51, 52, 53, 54, 55, 59, 61, 62, 63, 64, 65, 66, 67, 69, 70, 71, 72, 73, 74, 76, 77, 78, 79, 80, 81, 82, 84, 85, 86, 90, 91, 92, 94, 95, 96, 97, 98, 99, 100, 101, 102, 103, 105, 106, 108, 109, 110, 111, 112, 113, 114, 116, 119, 120, 121, 123, 127, 128, 129, 1…
s029_c_v2.raw	1017.56	128	107	83.5938	E2 E9 E15 E16 E17 E18 E21 E22 E36 E39 E62 E71 E72 E73 E74 E79 E80 E112 E113 E126 E127	0.564898	NA	NA	[1: E8 E25 E120 E125][2: E25 E81][3: E8 E25 E81][4: E10 E14 E25 E32 E125][5: E5 E70 E106 E109][6: E14 E25][7: E14 E25][8: E25 E119 E125][9: E14 E44 E65 E120][10: E14 E25 E114 E120][11: E3 E66 E120][12: E1 E8 E10 E14 E119][13: E14 E114 E115 E119][14: E25 E32 E119 E120][15: E25 E119 E125][16: E14 E25 E49 E119][17: E25 E65 E81 E122][18: E8 E65 E93 E98][19: E93 E119 E125][20: E65 E85 E87 E125][21: E1…	608	438	72.0395	1, 2, 3, 4, 5, 6, 7, 8, 9, 10, 12, 13, 14, 15, 16, 17, 18, 19, 23, 24, 25, 26, 27, 28, 30, 31, 32, 38, 39, 40, 41, 42, 43, 44, 45, 46, 51, 52, 53, 54, 55, 57, 58, 59, 62, 63, 64, 65, 66, 67, 68, 69, 70, 77, 78, 79, 80, 81, 82, 83, 84, 85, 87, 88, 91, 94, 95, 96, 102, 103, 104, 107, 109, 111, 112, 113, 114, 115, 120, 123, 124, 125, 126, 128, 129, 130, 131, 132, 133, 134, 135, 137, 141, 142, 143, 1…	76	53	69.7368	315, 322, 330, 335, 351, 361, 367, 370, 372, 381, 385, 387, 391, 392, 398, 400, 403, 411, 413, 418, 421, 423, 426, 433, 436, 448, 449, 472, 478, 479, 483, 484, 485, 502, 506, 508, 516, 525, 526, 533, 537, 541, 550, 553, 556, 558, 560, 571, 587, 590, 597, 598, 604	1, 2, 3, 4, 8, 10, 11, 12, 13, 14, 15, 17, 18, 19, 21, 22, 23, 26, 28, 29, 30, 31, 32, 33, 34, 36, 37, 41, 42, 43, 45, 46, 47, 48, 49, 51, 53, 54, 55, 56, 57, 58, 59, 60, 61, 62, 63, 66, 69, 70, 71, 72, 74	76	56	73.6842	13, 15, 17, 23, 25, 28, 32, 38, 51, 57, 78, 80, 83, 88, 102, 115, 120, 125, 130, 142, 146, 148, 150, 151, 152, 165, 166, 168, 170, 178, 179, 186, 187, 191, 206, 207, 209, 215, 217, 219, 226, 228, 230, 248, 251, 253, 270, 281, 282, 283, 284, 292, 298, 299, 300, 302	1, 2, 3, 5, 6, 7, 8, 10, 13, 14, 17, 18, 19, 21, 25, 27, 28, 30, 31, 32, 34, 35, 36, 37, 38, 39, 40, 41, 42, 43, 44, 45, 46, 47, 50, 51, 52, 54, 55, 56, 58, 59, 60, 61, 62, 64, 67, 68, 69, 70, 71, 72, 73, 74, 75, 76	228	167	73.2456	305, 306, 307, 308, 309, 310, 311, 312, 313, 314, 316, 317, 318, 320, 321, 324, 325, 326, 327, 329, 331, 332, 333, 334, 336, 337, 338, 340, 346, 349, 350, 353, 355, 356, 357, 358, 359, 362, 363, 364, 365, 366, 368, 369, 371, 373, 374, 375, 376, 377, 378, 379, 380, 382, 383, 384, 388, 390, 393, 394, 395, 399, 401, 402, 404, 405, 406, 408, 414, 415, 416, 417, 419, 420, 424, 425, 427, 430, 431, 432,…	1, 2, 3, 4, 5, 6, 7, 8, 9, 10, 11, 12, 13, 15, 16, 18, 19, 20, 21, 23, 24, 25, 26, 27, 28, 29, 30, 31, 36, 38, 39, 41, 43, 44, 45, 46, 47, 48, 49, 50, 51, 52, 53, 54, 55, 56, 57, 58, 59, 60, 61, 62, 63, 64, 65, 66, 67, 69, 70, 71, 72, 74, 75, 76, 77, 78, 79, 80, 82, 83, 84, 85, 86, 87, 89, 90, 91, 94, 95, 96, 99, 100, 101, 103, 105, 106, 107, 108, 110, 111, 113, 115, 116, 117, 118, 119, 120, 121,…	228	162	71.0526	1, 2, 3, 4, 5, 6, 7, 8, 9, 10, 12, 14, 16, 18, 19, 24, 26, 27, 30, 31, 39, 40, 41, 42, 43, 44, 45, 46, 52, 53, 54, 55, 58, 59, 62, 63, 64, 65, 66, 67, 68, 69, 70, 77, 79, 81, 82, 84, 85, 87, 91, 94, 95, 96, 103, 104, 107, 109, 111, 112, 113, 114, 123, 124, 126, 128, 129, 131, 132, 133, 134, 135, 137, 141, 143, 144, 149, 157, 158, 159, 160, 161, 162, 163, 164, 167, 169, 172, 173, 174, 175, 176, 17…	1, 2, 3, 4, 5, 6, 7, 8, 9, 10, 12, 13, 14, 15, 16, 19, 20, 21, 23, 24, 29, 30, 31, 32, 33, 34, 35, 36, 39, 40, 41, 42, 44, 45, 47, 48, 49, 50, 51, 52, 53, 54, 55, 61, 62, 63, 64, 65, 66, 67, 69, 72, 73, 74, 78, 79, 81, 83, 85, 86, 87, 88, 94, 95, 96, 98, 99, 100, 101, 102, 103, 104, 106, 110, 111, 112, 114, 119, 120, 121, 122, 123, 124, 125, 126, 127, 128, 130, 131, 132, 133, 134, 135, 137, 138, …
s030_c_a2.raw	841.164	128	107	83.5938	E1 E3 E6 E8 E9 E14 E17 E21 E25 E26 E50 E54 E55 E56 E60 E61 E62 E67 E70 E76 E77	4.70596	NA	NA	[1: E10 E15 E113 E126][2: E22 E27 E28 E125][3: E10 E113][4: E15 E44 E49 E73 E94][5: E73 E74][6: E73 E74 E100][7: E10 E15 E16 E22 E120][8: E10 E32 E100][9: E15 E59 E113][10: E44 E63 E113 E121 E125 E127][11: E10 E32 E113 E114 E120][12: E10 E15 E22 E101 E113 E114][13: E10 E15 E22 E32][14: E15 E32 E114 E120][15: E10 E15 E22][16: E38 E74 E119 E126][17: E10 E15 E43 E48 E74][18: E10 E15 E16 E22 E32 E38 …	608	485	79.7697	3, 4, 5, 6, 7, 8, 10, 11, 12, 13, 14, 15, 16, 17, 18, 19, 20, 22, 23, 24, 25, 29, 30, 31, 33, 34, 35, 36, 37, 38, 39, 40, 41, 43, 44, 46, 47, 48, 49, 51, 54, 55, 56, 57, 62, 63, 64, 65, 67, 69, 70, 72, 73, 75, 76, 78, 79, 81, 82, 83, 85, 87, 88, 89, 90, 91, 92, 93, 94, 97, 98, 100, 101, 102, 103, 105, 107, 108, 109, 110, 111, 112, 113, 114, 117, 118, 119, 120, 121, 122, 123, 125, 126, 128, 129, 1…	76	61	80.2632	317, 320, 323, 324, 331, 336, 337, 351, 352, 358, 362, 364, 366, 370, 371, 386, 392, 398, 400, 402, 403, 407, 411, 412, 420, 421, 426, 429, 434, 436, 438, 439, 443, 456, 472, 473, 479, 481, 483, 485, 487, 498, 499, 501, 506, 509, 515, 523, 524, 534, 535, 536, 550, 560, 567, 580, 587, 588, 592, 597, 606	1, 2, 3, 4, 5, 7, 8, 9, 10, 11, 12, 13, 15, 16, 17, 19, 20, 22, 23, 24, 25, 26, 27, 28, 29, 30, 31, 32, 33, 34, 35, 36, 37, 38, 40, 41, 43, 44, 45, 46, 47, 48, 49, 50, 51, 52, 53, 54, 55, 56, 57, 58, 60, 63, 65, 67, 68, 69, 72, 74, 75	76	59	77.6316	14, 33, 37, 40, 41, 56, 57, 67, 73, 75, 79, 93, 94, 97, 98, 101, 105, 108, 110, 112, 119, 121, 132, 133, 163, 164, 174, 180, 193, 201, 204, 208, 211, 212, 213, 214, 218, 220, 224, 230, 232, 234, 235, 240, 246, 249, 255, 263, 264, 267, 269, 275, 277, 291, 293, 296, 301, 302, 304	1, 4, 5, 6, 7, 9, 10, 13, 14, 16, 17, 18, 19, 20, 21, 22, 23, 25, 26, 27, 29, 30, 33, 34, 39, 40, 41, 42, 43, 44, 45, 46, 47, 48, 49, 50, 52, 53, 54, 55, 56, 57, 58, 59, 60, 61, 62, 63, 64, 65, 66, 67, 68, 70, 71, 72, 73, 74, 76	228	192	84.2105	305, 306, 307, 308, 309, 310, 311, 312, 313, 314, 315, 316, 318, 319, 321, 322, 325, 326, 327, 328, 329, 330, 332, 333, 335, 338, 340, 342, 343, 344, 345, 346, 347, 348, 349, 350, 353, 354, 355, 356, 357, 359, 360, 361, 363, 367, 368, 369, 372, 374, 375, 377, 379, 382, 384, 385, 390, 391, 393, 395, 396, 397, 399, 401, 404, 405, 408, 409, 410, 413, 414, 415, 416, 417, 418, 419, 422, 423, 424, 425,…	1, 2, 3, 4, 5, 6, 7, 8, 9, 10, 11, 12, 13, 14, 15, 16, 17, 18, 19, 20, 21, 22, 23, 24, 25, 26, 28, 30, 31, 32, 33, 34, 35, 36, 37, 38, 39, 40, 41, 42, 43, 44, 45, 46, 47, 48, 49, 50, 51, 53, 54, 56, 58, 60, 62, 63, 67, 68, 69, 70, 71, 72, 73, 74, 75, 76, 78, 79, 80, 81, 82, 83, 84, 85, 86, 87, 88, 89, 90, 91, 93, 94, 95, 96, 97, 98, 99, 100, 101, 102, 103, 104, 105, 106, 107, 108, 109, 111, 112, …	228	173	75.8772	3, 4, 5, 6, 7, 8, 10, 11, 12, 13, 15, 16, 17, 18, 19, 20, 22, 23, 24, 25, 29, 30, 31, 34, 35, 36, 38, 39, 43, 44, 46, 47, 48, 49, 51, 54, 55, 62, 63, 64, 65, 69, 70, 72, 76, 78, 81, 82, 83, 85, 87, 88, 89, 90, 91, 92, 100, 102, 103, 107, 109, 111, 113, 114, 117, 118, 120, 122, 123, 125, 126, 128, 129, 135, 136, 137, 140, 147, 148, 151, 152, 153, 154, 155, 156, 157, 158, 159, 160, 161, 162, 165, 1…	3, 4, 5, 6, 7, 8, 10, 11, 12, 13, 14, 15, 16, 17, 18, 19, 21, 22, 23, 24, 27, 28, 29, 30, 31, 32, 33, 34, 36, 37, 39, 40, 41, 42, 44, 46, 47, 51, 52, 53, 54, 56, 57, 59, 60, 62, 64, 65, 66, 68, 70, 71, 72, 73, 74, 75, 79, 80, 81, 83, 84, 85, 86, 87, 89, 90, 91, 92, 93, 95, 96, 97, 98, 101, 102, 103, 105, 109, 110, 113, 114, 115, 116, 117, 118, 119, 120, 121, 122, 123, 124, 125, 126, 127, 128, 129…
s030_c_v2.raw	865.968	128	107	83.5938	E1 E3 E6 E9 E14 E17 E25 E53 E54 E55 E56 E60 E61 E62 E67 E70 E72 E76 E82 E114 E125	3.81503	NA	NA	[1: E21 E26 E99 E121 E127][2: E21 E113 E121][3: E21 E26 E78 E79 E113][4: E10 E88 E113 E122][5: E8 E21 E80 E121][6: E8 E15 E113 E127][7: E21 E32 E49][8: E15 E21 E26 E121][9: E38 E113 E121][10: E15 E21 E26][11: E113 E126][12: E21 E127][13: E8 E10 E21 E22 E26][14: E21 E26 E126][15: E49 E113 E127][16: E8 E21 E119 E121][17: E21 E81 E100][18: E8 E15 E21 E39 E44 E88 E113 E121][19: E21 E26 E45 E119][20: …	608	451	74.1776	2, 3, 4, 5, 6, 8, 10, 11, 12, 13, 14, 15, 16, 17, 18, 20, 23, 24, 25, 26, 27, 28, 30, 31, 32, 33, 34, 35, 36, 37, 38, 40, 41, 42, 43, 44, 45, 46, 48, 49, 51, 52, 53, 54, 55, 56, 57, 60, 61, 62, 64, 65, 66, 67, 68, 69, 70, 71, 72, 73, 74, 75, 76, 77, 78, 79, 81, 82, 83, 84, 86, 90, 91, 92, 93, 95, 96, 98, 99, 101, 102, 103, 104, 107, 108, 109, 110, 111, 112, 113, 114, 115, 116, 117, 118, 119, 120,…	76	64	84.2105	315, 317, 329, 331, 333, 343, 345, 346, 349, 350, 356, 357, 360, 363, 366, 388, 390, 400, 401, 407, 411, 412, 417, 425, 426, 429, 430, 434, 437, 446, 447, 453, 456, 467, 470, 476, 481, 485, 492, 494, 497, 502, 509, 514, 518, 520, 521, 536, 541, 542, 545, 549, 558, 559, 569, 570, 571, 575, 580, 589, 597, 604, 606, 608	1, 3, 6, 7, 8, 9, 10, 11, 13, 14, 16, 17, 18, 19, 20, 21, 22, 23, 24, 25, 26, 27, 28, 29, 30, 31, 32, 33, 34, 35, 36, 37, 38, 39, 40, 41, 42, 43, 45, 46, 47, 48, 49, 50, 51, 52, 53, 56, 57, 58, 60, 61, 63, 64, 66, 67, 68, 69, 70, 72, 73, 74, 75, 76	76	63	82.8947	11, 17, 18, 20, 26, 28, 32, 33, 34, 37, 43, 44, 46, 55, 56, 66, 67, 68, 71, 74, 76, 82, 96, 109, 110, 115, 116, 124, 128, 142, 143, 144, 152, 163, 165, 173, 177, 180, 186, 215, 222, 226, 227, 228, 230, 236, 239, 246, 249, 256, 257, 260, 267, 269, 271, 279, 283, 287, 289, 295, 297, 300, 302	1, 2, 3, 4, 6, 7, 9, 10, 11, 12, 13, 14, 15, 16, 17, 19, 20, 21, 22, 23, 24, 25, 26, 28, 29, 30, 31, 32, 34, 35, 36, 37, 38, 39, 40, 41, 42, 43, 44, 47, 48, 49, 50, 51, 52, 53, 54, 56, 57, 58, 59, 60, 62, 63, 64, 66, 67, 68, 69, 72, 73, 74, 75	228	147	64.4737	306, 308, 310, 311, 312, 313, 314, 318, 325, 326, 327, 328, 334, 336, 337, 338, 340, 341, 344, 351, 352, 354, 358, 365, 367, 368, 369, 371, 372, 373, 374, 375, 376, 379, 381, 382, 386, 392, 395, 396, 397, 398, 399, 403, 404, 405, 409, 413, 414, 416, 418, 419, 422, 423, 424, 428, 431, 433, 436, 438, 439, 440, 442, 443, 449, 450, 452, 454, 457, 458, 459, 460, 461, 462, 463, 464, 465, 466, 468, 471,…	2, 4, 6, 7, 8, 9, 10, 11, 16, 17, 18, 19, 22, 24, 25, 26, 28, 29, 31, 33, 34, 35, 37, 42, 43, 44, 45, 47, 48, 49, 50, 51, 52, 55, 57, 58, 62, 66, 69, 70, 71, 72, 73, 75, 76, 77, 80, 82, 83, 85, 86, 87, 90, 91, 92, 94, 95, 97, 99, 100, 101, 102, 104, 105, 109, 110, 112, 113, 115, 116, 117, 118, 119, 120, 121, 122, 123, 124, 125, 127, 128, 129, 133, 134, 136, 137, 138, 139, 140, 141, 142, 144, 145,…	228	177	77.6316	2, 3, 4, 5, 6, 8, 10, 12, 13, 14, 15, 16, 23, 24, 25, 27, 30, 31, 35, 36, 38, 40, 41, 42, 45, 48, 49, 51, 52, 53, 54, 57, 60, 61, 62, 64, 65, 69, 70, 72, 73, 75, 77, 78, 79, 81, 83, 84, 86, 90, 91, 92, 93, 95, 98, 99, 101, 102, 103, 104, 107, 108, 111, 112, 113, 114, 117, 118, 119, 120, 121, 122, 125, 129, 130, 131, 132, 133, 135, 136, 137, 139, 140, 141, 145, 146, 148, 149, 150, 155, 156, 157, 1…	2, 3, 4, 5, 6, 8, 10, 11, 12, 13, 14, 15, 18, 19, 20, 21, 22, 23, 24, 25, 26, 28, 29, 30, 31, 33, 34, 36, 37, 38, 39, 40, 43, 44, 45, 46, 47, 48, 49, 50, 51, 52, 53, 54, 55, 57, 58, 59, 61, 65, 66, 67, 68, 70, 72, 73, 74, 75, 76, 77, 80, 81, 82, 83, 84, 85, 86, 87, 88, 89, 90, 91, 93, 95, 96, 97, 98, 99, 101, 102, 103, 105, 106, 107, 108, 109, 111, 112, 113, 117, 118, 119, 122, 123, 124, 125, 126…
s031_c_a2.raw	804.064	128	99	77.3438	E1 E2 E6 E8 E9 E14 E15 E16 E17 E18 E20 E21 E22 E25 E40 E70 E71 E73 E74 E75 E76 E82 E83 E89 E106 E115 E121 E123 E127	7.16053	NA	NA	[1: E10 E11 E122 E126][2: E3 E10 E32 E38 E126 E128][3: E10 E11 E99][4: E3 E10 E11 E126][5: E3 E10 E11 E126][6: E58 E59 E101 E125 E126][7: E11 E116 E122][8: E3 E10 E126][9: E3 E10 E59 E99][10: E10 E11 E59 E126][11: E10 E11 E99 E126][12: E3 E10 E99][13: E3 E10 E11 E44 E119 E126][14: E3 E10 E11 E99][15: E10 E59 E125][16: E3 E10 E11 E44 E126][17: E32 E56 E128][18: E10 E11 E99][19: E3 E10 E119 E126][2…	608	416	68.4211	1, 3, 4, 5, 6, 7, 8, 9, 10, 11, 12, 13, 14, 15, 16, 17, 18, 19, 20, 21, 22, 23, 24, 26, 27, 29, 30, 31, 33, 34, 35, 36, 37, 38, 39, 40, 41, 42, 44, 45, 50, 51, 52, 53, 54, 56, 57, 58, 59, 60, 61, 62, 63, 64, 65, 66, 67, 69, 70, 72, 74, 75, 77, 78, 79, 80, 81, 82, 84, 85, 86, 88, 89, 90, 92, 93, 94, 95, 96, 98, 99, 100, 101, 102, 103, 104, 105, 106, 107, 108, 109, 111, 113, 114, 115, 116, 117, 118…	76	52	68.4211	322, 323, 325, 327, 328, 336, 338, 339, 347, 359, 360, 370, 379, 389, 398, 404, 407, 410, 413, 428, 429, 439, 450, 454, 467, 484, 491, 502, 510, 513, 520, 522, 527, 533, 536, 539, 548, 553, 557, 564, 566, 567, 568, 574, 576, 577, 579, 581, 582, 598, 600, 605	2, 3, 4, 5, 6, 8, 9, 10, 12, 14, 15, 17, 20, 21, 22, 23, 24, 25, 26, 28, 29, 33, 37, 38, 39, 42, 43, 44, 46, 47, 48, 49, 50, 52, 53, 54, 58, 59, 60, 61, 62, 63, 64, 67, 68, 69, 70, 71, 72, 74, 75, 76	76	55	72.3684	12, 15, 21, 22, 26, 30, 31, 33, 37, 39, 40, 42, 45, 51, 53, 56, 58, 61, 63, 69, 70, 75, 77, 84, 85, 89, 99, 101, 105, 113, 116, 135, 136, 141, 163, 164, 179, 181, 182, 184, 196, 197, 209, 214, 215, 221, 224, 230, 232, 238, 255, 256, 278, 296, 300	1, 2, 3, 4, 5, 7, 8, 9, 10, 11, 12, 13, 14, 15, 16, 17, 18, 19, 20, 22, 23, 25, 26, 27, 28, 29, 31, 32, 33, 34, 35, 36, 37, 38, 39, 40, 42, 43, 44, 45, 46, 47, 49, 51, 52, 53, 55, 56, 57, 59, 63, 64, 68, 73, 75	228	144	63.1579	305, 310, 311, 312, 313, 315, 316, 317, 324, 326, 331, 337, 340, 341, 348, 353, 354, 355, 356, 357, 358, 361, 362, 364, 365, 366, 367, 368, 369, 371, 373, 374, 376, 378, 380, 381, 383, 384, 385, 387, 390, 391, 392, 393, 394, 395, 396, 397, 399, 400, 401, 402, 403, 405, 406, 408, 409, 411, 412, 416, 417, 418, 420, 421, 425, 426, 427, 430, 442, 444, 446, 447, 449, 452, 455, 456, 462, 463, 468, 471,…	1, 6, 7, 8, 9, 11, 12, 13, 17, 18, 20, 25, 26, 27, 32, 36, 37, 38, 39, 40, 41, 42, 43, 44, 45, 46, 47, 48, 49, 50, 51, 52, 53, 55, 56, 57, 59, 60, 61, 63, 65, 66, 67, 68, 69, 70, 71, 72, 73, 74, 75, 76, 77, 78, 79, 80, 81, 82, 83, 86, 87, 88, 89, 90, 94, 95, 96, 97, 103, 105, 106, 107, 109, 111, 113, 114, 120, 121, 125, 127, 129, 130, 131, 132, 133, 134, 136, 137, 140, 141, 143, 144, 145, 148, 14…	228	165	72.3684	1, 3, 4, 5, 6, 7, 8, 9, 10, 11, 13, 14, 16, 17, 18, 19, 20, 23, 24, 27, 29, 34, 35, 36, 38, 41, 44, 50, 52, 54, 57, 59, 60, 62, 64, 65, 66, 67, 72, 74, 78, 79, 80, 81, 82, 86, 88, 90, 92, 93, 94, 95, 96, 98, 100, 102, 103, 104, 106, 107, 108, 109, 111, 114, 115, 117, 118, 120, 121, 123, 124, 127, 128, 129, 130, 131, 132, 133, 134, 137, 140, 142, 143, 144, 145, 146, 147, 148, 149, 150, 152, 154, 1…	1, 3, 4, 5, 6, 7, 8, 9, 10, 11, 12, 13, 14, 15, 16, 17, 18, 19, 20, 22, 23, 25, 26, 27, 28, 29, 31, 36, 37, 38, 40, 41, 42, 43, 44, 45, 46, 47, 48, 50, 52, 53, 54, 55, 56, 58, 60, 61, 62, 63, 64, 65, 66, 68, 69, 70, 71, 72, 73, 74, 75, 76, 78, 80, 81, 82, 83, 85, 86, 88, 89, 92, 93, 94, 95, 96, 97, 98, 99, 100, 103, 104, 105, 106, 107, 108, 109, 110, 111, 112, 114, 116, 120, 122, 123, 124, 125, 1…
s031_c_v2.raw	869.72	128	93	72.6562	E1 E2 E4 E6 E8 E9 E14 E15 E17 E18 E21 E22 E25 E26 E33 E52 E55 E56 E66 E69 E70 E71 E72 E74 E76 E81 E82 E84 E99 E116 E122 E123 E124 E126 E127	15.9651	NA	NA	[1: E16][2: E10 E11 E16 E114][3: E10 E16 E119 E120][4: E10 E49][5: E10 E11 E16 E95 E96 E119][6: E16 E114 E119 E120][7: E10 E11 E16 E121][8: E10 E16 E115][9: E3 E16][10: E10 E11 E16 E114][11: E11 E63 E64 E94 E125][12: E10 E11 E16 E106][13: E11 E16 E58 E59][14: E10 E11 E16][15: E3 E10 E11 E16][16: E10 E16][17: E10 E11 E16 E83 E119][18: E3 E10 E11 E16][19: E88 E89 E119][20: E10 E11 E16 E19 E49][21: …	608	444	73.0263	1, 2, 3, 4, 5, 6, 8, 9, 10, 11, 12, 13, 14, 15, 17, 20, 22, 23, 24, 25, 28, 29, 30, 31, 33, 34, 39, 41, 42, 43, 44, 46, 48, 49, 53, 54, 55, 56, 57, 58, 59, 60, 62, 63, 65, 67, 68, 69, 70, 71, 72, 73, 74, 76, 77, 79, 80, 81, 82, 83, 84, 85, 86, 90, 91, 93, 94, 95, 96, 98, 99, 100, 101, 102, 103, 106, 107, 108, 109, 110, 111, 113, 114, 115, 116, 117, 118, 119, 120, 122, 123, 124, 125, 128, 130, 132…	76	51	67.1053	317, 318, 326, 328, 334, 335, 341, 343, 349, 353, 364, 368, 373, 378, 379, 396, 414, 415, 418, 419, 423, 424, 438, 447, 451, 452, 474, 479, 483, 484, 486, 487, 491, 495, 497, 505, 511, 512, 513, 523, 525, 530, 537, 542, 555, 563, 574, 575, 586, 590, 591	1, 2, 3, 4, 5, 6, 8, 9, 11, 12, 13, 14, 15, 17, 18, 21, 25, 26, 27, 28, 29, 30, 33, 35, 37, 38, 40, 41, 42, 43, 44, 45, 46, 47, 48, 49, 50, 51, 52, 54, 55, 56, 57, 58, 60, 64, 67, 68, 72, 73, 74	76	58	76.3158	14, 15, 23, 24, 25, 31, 39, 43, 48, 49, 54, 62, 68, 70, 72, 82, 84, 94, 103, 108, 110, 116, 132, 134, 139, 140, 145, 169, 174, 176, 179, 193, 194, 195, 197, 200, 205, 210, 214, 217, 220, 223, 224, 237, 240, 243, 246, 251, 254, 257, 258, 263, 271, 274, 277, 278, 280, 281	1, 2, 5, 6, 7, 8, 11, 12, 13, 14, 16, 18, 20, 21, 22, 24, 25, 28, 29, 30, 31, 32, 34, 35, 36, 37, 38, 40, 41, 42, 43, 44, 45, 46, 47, 49, 51, 53, 54, 55, 56, 57, 58, 61, 62, 63, 64, 65, 66, 67, 68, 69, 70, 71, 72, 73, 74, 75	228	158	69.2982	309, 310, 311, 313, 314, 316, 319, 320, 322, 323, 324, 327, 329, 331, 332, 333, 336, 337, 338, 339, 344, 345, 348, 350, 351, 352, 354, 355, 356, 357, 358, 362, 363, 366, 367, 369, 372, 374, 375, 377, 380, 381, 382, 383, 386, 387, 388, 389, 390, 391, 394, 397, 398, 399, 400, 401, 409, 412, 413, 416, 417, 420, 421, 422, 425, 426, 427, 428, 429, 430, 431, 432, 433, 434, 436, 440, 441, 443, 444, 445,…	5, 6, 7, 9, 10, 12, 13, 14, 16, 17, 18, 20, 21, 23, 24, 25, 26, 27, 28, 29, 31, 32, 34, 35, 36, 37, 38, 39, 40, 41, 42, 46, 47, 49, 50, 51, 54, 55, 56, 57, 58, 59, 60, 61, 63, 64, 65, 66, 67, 68, 70, 72, 73, 74, 75, 76, 82, 84, 85, 86, 87, 88, 89, 90, 91, 92, 93, 94, 95, 96, 97, 98, 99, 100, 101, 103, 104, 105, 106, 107, 108, 109, 110, 111, 112, 114, 119, 120, 121, 122, 125, 126, 127, 128, 130, 1…	228	177	77.6316	1, 2, 3, 4, 5, 6, 8, 9, 10, 11, 12, 13, 17, 20, 22, 28, 29, 30, 33, 34, 41, 42, 44, 46, 53, 55, 56, 57, 58, 59, 60, 63, 65, 67, 69, 71, 73, 74, 76, 77, 79, 80, 81, 83, 85, 86, 90, 91, 93, 95, 96, 98, 99, 100, 101, 102, 106, 107, 109, 111, 113, 114, 115, 117, 118, 119, 120, 122, 123, 124, 125, 128, 130, 133, 135, 137, 138, 142, 143, 144, 146, 147, 149, 150, 151, 152, 159, 160, 163, 164, 165, 166, …	1, 2, 3, 4, 5, 6, 8, 9, 10, 11, 12, 13, 15, 17, 18, 21, 22, 23, 24, 25, 30, 31, 32, 34, 38, 39, 40, 41, 42, 43, 44, 45, 46, 48, 49, 50, 51, 52, 54, 55, 56, 57, 58, 59, 60, 61, 63, 64, 66, 67, 68, 70, 71, 72, 73, 74, 77, 78, 79, 80, 82, 83, 84, 85, 86, 87, 88, 90, 91, 92, 93, 95, 97, 99, 100, 102, 103, 105, 106, 107, 108, 109, 111, 112, 113, 114, 121, 122, 125, 126, 127, 128, 129, 130, 131, 132, 1…
s032_c_a2.raw	827.16	128	105	82.0312	E4 E6 E8 E9 E10 E12 E14 E15 E17 E18 E20 E21 E22 E25 E27 E29 E30 E49 E54 E62 E72 E104 E106	0.741793	NA	NA	[1: E1 E26 E56 E114][2: E3 E35 E120 E126][3: E11 E81 E122 E126][4: E56 E126][5: E3 E116][6: E91 E114 E121 E126][7: E38 E44 E127][8: E83 E113][9: E48 E108][10: E77 E126][11: E48 E127][12: E1 E91 E126][13: E3 E48 E113 E119 E125][14: E16 E56][15: E48 E126 E127][16: E2 E45 E48][17: E32 E39 E45 E48 E126][18: E33 E40][19: E125][20: E1][21: E26 E125][22: E48 E119 E127 E128][23: E127][24: E77][25: E56 E1…	608	415	68.2566	1, 3, 4, 5, 6, 8, 9, 10, 12, 13, 14, 16, 17, 18, 19, 20, 21, 24, 25, 26, 27, 28, 30, 31, 32, 33, 34, 37, 38, 40, 41, 43, 44, 46, 47, 48, 49, 50, 52, 53, 54, 55, 56, 57, 58, 60, 61, 62, 65, 67, 68, 70, 71, 72, 73, 74, 75, 78, 80, 81, 82, 84, 85, 89, 90, 91, 92, 93, 94, 95, 96, 97, 98, 99, 102, 103, 104, 106, 107, 108, 109, 110, 111, 112, 113, 114, 116, 117, 118, 119, 121, 122, 123, 124, 125, 127, …	76	54	71.0526	318, 319, 321, 324, 334, 337, 351, 359, 373, 376, 378, 379, 385, 389, 393, 396, 410, 415, 427, 430, 431, 436, 437, 439, 441, 443, 446, 449, 451, 456, 468, 477, 486, 487, 493, 501, 519, 520, 521, 529, 534, 538, 542, 543, 562, 565, 570, 573, 579, 586, 596, 601, 607, 608	1, 2, 3, 4, 5, 6, 7, 9, 13, 14, 15, 16, 17, 18, 19, 20, 21, 23, 25, 26, 27, 29, 30, 31, 32, 34, 35, 36, 37, 38, 39, 41, 42, 43, 45, 48, 52, 53, 54, 55, 57, 59, 61, 62, 63, 64, 65, 66, 68, 70, 71, 72, 75, 76	76	53	69.7368	13, 14, 19, 20, 21, 26, 27, 48, 50, 54, 62, 67, 91, 93, 94, 103, 110, 113, 116, 121, 122, 124, 125, 129, 130, 133, 142, 145, 147, 152, 164, 166, 169, 178, 180, 188, 204, 214, 219, 224, 230, 234, 252, 255, 257, 265, 271, 272, 273, 278, 287, 299, 303	1, 2, 3, 4, 5, 6, 7, 10, 11, 13, 14, 16, 18, 19, 20, 21, 23, 24, 26, 27, 28, 29, 30, 31, 32, 34, 35, 36, 37, 38, 39, 40, 41, 44, 45, 47, 49, 50, 51, 54, 55, 56, 58, 59, 60, 61, 64, 65, 66, 67, 70, 74, 76	228	145	63.5965	305, 306, 308, 309, 310, 314, 320, 322, 323, 325, 326, 329, 331, 332, 335, 336, 338, 339, 340, 341, 343, 344, 345, 348, 349, 352, 354, 356, 357, 361, 364, 365, 366, 367, 368, 369, 371, 374, 375, 377, 380, 382, 383, 391, 394, 397, 398, 399, 400, 401, 402, 403, 404, 405, 409, 413, 416, 417, 418, 422, 424, 425, 426, 428, 429, 432, 433, 435, 440, 444, 445, 447, 448, 450, 452, 454, 469, 470, 474, 478,…	1, 2, 4, 5, 6, 10, 14, 15, 16, 17, 18, 21, 23, 24, 26, 27, 28, 29, 30, 31, 33, 34, 35, 38, 39, 41, 43, 45, 46, 47, 49, 50, 51, 52, 53, 54, 56, 57, 58, 59, 60, 62, 63, 69, 71, 73, 74, 75, 76, 77, 78, 79, 80, 81, 85, 87, 89, 90, 91, 94, 96, 97, 98, 99, 100, 101, 102, 103, 105, 106, 107, 108, 109, 110, 111, 113, 126, 127, 131, 133, 134, 135, 136, 137, 138, 139, 140, 141, 142, 143, 146, 149, 151, 152…	228	163	71.4912	1, 3, 4, 5, 6, 8, 9, 10, 12, 16, 17, 18, 24, 25, 28, 30, 31, 32, 33, 34, 37, 38, 40, 41, 43, 44, 46, 47, 49, 52, 53, 55, 56, 57, 58, 60, 61, 65, 68, 70, 71, 72, 73, 74, 75, 78, 80, 81, 82, 84, 85, 89, 90, 92, 95, 96, 97, 98, 99, 102, 104, 106, 107, 108, 109, 111, 112, 114, 117, 118, 119, 123, 127, 128, 131, 134, 136, 139, 140, 141, 143, 144, 146, 148, 149, 150, 153, 154, 155, 156, 159, 160, 162, …	1, 3, 4, 5, 6, 8, 9, 10, 12, 14, 15, 16, 19, 20, 21, 23, 24, 25, 26, 27, 29, 30, 32, 33, 34, 35, 37, 38, 39, 40, 41, 42, 43, 44, 45, 47, 48, 50, 52, 53, 54, 55, 56, 57, 58, 61, 63, 64, 65, 67, 68, 72, 73, 74, 75, 76, 77, 78, 79, 82, 83, 84, 85, 86, 87, 88, 89, 90, 91, 92, 93, 95, 97, 98, 99, 100, 102, 105, 106, 107, 108, 109, 110, 111, 112, 113, 115, 116, 117, 118, 121, 122, 124, 125, 127, 129, 1…
s032_c_v2.raw	854.264	128	102	79.6875	E3 E8 E9 E12 E14 E15 E17 E18 E19 E20 E21 E22 E24 E25 E27 E29 E30 E44 E56 E62 E72 E87 E101 E104 E106 E112	0.766406	NA	NA	[1: E1 E81 E114 E126][2: E48 E114][3: E48][4: E48 E114 E127][5: E1 E48 E83 E88][6: E77 E84][7: E94 E119][8: E88][9: E67 E94 E119 E127][10: ][11: E84][12: E4 E81 E82 E94][13: E94 E119][14: E48 E83 E88][15: E49 E119][16: E82][17: E43 E119 E128][18: E113][19: E113 E119][20: E48 E119 E125][21: E53 E76][22: E114 E127][23: E84 E126 E127][24: E48][25: E83 E84 E88][26: E82][27: ][28: E94 E95][29: E75 E81…	608	448	73.6842	2, 3, 7, 8, 9, 10, 11, 12, 13, 14, 15, 16, 17, 18, 19, 20, 21, 23, 24, 25, 26, 27, 28, 29, 30, 31, 32, 33, 34, 35, 36, 37, 39, 40, 41, 42, 43, 44, 46, 47, 50, 51, 52, 54, 56, 57, 58, 59, 60, 62, 63, 64, 65, 66, 67, 68, 69, 70, 71, 72, 73, 74, 75, 76, 78, 79, 80, 81, 82, 83, 86, 88, 92, 93, 94, 95, 96, 97, 98, 99, 101, 102, 103, 105, 106, 108, 109, 110, 111, 112, 113, 114, 115, 116, 118, 122, 123,…	76	57	75	317, 320, 323, 325, 337, 344, 346, 347, 355, 357, 359, 360, 361, 365, 366, 382, 383, 388, 390, 391, 392, 397, 412, 416, 423, 425, 428, 436, 437, 444, 445, 468, 469, 473, 474, 482, 484, 487, 493, 500, 522, 526, 532, 534, 535, 545, 546, 547, 553, 555, 559, 569, 583, 594, 603, 607, 608	1, 2, 3, 4, 5, 8, 9, 10, 12, 13, 14, 15, 16, 17, 18, 20, 21, 22, 23, 24, 25, 27, 28, 29, 30, 31, 32, 34, 35, 36, 37, 39, 40, 41, 42, 44, 45, 46, 47, 49, 53, 54, 55, 56, 57, 59, 60, 61, 63, 64, 65, 67, 69, 71, 74, 75, 76	76	63	82.8947	15, 16, 19, 23, 24, 29, 35, 43, 44, 47, 54, 57, 58, 65, 66, 67, 68, 79, 81, 86, 88, 98, 101, 105, 109, 114, 116, 126, 128, 129, 136, 138, 179, 183, 191, 192, 195, 197, 205, 206, 207, 218, 226, 228, 230, 231, 249, 251, 253, 254, 259, 262, 263, 265, 272, 284, 285, 288, 293, 294, 296, 302, 304	1, 2, 3, 4, 5, 6, 7, 8, 9, 11, 12, 13, 14, 16, 17, 18, 19, 20, 21, 23, 24, 25, 26, 27, 28, 29, 30, 33, 34, 35, 36, 37, 42, 43, 45, 46, 47, 48, 49, 50, 51, 53, 54, 55, 56, 57, 59, 60, 61, 62, 63, 64, 65, 66, 67, 68, 69, 71, 72, 73, 74, 75, 76	228	159	69.7368	305, 306, 307, 312, 314, 316, 319, 321, 322, 324, 326, 327, 331, 333, 335, 336, 339, 341, 348, 351, 352, 353, 354, 356, 358, 362, 363, 364, 367, 368, 369, 370, 371, 372, 375, 376, 377, 380, 381, 384, 385, 386, 387, 389, 393, 395, 398, 399, 401, 403, 404, 406, 407, 408, 413, 414, 415, 417, 419, 420, 421, 426, 429, 432, 434, 435, 438, 439, 440, 441, 442, 443, 446, 447, 450, 451, 452, 453, 459, 461,…	1, 2, 3, 8, 10, 12, 14, 15, 16, 17, 18, 19, 23, 25, 27, 28, 30, 31, 34, 36, 37, 38, 39, 40, 41, 42, 43, 44, 45, 46, 47, 48, 49, 50, 52, 53, 54, 57, 58, 59, 60, 61, 62, 63, 64, 65, 67, 68, 70, 72, 73, 75, 76, 77, 81, 82, 83, 84, 86, 87, 88, 91, 93, 95, 97, 98, 99, 100, 101, 102, 103, 104, 105, 106, 109, 110, 111, 112, 117, 119, 120, 121, 122, 123, 125, 126, 127, 128, 129, 131, 134, 135, 137, 138, …	228	169	74.1228	2, 3, 7, 8, 9, 10, 11, 12, 13, 14, 17, 18, 20, 21, 25, 26, 27, 28, 30, 31, 32, 33, 34, 36, 37, 39, 40, 41, 42, 46, 50, 51, 52, 56, 59, 60, 62, 63, 64, 69, 70, 71, 72, 73, 74, 75, 76, 78, 80, 82, 83, 92, 93, 94, 95, 96, 97, 99, 102, 103, 106, 108, 110, 111, 112, 113, 115, 118, 122, 123, 124, 125, 130, 131, 132, 135, 137, 139, 140, 141, 142, 143, 144, 145, 146, 147, 148, 149, 150, 153, 155, 157, 15…	2, 3, 7, 8, 9, 10, 11, 12, 13, 14, 15, 16, 17, 18, 20, 21, 22, 23, 24, 25, 26, 27, 28, 29, 30, 32, 33, 34, 35, 36, 39, 40, 41, 44, 45, 46, 47, 48, 49, 50, 51, 52, 53, 54, 55, 56, 57, 59, 60, 61, 62, 68, 69, 70, 71, 72, 73, 74, 76, 77, 79, 81, 82, 83, 84, 85, 86, 88, 90, 91, 92, 93, 95, 96, 97, 100, 101, 102, 103, 104, 105, 106, 107, 108, 109, 110, 111, 112, 113, 115, 117, 119, 120, 121, 122, 123,…
s033_c_a2.raw	807.512	128	104	81.25	E4 E10 E17 E42 E58 E61 E62 E69 E71 E73 E74 E76 E77 E79 E83 E84 E88 E91 E93 E95 E108 E110 E119 E127	27.8755	NA	NA	[1: E33 E75][2: E14 E32 E63 E72 E75 E128][3: E14 E15 E21 E26 E32][4: E25 E26 E32][5: E8 E14 E113][6: E33][7: E82][8: E8 E14 E21 E25 E113][9: E14 E113][10: E14 E82][11: E14 E26 E72 E75][12: E1 E14 E21][13: E8 E14 E56 E89][14: E14][15: E14 E21 E25][16: E14 E21 E75 E81 E85][17: E14 E25][18: E8 E9 E14 E15 E113][19: ][20: E81 E82 E89][21: E56 E68 E70 E72][22: E82 E85 E92][23: E1 E25][24: E82 E113 E125…	608	400	65.7895	1, 2, 3, 4, 5, 6, 7, 8, 9, 13, 14, 16, 18, 20, 21, 22, 23, 24, 25, 26, 27, 28, 29, 30, 31, 33, 34, 35, 36, 37, 38, 40, 41, 43, 44, 45, 46, 47, 48, 51, 52, 53, 55, 56, 57, 58, 59, 60, 62, 63, 64, 65, 66, 67, 69, 70, 71, 73, 75, 77, 78, 79, 81, 82, 83, 86, 87, 88, 89, 90, 91, 92, 93, 94, 99, 101, 103, 104, 105, 106, 108, 109, 110, 111, 112, 113, 116, 118, 119, 120, 121, 122, 123, 124, 125, 126, 127…	76	41	53.9474	324, 327, 330, 331, 333, 336, 339, 354, 359, 371, 372, 376, 377, 390, 391, 394, 410, 428, 433, 446, 450, 467, 468, 469, 470, 471, 473, 476, 512, 533, 542, 544, 550, 552, 556, 561, 568, 569, 592, 604, 605	1, 2, 3, 4, 5, 6, 7, 10, 11, 14, 15, 16, 17, 21, 22, 24, 28, 30, 32, 35, 36, 39, 40, 41, 42, 43, 44, 45, 50, 56, 58, 59, 61, 63, 64, 67, 69, 70, 73, 75, 76	76	55	72.3684	13, 18, 24, 28, 31, 33, 36, 44, 46, 55, 57, 58, 63, 75, 77, 83, 86, 87, 99, 103, 108, 120, 122, 123, 126, 131, 134, 135, 138, 142, 144, 163, 170, 171, 172, 173, 175, 176, 177, 205, 210, 216, 227, 233, 234, 239, 250, 258, 265, 282, 284, 290, 295, 297, 300	1, 3, 4, 5, 6, 8, 9, 10, 11, 13, 14, 15, 16, 17, 18, 19, 21, 22, 24, 26, 27, 28, 29, 30, 31, 33, 34, 35, 36, 37, 38, 39, 41, 42, 43, 44, 45, 46, 47, 50, 52, 53, 55, 56, 57, 58, 61, 63, 64, 69, 70, 71, 73, 74, 76	228	149	65.3509	305, 308, 310, 311, 312, 313, 314, 315, 317, 318, 319, 320, 321, 322, 326, 328, 329, 332, 334, 335, 337, 340, 342, 343, 344, 345, 348, 349, 350, 351, 353, 355, 356, 357, 358, 360, 361, 362, 365, 366, 367, 370, 373, 374, 375, 378, 379, 381, 382, 386, 387, 388, 396, 397, 407, 409, 412, 413, 414, 415, 417, 418, 419, 424, 425, 429, 434, 435, 439, 440, 441, 443, 447, 448, 449, 451, 452, 455, 457, 458,…	1, 4, 6, 7, 8, 9, 10, 11, 13, 14, 15, 16, 17, 18, 21, 22, 23, 24, 25, 26, 27, 29, 31, 32, 33, 34, 35, 36, 37, 38, 40, 41, 42, 43, 44, 45, 46, 47, 49, 50, 51, 53, 54, 55, 56, 57, 58, 59, 60, 62, 63, 64, 68, 69, 76, 78, 80, 81, 82, 83, 85, 86, 87, 92, 93, 95, 98, 99, 101, 102, 103, 105, 108, 109, 110, 111, 112, 114, 115, 116, 119, 120, 121, 123, 124, 125, 126, 127, 130, 131, 132, 133, 134, 135, 137…	228	155	67.9825	1, 2, 3, 4, 5, 6, 7, 8, 9, 14, 16, 20, 21, 22, 23, 25, 26, 27, 29, 30, 34, 35, 37, 38, 40, 41, 43, 45, 47, 48, 51, 52, 53, 56, 59, 60, 62, 64, 65, 66, 67, 69, 70, 71, 73, 78, 79, 81, 82, 88, 89, 90, 91, 92, 93, 94, 101, 104, 105, 106, 109, 110, 111, 112, 113, 116, 118, 119, 121, 124, 125, 127, 130, 132, 133, 139, 140, 141, 145, 147, 149, 150, 151, 155, 156, 157, 159, 161, 162, 165, 166, 168, 174,…	1, 2, 3, 4, 5, 6, 7, 8, 9, 13, 15, 17, 18, 19, 20, 21, 22, 23, 24, 25, 26, 27, 28, 29, 31, 32, 34, 35, 36, 37, 39, 40, 41, 43, 44, 45, 47, 48, 49, 50, 51, 53, 54, 55, 57, 60, 61, 63, 64, 66, 67, 68, 69, 70, 71, 72, 77, 78, 79, 80, 82, 83, 84, 85, 86, 89, 91, 92, 93, 94, 95, 96, 98, 99, 100, 103, 104, 105, 107, 109, 111, 112, 113, 117, 118, 119, 121, 123, 124, 126, 127, 129, 130, 131, 132, 133, 13…
s033_c_v2.raw	867.112	128	107	83.5938	E4 E8 E10 E23 E27 E36 E46 E62 E63 E65 E70 E74 E76 E79 E83 E88 E97 E108 E111 E113 E115	3.55787	NA	NA	[1: E14 E25 E127 E128][2: E1 E9 E57][3: E82 E119 E127][4: E82 E125][5: E14 E21 E25 E56 E125][6: E9 E82 E125][7: E9 E14 E17 E81 E89 E114 E120][8: E9 E15 E32 E38 E127][9: E14 E21 E25 E38][10: E9 E25 E119][11: E14 E17 E21][12: E9 E49 E56 E57][13: E48 E56 E127][14: E9 E14 E17 E21 E119][15: E14 E17 E21 E120 E121 E125][16: E9 E25 E119][17: E9 E17 E26 E82 E89][18: E9 E68 E82 E128][19: E9 E17 E25 E119][2…	608	365	60.0329	1, 2, 3, 4, 7, 9, 10, 12, 14, 15, 17, 18, 19, 23, 24, 32, 33, 34, 35, 37, 38, 42, 44, 45, 46, 47, 48, 49, 52, 54, 55, 56, 57, 58, 59, 60, 63, 64, 66, 68, 69, 70, 73, 74, 75, 76, 79, 81, 82, 86, 87, 88, 89, 90, 91, 92, 93, 95, 98, 99, 100, 101, 102, 103, 104, 105, 106, 107, 109, 114, 115, 116, 117, 118, 123, 124, 125, 126, 127, 128, 129, 130, 131, 132, 135, 137, 138, 140, 141, 142, 143, 144, 145, …	76	44	57.8947	331, 334, 337, 343, 345, 346, 350, 359, 369, 377, 388, 395, 420, 422, 427, 430, 443, 444, 446, 452, 455, 456, 469, 471, 492, 494, 500, 509, 510, 511, 512, 516, 518, 530, 538, 540, 541, 554, 572, 574, 577, 591, 596, 600	3, 4, 6, 10, 11, 12, 13, 14, 15, 16, 18, 20, 25, 26, 27, 28, 33, 34, 35, 36, 37, 38, 39, 40, 43, 44, 47, 49, 50, 51, 52, 53, 54, 55, 58, 60, 61, 63, 65, 66, 68, 71, 74, 75	76	57	75	12, 17, 19, 24, 33, 49, 52, 54, 55, 59, 63, 68, 82, 87, 89, 101, 106, 109, 115, 116, 124, 125, 127, 130, 132, 138, 140, 141, 145, 165, 184, 186, 189, 191, 200, 202, 205, 208, 215, 222, 228, 232, 234, 235, 236, 238, 239, 243, 254, 280, 283, 288, 289, 291, 295, 297, 302	1, 2, 3, 6, 7, 8, 9, 11, 12, 13, 15, 17, 19, 20, 21, 22, 23, 24, 26, 27, 30, 31, 32, 33, 34, 35, 36, 37, 38, 39, 42, 43, 44, 45, 47, 48, 49, 51, 52, 53, 54, 56, 57, 58, 59, 60, 61, 62, 64, 69, 70, 71, 72, 73, 74, 75, 76	228	122	53.5088	306, 307, 308, 311, 312, 313, 315, 318, 319, 320, 323, 324, 326, 327, 329, 336, 338, 342, 347, 349, 351, 353, 354, 355, 356, 357, 358, 360, 362, 363, 364, 365, 366, 367, 368, 370, 371, 376, 378, 380, 382, 383, 384, 385, 386, 387, 389, 390, 391, 393, 401, 418, 419, 421, 424, 425, 426, 432, 440, 447, 448, 449, 450, 451, 454, 458, 459, 461, 463, 465, 466, 467, 474, 475, 480, 482, 483, 484, 487, 488,…	2, 3, 4, 7, 8, 9, 11, 14, 15, 16, 18, 19, 21, 22, 23, 27, 28, 29, 31, 33, 34, 36, 37, 38, 39, 40, 41, 42, 44, 45, 46, 47, 48, 49, 50, 51, 52, 57, 58, 60, 61, 62, 63, 64, 65, 66, 67, 68, 69, 71, 76, 90, 91, 92, 94, 95, 96, 100, 104, 108, 109, 110, 111, 112, 114, 116, 117, 119, 121, 123, 124, 125, 129, 130, 134, 136, 137, 138, 141, 142, 143, 145, 147, 148, 154, 155, 156, 158, 159, 160, 162, 163, 16…	228	142	62.2807	1, 2, 3, 4, 7, 9, 10, 14, 15, 18, 23, 32, 34, 35, 37, 38, 42, 44, 45, 46, 47, 48, 56, 57, 58, 60, 64, 66, 69, 70, 73, 74, 75, 76, 79, 81, 86, 88, 90, 91, 92, 93, 95, 98, 99, 100, 102, 103, 104, 105, 107, 114, 117, 118, 123, 126, 128, 129, 131, 135, 137, 142, 143, 144, 146, 148, 149, 150, 151, 153, 154, 155, 156, 159, 160, 161, 164, 167, 169, 170, 171, 172, 176, 179, 180, 181, 183, 185, 188, 190, …	1, 2, 3, 4, 7, 9, 10, 13, 14, 16, 18, 26, 27, 28, 30, 31, 35, 37, 38, 39, 40, 41, 44, 45, 46, 47, 49, 50, 52, 53, 56, 57, 58, 59, 61, 63, 67, 68, 69, 70, 71, 72, 74, 77, 78, 79, 80, 81, 82, 83, 84, 89, 90, 91, 94, 95, 96, 97, 98, 101, 103, 105, 106, 107, 108, 110, 111, 112, 113, 115, 116, 117, 118, 121, 122, 123, 126, 128, 130, 131, 132, 133, 136, 139, 140, 141, 142, 143, 145, 146, 148, 149, 150,…
s034_c_a1.raw	875.864	128	106	82.8125	E1 E7 E16 E18 E31 E48 E53 E54 E61 E67 E71 E79 E82 E85 E90 E91 E96 E107 E111 E123 E126 E127	0.216697	NA	NA	[1: E17 E38 E73 E74][2: E9 E14 E17 E38][3: E11 E17 E25 E56 E73][4: E9 E11 E17][5: E9 E17 E56 E76][6: E17 E25 E56 E76][7: E9 E14 E49 E56 E76][8: E9 E17 E56][9: E9 E17 E73 E74 E120 E125 E128][10: E9 E17 E56 E128][11: E9 E17 E113 E119 E120][12: E9][13: E9 E14 E33 E73 E74][14: E14 E17 E56][15: E9 E14 E17 E21 E73 E74][16: E9 E17 E43 E49 E73 E74][17: E9 E14][18: E9 E14 E49 E56 E94][19: E17 E33][20: E9 …	608	380	62.5	1, 4, 5, 6, 11, 14, 18, 21, 23, 25, 27, 30, 33, 34, 35, 39, 40, 42, 43, 44, 45, 46, 47, 48, 50, 51, 52, 54, 55, 56, 57, 58, 59, 61, 64, 66, 67, 68, 70, 71, 72, 73, 74, 75, 76, 77, 78, 79, 80, 81, 82, 83, 84, 85, 86, 87, 88, 89, 90, 91, 92, 96, 97, 98, 103, 104, 105, 108, 109, 110, 113, 114, 119, 121, 122, 123, 124, 126, 127, 128, 129, 130, 131, 132, 135, 136, 139, 141, 143, 144, 145, 147, 148, 14…	76	43	56.5789	11, 35, 39, 44, 45, 57, 59, 67, 71, 75, 76, 77, 82, 87, 89, 103, 104, 108, 122, 129, 131, 132, 165, 175, 184, 186, 196, 198, 208, 222, 224, 227, 233, 236, 246, 254, 280, 284, 285, 286, 295, 296, 298	1, 4, 6, 8, 9, 11, 12, 15, 16, 17, 18, 19, 20, 21, 22, 25, 26, 29, 32, 33, 34, 35, 40, 43, 46, 47, 50, 51, 52, 54, 55, 56, 58, 60, 62, 64, 69, 70, 71, 72, 74, 75, 76	76	52	68.4211	315, 316, 327, 332, 337, 343, 355, 361, 366, 371, 373, 380, 408, 419, 422, 423, 425, 435, 437, 443, 445, 450, 452, 455, 471, 472, 480, 487, 489, 497, 505, 507, 509, 518, 528, 532, 539, 543, 545, 549, 550, 551, 554, 555, 558, 559, 566, 571, 577, 580, 593, 600	1, 2, 5, 7, 8, 10, 14, 15, 16, 18, 19, 21, 23, 25, 26, 27, 28, 30, 32, 33, 34, 35, 36, 37, 39, 40, 42, 45, 46, 47, 48, 49, 51, 52, 53, 54, 55, 57, 58, 59, 60, 61, 62, 63, 64, 65, 66, 67, 69, 70, 72, 74	228	133	58.3333	1, 4, 5, 6, 14, 18, 21, 23, 25, 27, 30, 33, 34, 40, 42, 43, 46, 47, 48, 50, 51, 52, 54, 55, 56, 58, 61, 64, 66, 68, 70, 72, 73, 74, 78, 79, 80, 81, 83, 84, 85, 86, 88, 90, 91, 92, 96, 97, 98, 105, 109, 110, 113, 114, 119, 121, 123, 124, 126, 127, 128, 130, 135, 136, 139, 141, 143, 144, 145, 147, 148, 149, 150, 151, 152, 159, 166, 168, 169, 173, 174, 176, 188, 190, 191, 195, 197, 199, 201, 204, 20…	1, 4, 5, 6, 13, 17, 20, 21, 23, 25, 28, 30, 31, 34, 35, 36, 37, 38, 39, 40, 41, 42, 44, 45, 46, 47, 48, 50, 52, 53, 55, 56, 57, 58, 59, 60, 61, 62, 63, 64, 65, 66, 67, 68, 69, 70, 74, 75, 76, 79, 80, 81, 84, 85, 89, 90, 91, 92, 94, 95, 96, 97, 99, 100, 103, 104, 106, 107, 108, 109, 110, 111, 112, 113, 114, 121, 126, 127, 128, 131, 132, 133, 140, 142, 143, 146, 147, 148, 150, 153, 156, 160, 162, 1…	228	152	66.6667	308, 309, 310, 311, 312, 313, 317, 320, 325, 326, 330, 333, 334, 336, 338, 339, 341, 342, 344, 345, 346, 349, 351, 353, 356, 357, 363, 364, 365, 367, 368, 372, 374, 376, 378, 379, 381, 382, 383, 384, 385, 386, 387, 388, 389, 390, 391, 392, 394, 395, 396, 398, 399, 401, 402, 403, 404, 405, 407, 409, 410, 412, 413, 415, 416, 418, 420, 421, 426, 427, 428, 429, 432, 433, 434, 440, 441, 442, 444, 447,…	4, 5, 6, 7, 8, 9, 11, 13, 17, 18, 21, 22, 23, 25, 26, 27, 28, 29, 30, 31, 32, 34, 35, 36, 38, 39, 44, 45, 46, 47, 48, 50, 51, 52, 54, 55, 56, 57, 58, 59, 60, 61, 62, 63, 64, 65, 66, 67, 69, 70, 71, 73, 74, 76, 77, 78, 79, 80, 81, 82, 83, 85, 86, 88, 89, 90, 91, 92, 94, 95, 96, 97, 99, 100, 101, 104, 105, 106, 107, 109, 110, 111, 113, 114, 118, 119, 120, 123, 126, 128, 129, 130, 131, 134, 135, 136…
s034_c_v1.raw	868.516	128	91	71.0938	E1 E4 E7 E16 E18 E19 E48 E51 E53 E54 E56 E60 E61 E67 E71 E73 E78 E79 E82 E85 E87 E90 E91 E97 E99 E101 E105 E106 E107 E108 E109 E110 E111 E118 E123 E124 E127	1.86826	NA	NA	[1: E14 E21 E38][2: E9 E14 E43 E74][3: E9 E14 E17 E25 E74][4: E12 E33 E49 E74][5: E9 E49 E74][6: E9 E25 E43 E74 E94][7: E14 E17 E21 E74][8: E9 E14 E17 E74][9: E9 E74][10: E14 E74][11: E25 E44 E74][12: E9 E10 E43 E74][13: E69 E74 E81][14: E74][15: E33 E74 E88][16: E74 E81][17: E17 E74 E126][18: E74 E81][19: E33 E43 E74][20: E14 E119][21: E6 E74 E113][22: E14 E17 E81][23: E33 E74][24: E74][25: E9 E…	608	402	66.1184	1, 2, 4, 6, 8, 9, 10, 11, 16, 17, 18, 19, 21, 22, 23, 24, 25, 26, 27, 28, 29, 30, 31, 32, 33, 34, 35, 37, 38, 39, 40, 41, 43, 44, 45, 46, 48, 49, 51, 52, 53, 55, 56, 57, 58, 59, 60, 61, 62, 63, 64, 65, 66, 67, 68, 71, 72, 73, 74, 75, 77, 78, 79, 80, 88, 90, 91, 92, 93, 94, 95, 96, 97, 99, 100, 104, 105, 106, 107, 110, 113, 115, 116, 117, 120, 121, 122, 123, 124, 129, 132, 133, 135, 136, 137, 139,…	76	47	61.8421	16, 22, 26, 28, 30, 33, 37, 39, 53, 72, 73, 74, 75, 91, 93, 96, 97, 99, 105, 113, 139, 141, 148, 165, 170, 171, 181, 184, 186, 191, 199, 204, 213, 215, 223, 228, 237, 248, 251, 253, 271, 272, 273, 283, 293, 294, 301	3, 4, 5, 6, 7, 8, 9, 10, 14, 15, 16, 17, 18, 21, 22, 23, 24, 26, 28, 30, 34, 35, 37, 40, 41, 42, 44, 45, 46, 47, 50, 51, 53, 54, 56, 58, 62, 63, 64, 65, 68, 69, 70, 71, 73, 74, 75	76	39	51.3158	315, 319, 328, 329, 334, 336, 340, 355, 358, 371, 379, 387, 388, 389, 392, 402, 410, 425, 427, 429, 440, 443, 449, 476, 505, 514, 522, 533, 542, 555, 569, 572, 573, 580, 581, 585, 590, 606, 607	1, 3, 5, 6, 7, 8, 10, 12, 13, 18, 21, 23, 24, 25, 26, 27, 28, 30, 31, 32, 35, 36, 37, 40, 49, 51, 52, 57, 62, 65, 68, 69, 70, 71, 72, 73, 74, 75, 76	228	166	72.807	1, 2, 4, 6, 8, 9, 10, 11, 17, 18, 19, 21, 23, 24, 25, 27, 29, 31, 32, 34, 35, 38, 40, 41, 43, 44, 45, 46, 48, 49, 51, 52, 55, 56, 57, 58, 59, 60, 61, 62, 63, 64, 65, 66, 67, 68, 71, 77, 78, 79, 80, 88, 90, 92, 94, 95, 100, 104, 106, 107, 110, 115, 116, 117, 120, 121, 122, 123, 124, 129, 132, 133, 135, 136, 137, 143, 144, 146, 147, 153, 154, 156, 157, 159, 160, 162, 164, 169, 173, 174, 180, 182, 1…	1, 2, 4, 6, 8, 9, 10, 11, 14, 15, 16, 18, 19, 20, 21, 22, 23, 24, 25, 26, 27, 29, 30, 31, 32, 33, 34, 35, 36, 37, 38, 39, 41, 42, 43, 44, 45, 46, 47, 48, 49, 50, 51, 52, 53, 54, 57, 59, 60, 61, 62, 68, 70, 71, 72, 73, 74, 77, 78, 79, 81, 85, 86, 87, 90, 91, 92, 93, 94, 97, 100, 101, 102, 103, 104, 108, 109, 110, 111, 115, 116, 118, 119, 121, 122, 124, 125, 129, 131, 132, 137, 138, 139, 140, 141, …	228	150	65.7895	306, 307, 308, 309, 310, 311, 314, 320, 321, 322, 325, 327, 330, 331, 332, 335, 337, 342, 343, 345, 346, 348, 349, 351, 352, 353, 354, 356, 357, 360, 366, 367, 370, 372, 373, 376, 377, 378, 380, 381, 382, 383, 384, 386, 390, 394, 395, 398, 399, 400, 401, 404, 406, 407, 409, 413, 414, 415, 416, 417, 419, 420, 421, 422, 423, 426, 428, 430, 431, 432, 433, 434, 435, 444, 445, 446, 447, 450, 452, 453,…	2, 3, 4, 5, 6, 7, 10, 13, 14, 15, 18, 19, 20, 21, 22, 24, 25, 28, 29, 31, 32, 34, 35, 36, 37, 38, 39, 40, 41, 42, 45, 46, 49, 50, 51, 52, 53, 54, 55, 56, 57, 58, 59, 60, 61, 64, 65, 68, 69, 70, 71, 73, 75, 76, 78, 81, 82, 83, 84, 85, 86, 87, 88, 89, 90, 92, 93, 94, 95, 96, 97, 98, 99, 104, 105, 106, 107, 109, 110, 111, 112, 122, 124, 125, 128, 131, 135, 136, 137, 139, 147, 148, 149, 151, 153, 154…
s035_c_a1.raw	845.964	128	83	64.8438	E1 E2 E3 E6 E8 E9 E10 E11 E14 E15 E17 E18 E21 E30 E31 E32 E37 E40 E49 E53 E54 E55 E60 E61 E62 E64 E68 E69 E72 E73 E74 E79 E80 E83 E86 E88 E89 E96 E106 E107 E108 E111 E123 E126 E127	9.06521	NA	NA	[1: E22 E25 E48][2: E4 E22 E25][3: E25][4: E99 E100][5: E12][6: ][7: E22 E34 E48][8: E99][9: E12][10: E25 E82][11: E25 E48 E90 E94][12: E25][13: ][14: E12][15: E48 E56 E82][16: E25 E48][17: E16 E23 E48 E56][18: ][19: E48 E56][20: E48 E56 E90][21: E16 E22 E23][22: E25 E104][23: ][24: E56][25: E26 E48][26: E84][27: E16][28: ][29: E48][30: E48][31: E70 E95][32: E27 E58 E113 E121][33: E23 E25][34: E1…	608	459	75.4934	1, 3, 5, 6, 7, 8, 9, 10, 11, 12, 14, 15, 16, 17, 18, 19, 20, 21, 22, 23, 25, 26, 28, 29, 30, 31, 32, 33, 34, 36, 38, 39, 40, 41, 42, 43, 44, 45, 46, 48, 50, 52, 53, 54, 55, 56, 57, 58, 59, 60, 61, 62, 63, 64, 65, 66, 67, 68, 69, 70, 71, 74, 75, 77, 78, 79, 80, 81, 82, 83, 84, 85, 87, 89, 90, 92, 93, 94, 96, 97, 99, 100, 101, 102, 104, 105, 106, 107, 111, 112, 113, 114, 117, 118, 119, 121, 122, 12…	76	57	75	17, 20, 26, 29, 34, 38, 41, 42, 46, 48, 54, 61, 82, 84, 93, 106, 114, 118, 119, 122, 128, 138, 139, 141, 145, 148, 149, 152, 169, 172, 174, 175, 179, 182, 184, 207, 208, 212, 223, 226, 229, 238, 245, 249, 258, 260, 262, 265, 266, 269, 270, 275, 280, 286, 293, 294, 298	1, 2, 3, 4, 5, 7, 8, 9, 10, 11, 13, 14, 16, 17, 20, 21, 23, 24, 25, 26, 29, 32, 33, 34, 35, 36, 37, 38, 39, 40, 41, 42, 43, 44, 45, 49, 50, 51, 55, 56, 57, 59, 60, 61, 63, 64, 65, 66, 67, 68, 69, 70, 71, 72, 73, 74, 76	76	55	72.3684	325, 337, 342, 351, 356, 361, 368, 370, 373, 381, 385, 389, 395, 401, 403, 406, 407, 408, 410, 420, 421, 427, 428, 430, 432, 435, 443, 449, 456, 468, 476, 477, 486, 487, 491, 494, 495, 500, 504, 511, 521, 522, 528, 540, 545, 548, 553, 554, 559, 571, 575, 578, 600, 606, 607	1, 3, 4, 6, 7, 8, 10, 11, 13, 15, 16, 17, 19, 21, 22, 23, 24, 25, 26, 27, 28, 30, 31, 32, 33, 34, 35, 37, 38, 39, 41, 42, 43, 44, 45, 46, 47, 48, 49, 50, 51, 52, 54, 55, 56, 57, 59, 60, 63, 64, 66, 67, 72, 75, 76	228	170	74.5614	1, 3, 5, 6, 7, 8, 9, 10, 11, 12, 14, 15, 16, 18, 19, 21, 22, 23, 25, 28, 30, 31, 32, 33, 36, 39, 40, 43, 44, 45, 50, 52, 53, 55, 56, 57, 58, 59, 60, 62, 63, 64, 65, 66, 67, 68, 69, 70, 71, 74, 75, 77, 78, 79, 80, 81, 83, 85, 87, 89, 90, 92, 94, 96, 97, 99, 100, 101, 102, 104, 105, 107, 111, 112, 113, 117, 121, 124, 125, 127, 129, 131, 135, 137, 140, 143, 144, 147, 150, 153, 156, 157, 158, 159, 16…	1, 3, 5, 6, 7, 8, 9, 10, 11, 12, 14, 15, 16, 17, 18, 19, 20, 21, 23, 25, 26, 27, 28, 29, 30, 32, 33, 34, 35, 36, 38, 40, 41, 42, 43, 44, 45, 46, 47, 48, 49, 50, 51, 52, 53, 54, 55, 56, 57, 59, 60, 62, 63, 64, 65, 66, 67, 68, 69, 70, 71, 73, 74, 76, 77, 79, 80, 81, 82, 84, 85, 86, 89, 90, 91, 94, 96, 97, 98, 99, 100, 102, 105, 106, 107, 109, 110, 112, 113, 115, 118, 119, 120, 121, 124, 126, 127, 1…	228	177	77.6316	308, 310, 311, 312, 313, 314, 316, 317, 318, 319, 320, 322, 324, 329, 330, 331, 332, 333, 334, 335, 336, 338, 339, 340, 341, 343, 344, 345, 346, 348, 349, 352, 353, 354, 357, 358, 359, 360, 362, 363, 365, 366, 367, 372, 374, 375, 377, 380, 382, 383, 384, 386, 388, 391, 397, 398, 400, 402, 404, 405, 409, 411, 413, 414, 415, 416, 417, 418, 419, 423, 425, 426, 429, 433, 434, 436, 437, 438, 439, 440,…	4, 6, 7, 8, 9, 10, 12, 13, 14, 15, 16, 18, 20, 23, 24, 25, 26, 27, 28, 29, 30, 31, 32, 33, 34, 35, 36, 37, 38, 40, 41, 42, 43, 44, 46, 47, 48, 49, 50, 51, 52, 53, 54, 56, 57, 58, 60, 62, 63, 64, 65, 66, 68, 69, 73, 74, 76, 77, 78, 79, 80, 81, 83, 84, 85, 86, 87, 88, 89, 90, 92, 93, 94, 96, 97, 98, 99, 100, 101, 102, 103, 105, 107, 108, 109, 110, 111, 112, 113, 115, 116, 118, 119, 122, 123, 124, 1…
s036_c_a1.raw	838.06	128	78	60.9375	E2 E6 E7 E11 E14 E17 E20 E21 E25 E27 E28 E29 E31 E32 E36 E42 E44 E46 E50 E52 E55 E56 E57 E58 E61 E62 E66 E69 E70 E71 E72 E73 E76 E77 E79 E81 E82 E83 E84 E86 E89 E90 E94 E96 E97 E101 E108 E114 E116 E122	9.41919	NA	NA	[1: E15 E22][2: E15 E22][3: E1 E15 E22][4: E1 E15 E22][5: E15 E22][6: E1 E49][7: E1][8: E1 E15 E22][9: E15 E22][10: E1 E15 E22][11: E15 E22][12: E15 E22][13: E1 E24][14: E1 E8 E15 E18 E22 E26][15: E1 E24][16: E3 E8 E22][17: E9 E15 E22][18: E15 E22 E24][19: E15 E22][20: E15][21: E15 E22][22: E1 E8 E9 E10 E15][23: E1 E15 E22][24: E15 E22][25: E15 E22][26: E15 E22][27: E1 E15][28: E1 E15 E24 E125][2…	608	384	63.1579	3, 5, 6, 7, 8, 9, 11, 12, 14, 15, 17, 18, 19, 20, 22, 23, 24, 27, 28, 29, 31, 32, 34, 35, 36, 37, 38, 39, 43, 44, 45, 46, 47, 48, 49, 51, 52, 53, 54, 56, 57, 58, 59, 61, 62, 63, 64, 65, 66, 67, 68, 69, 70, 71, 72, 73, 74, 75, 76, 77, 79, 80, 82, 83, 85, 87, 89, 91, 96, 98, 99, 101, 102, 104, 107, 108, 110, 111, 112, 114, 116, 117, 119, 121, 122, 123, 124, 125, 128, 129, 130, 132, 136, 137, 138, 1…	76	62	81.5789	14, 17, 18, 22, 34, 35, 37, 39, 43, 48, 53, 54, 64, 65, 70, 77, 82, 98, 99, 101, 107, 111, 112, 114, 119, 121, 128, 129, 130, 132, 141, 142, 152, 164, 165, 169, 171, 185, 200, 205, 210, 214, 220, 221, 222, 228, 246, 256, 261, 271, 272, 273, 274, 276, 277, 278, 284, 287, 295, 298, 299, 300	2, 4, 5, 7, 8, 9, 10, 11, 12, 13, 15, 16, 17, 18, 19, 20, 21, 23, 24, 25, 26, 27, 28, 29, 30, 31, 32, 33, 34, 35, 36, 37, 38, 39, 40, 41, 42, 45, 48, 49, 51, 52, 54, 55, 56, 58, 60, 61, 62, 64, 65, 66, 67, 68, 69, 70, 71, 72, 73, 74, 75, 76	76	60	78.9474	316, 317, 319, 322, 323, 327, 337, 341, 344, 349, 350, 351, 353, 362, 365, 366, 371, 372, 383, 384, 385, 395, 402, 407, 418, 428, 430, 433, 437, 444, 450, 451, 454, 473, 479, 494, 495, 497, 502, 511, 516, 517, 521, 524, 526, 528, 533, 534, 537, 555, 565, 567, 568, 573, 576, 577, 589, 597, 598, 607	1, 2, 3, 4, 5, 6, 8, 9, 11, 13, 14, 15, 16, 17, 18, 19, 20, 21, 23, 24, 25, 26, 27, 28, 29, 30, 31, 32, 34, 35, 36, 37, 38, 40, 41, 43, 44, 45, 46, 49, 50, 51, 53, 54, 55, 56, 57, 58, 59, 62, 64, 65, 66, 67, 68, 69, 71, 73, 74, 76	228	132	57.8947	3, 5, 6, 7, 8, 9, 11, 12, 15, 19, 20, 23, 24, 27, 28, 29, 31, 32, 36, 38, 44, 45, 46, 47, 49, 51, 52, 56, 57, 58, 59, 61, 62, 63, 66, 67, 68, 69, 71, 72, 73, 74, 75, 76, 79, 80, 83, 85, 87, 89, 91, 96, 102, 104, 108, 110, 116, 117, 122, 123, 124, 125, 136, 137, 138, 140, 143, 144, 148, 149, 150, 156, 157, 159, 160, 162, 166, 173, 176, 178, 179, 180, 182, 184, 186, 187, 190, 191, 192, 193, 196, 19…	3, 5, 6, 7, 8, 9, 11, 12, 13, 14, 15, 16, 17, 20, 21, 22, 24, 25, 27, 28, 32, 33, 34, 35, 36, 37, 38, 40, 41, 42, 43, 45, 46, 47, 48, 49, 50, 51, 52, 53, 54, 55, 56, 57, 59, 60, 62, 64, 66, 68, 70, 74, 77, 79, 82, 84, 87, 88, 91, 92, 93, 94, 101, 102, 103, 105, 106, 107, 111, 112, 113, 118, 119, 121, 122, 124, 126, 131, 134, 136, 137, 138, 139, 140, 141, 142, 143, 144, 145, 146, 149, 150, 151, 15…	228	130	57.0175	306, 308, 311, 312, 314, 320, 325, 326, 328, 331, 333, 336, 338, 339, 345, 347, 348, 352, 354, 355, 356, 357, 359, 360, 361, 363, 367, 369, 375, 378, 380, 381, 386, 387, 390, 393, 394, 396, 398, 400, 403, 404, 405, 409, 410, 411, 412, 414, 415, 419, 421, 422, 423, 425, 427, 429, 431, 432, 434, 435, 439, 441, 442, 443, 446, 448, 453, 456, 459, 460, 463, 465, 467, 469, 471, 474, 475, 476, 477, 478,…	2, 4, 7, 8, 10, 13, 16, 17, 18, 21, 23, 25, 26, 27, 30, 31, 32, 33, 34, 35, 36, 37, 39, 40, 41, 42, 44, 46, 50, 52, 54, 55, 57, 58, 61, 64, 65, 66, 68, 70, 72, 73, 74, 77, 78, 79, 80, 82, 83, 86, 88, 89, 90, 92, 94, 95, 96, 97, 98, 99, 101, 103, 104, 105, 107, 109, 112, 114, 117, 118, 121, 123, 125, 126, 128, 130, 131, 132, 133, 134, 135, 138, 139, 144, 145, 146, 147, 151, 153, 154, 157, 161, 165…
s036_c_v1.raw	872.816	128	80	62.5	E2 E6 E7 E17 E21 E27 E29 E31 E34 E36 E40 E41 E47 E50 E53 E54 E57 E58 E59 E62 E64 E70 E71 E72 E73 E75 E76 E77 E78 E80 E81 E82 E83 E85 E89 E92 E93 E96 E98 E100 E101 E102 E106 E110 E111 E116 E122 E124	19.1115	NA	NA	[1: E1 E14][2: E1][3: E1 E14 E32][4: E1][5: E1 E33 E126][6: E14 E25][7: E14 E22 E25][8: E16 E44 E48][9: E14 E16][10: E14 E16 E18 E25][11: E1 E24 E119][12: E14 E22 E25][13: E15 E22 E25][14: E14 E22][15: E8 E9 E25][16: E1 E14 E25][17: E14 E25][18: E14 E25 E119 E126][19: E1 E26 E48 E118][20: E14 E25][21: E1 E23][22: E14 E22 E25][23: E1][24: E14 E24 E32][25: E1][26: E1 E25][27: E14 E22 E25][28: E14 E…	608	423	69.5724	1, 2, 3, 4, 5, 6, 7, 8, 9, 11, 12, 16, 17, 18, 19, 22, 23, 24, 25, 26, 27, 29, 30, 31, 32, 33, 34, 37, 39, 41, 42, 43, 44, 47, 48, 49, 50, 51, 52, 53, 56, 57, 63, 64, 65, 66, 67, 68, 69, 70, 71, 72, 74, 75, 76, 78, 79, 80, 81, 82, 83, 84, 85, 86, 90, 92, 93, 94, 96, 97, 98, 99, 101, 102, 103, 104, 106, 107, 108, 109, 111, 112, 113, 114, 115, 118, 119, 120, 122, 125, 126, 128, 129, 130, 132, 133, …	76	57	75	16, 17, 19, 26, 27, 32, 39, 49, 53, 57, 63, 64, 66, 70, 72, 75, 80, 83, 98, 104, 109, 128, 129, 130, 137, 141, 147, 165, 167, 182, 183, 188, 190, 193, 203, 204, 211, 212, 215, 216, 217, 221, 223, 228, 232, 235, 236, 243, 244, 246, 255, 268, 272, 273, 293, 296, 303	2, 3, 4, 5, 6, 7, 8, 11, 12, 13, 16, 17, 18, 19, 20, 21, 23, 24, 27, 28, 30, 32, 33, 34, 35, 36, 38, 39, 40, 43, 44, 46, 47, 48, 49, 50, 51, 52, 53, 54, 55, 56, 57, 58, 59, 61, 62, 63, 64, 65, 68, 69, 70, 71, 74, 75, 76	76	48	63.1579	316, 330, 340, 347, 354, 366, 373, 374, 377, 379, 383, 387, 396, 400, 407, 417, 425, 426, 431, 443, 451, 456, 470, 473, 479, 480, 494, 497, 498, 509, 510, 532, 540, 545, 547, 548, 551, 564, 566, 568, 569, 580, 592, 596, 598, 601, 603, 606	2, 3, 5, 8, 9, 12, 15, 16, 17, 18, 19, 21, 22, 23, 26, 28, 29, 30, 31, 36, 37, 38, 39, 40, 41, 42, 44, 45, 46, 48, 49, 53, 55, 56, 57, 58, 59, 60, 61, 62, 63, 66, 69, 71, 72, 73, 74, 75	228	170	74.5614	1, 2, 3, 4, 5, 6, 7, 8, 9, 11, 12, 18, 22, 23, 24, 25, 29, 30, 31, 33, 34, 37, 41, 42, 43, 44, 47, 48, 50, 51, 52, 56, 65, 67, 68, 69, 71, 74, 76, 78, 79, 81, 82, 84, 85, 86, 90, 92, 93, 94, 96, 97, 99, 101, 102, 103, 106, 107, 108, 111, 112, 113, 114, 115, 118, 119, 120, 122, 125, 126, 132, 133, 134, 138, 139, 140, 142, 146, 149, 150, 151, 152, 153, 154, 155, 158, 159, 163, 164, 169, 170, 171, 1…	1, 2, 3, 4, 5, 6, 7, 8, 9, 11, 12, 15, 18, 19, 20, 21, 23, 24, 25, 26, 27, 30, 32, 33, 34, 35, 37, 38, 39, 40, 41, 44, 48, 49, 50, 51, 52, 54, 55, 56, 57, 58, 59, 60, 61, 62, 65, 67, 68, 69, 70, 71, 72, 74, 75, 76, 77, 78, 79, 81, 82, 83, 84, 85, 87, 88, 89, 91, 94, 95, 98, 99, 100, 103, 104, 105, 106, 109, 111, 112, 113, 114, 115, 116, 117, 120, 121, 125, 126, 128, 129, 130, 131, 132, 133, 134, …	228	148	64.9123	306, 307, 308, 309, 310, 312, 313, 314, 317, 318, 319, 322, 323, 324, 326, 327, 328, 331, 336, 337, 338, 339, 343, 344, 345, 348, 349, 350, 351, 352, 353, 356, 358, 359, 361, 362, 365, 368, 372, 376, 380, 382, 388, 389, 390, 391, 392, 394, 395, 398, 403, 404, 410, 412, 414, 415, 416, 418, 419, 420, 421, 423, 424, 427, 428, 429, 432, 433, 435, 436, 440, 442, 446, 449, 450, 453, 454, 455, 459, 461,…	2, 3, 4, 5, 6, 8, 9, 10, 11, 12, 13, 16, 17, 18, 20, 21, 22, 24, 28, 29, 30, 31, 33, 34, 35, 36, 37, 38, 39, 40, 41, 42, 44, 45, 47, 48, 50, 52, 54, 56, 58, 60, 63, 64, 65, 66, 67, 69, 70, 72, 76, 77, 80, 81, 83, 84, 85, 86, 87, 88, 89, 91, 92, 93, 94, 95, 97, 98, 99, 100, 102, 103, 106, 109, 110, 112, 113, 114, 117, 119, 120, 123, 126, 128, 130, 131, 133, 134, 136, 137, 138, 139, 141, 142, 143, …
s037_c_a1.raw	872.612	128	86	67.1875	E1 E2 E6 E13 E14 E17 E21 E22 E24 E36 E37 E39 E42 E46 E48 E49 E52 E55 E56 E57 E58 E62 E63 E64 E65 E66 E70 E72 E73 E74 E82 E83 E86 E88 E90 E94 E100 E106 E108 E115 E123 E126	1.8002	NA	NA	[1: E3][2: E8 E23 E27 E31 E54 E71 E127][3: E33 E114 E124][4: E68 E109][5: ][6: E122][7: E25 E27 E44][8: E23 E25 E44][9: E25 E33][10: E8 E18 E25 E122][11: E8 E20][12: ][13: E8 E68 E122][14: E9 E26 E122][15: E3 E120 E122][16: E23 E122][17: E9 E20 E27 E122][18: E25][19: E3 E10 E96 E107][20: E25 E71 E122][21: E23 E26 E71][22: E25 E26 E27 E127][23: ][24: E122][25: E45 E122][26: E23 E69 E122][27: E3 E4…	608	414	68.0921	1, 2, 3, 4, 6, 7, 10, 13, 15, 16, 19, 20, 21, 22, 24, 25, 26, 27, 28, 29, 30, 31, 32, 33, 35, 36, 37, 38, 39, 40, 41, 42, 45, 46, 49, 51, 52, 54, 55, 57, 58, 59, 60, 62, 63, 65, 66, 67, 68, 69, 70, 71, 74, 75, 76, 77, 78, 79, 80, 81, 82, 83, 86, 87, 90, 92, 93, 94, 97, 98, 99, 100, 102, 103, 104, 107, 108, 110, 111, 112, 114, 115, 116, 118, 119, 120, 121, 122, 123, 124, 127, 129, 132, 133, 134, 1…	76	51	67.1053	19, 22, 29, 32, 33, 39, 54, 59, 67, 68, 69, 71, 81, 100, 103, 111, 116, 118, 120, 122, 123, 147, 148, 149, 151, 182, 184, 189, 190, 202, 204, 207, 211, 218, 224, 225, 227, 229, 233, 242, 244, 252, 254, 257, 263, 268, 289, 294, 297, 301, 302	2, 3, 5, 6, 7, 8, 10, 12, 14, 15, 16, 17, 18, 21, 23, 25, 26, 27, 28, 29, 30, 35, 36, 37, 38, 41, 42, 43, 44, 48, 49, 50, 52, 54, 55, 56, 57, 58, 59, 60, 61, 63, 64, 65, 67, 69, 70, 72, 73, 74, 75	76	56	73.6842	317, 324, 328, 331, 333, 339, 347, 349, 359, 360, 363, 371, 373, 374, 380, 381, 386, 387, 394, 397, 400, 419, 420, 435, 439, 441, 444, 448, 453, 454, 472, 473, 474, 479, 481, 482, 484, 490, 493, 495, 500, 506, 507, 511, 512, 514, 516, 550, 551, 566, 576, 586, 588, 593, 600, 601	1, 2, 3, 4, 5, 6, 7, 8, 9, 10, 11, 12, 14, 15, 16, 17, 18, 19, 20, 22, 24, 28, 29, 32, 33, 34, 35, 36, 37, 38, 39, 40, 41, 43, 44, 45, 46, 48, 50, 51, 52, 53, 54, 55, 56, 57, 58, 63, 64, 67, 68, 70, 71, 72, 74, 75	228	147	64.4737	1, 2, 3, 4, 6, 7, 10, 13, 15, 16, 20, 21, 24, 25, 26, 27, 28, 30, 31, 35, 36, 37, 38, 40, 41, 42, 45, 46, 49, 51, 52, 55, 57, 58, 60, 62, 63, 65, 66, 70, 74, 75, 76, 77, 78, 79, 80, 82, 83, 86, 87, 90, 92, 93, 94, 97, 98, 99, 102, 104, 107, 108, 110, 112, 114, 115, 119, 121, 124, 127, 129, 132, 133, 134, 135, 137, 142, 150, 152, 155, 160, 161, 164, 166, 171, 173, 174, 175, 176, 178, 179, 181, 183…	1, 2, 3, 4, 6, 7, 10, 12, 14, 15, 18, 19, 20, 21, 22, 23, 24, 25, 26, 28, 29, 30, 31, 32, 33, 34, 37, 38, 41, 42, 43, 45, 46, 47, 48, 50, 51, 52, 53, 54, 57, 58, 59, 60, 61, 62, 63, 64, 65, 67, 68, 70, 72, 73, 74, 77, 78, 79, 80, 81, 84, 85, 86, 87, 89, 90, 92, 93, 94, 97, 98, 100, 101, 102, 103, 105, 109, 113, 114, 117, 122, 123, 126, 127, 132, 134, 135, 136, 137, 138, 139, 141, 142, 145, 147, 1…	228	160	70.1754	305, 306, 308, 309, 310, 311, 312, 313, 314, 315, 316, 318, 319, 320, 322, 323, 325, 329, 330, 332, 334, 335, 336, 337, 338, 340, 341, 342, 344, 345, 350, 351, 354, 355, 356, 358, 361, 364, 365, 366, 367, 368, 370, 375, 377, 378, 379, 382, 384, 385, 388, 389, 390, 392, 393, 395, 401, 402, 403, 404, 405, 407, 408, 409, 416, 417, 418, 423, 425, 426, 427, 429, 430, 432, 434, 436, 437, 442, 443, 445,…	1, 2, 4, 5, 6, 7, 8, 9, 10, 11, 12, 13, 14, 15, 17, 18, 19, 22, 23, 24, 25, 26, 27, 28, 29, 30, 31, 32, 34, 35, 38, 39, 42, 43, 44, 46, 47, 49, 50, 51, 52, 53, 55, 56, 58, 59, 60, 61, 63, 64, 65, 66, 67, 69, 70, 71, 73, 74, 75, 76, 77, 79, 80, 81, 85, 86, 87, 90, 91, 92, 93, 95, 96, 98, 99, 100, 101, 104, 105, 106, 108, 109, 110, 111, 112, 113, 117, 118, 119, 120, 121, 122, 123, 124, 125, 126, 12…
s037_c_v1.raw	880.412	128	99	77.3438	E1 E2 E6 E8 E13 E17 E24 E37 E39 E42 E48 E49 E52 E56 E57 E63 E64 E65 E72 E73 E74 E81 E88 E90 E94 E107 E108 E115 E126	1.2915	NA	NA	[1: E22 E125 E128][2: E23 E33][3: E21 E22 E68][4: E22 E23 E33][5: E21 E44][6: E114][7: E21 E22][8: E116][9: E14 E21][10: E3 E14 E21 E22][11: E22][12: E20 E33][13: E14 E22][14: E22][15: E32 E33 E68][16: E11 E14 E15][17: E26 E44][18: E33][19: E14 E44 E102][20: E14 E23 E25][21: E9 E14 E21 E127][22: E3 E18 E22 E25][23: E123][24: E27][25: E14 E21 E124][26: E119][27: E14 E15 E23 E33][28: E14 E15 E21 E1…	608	424	69.7368	1, 2, 3, 4, 5, 6, 7, 8, 9, 10, 11, 12, 13, 14, 15, 17, 18, 19, 20, 21, 23, 24, 25, 26, 27, 28, 29, 30, 31, 32, 33, 34, 35, 36, 37, 39, 40, 41, 42, 43, 44, 45, 47, 50, 51, 54, 57, 58, 59, 60, 64, 65, 67, 69, 70, 71, 72, 74, 75, 78, 79, 81, 82, 83, 84, 85, 86, 87, 88, 89, 90, 91, 92, 93, 94, 97, 100, 101, 102, 103, 104, 105, 106, 107, 110, 114, 115, 117, 118, 119, 120, 121, 122, 123, 125, 126, 127,…	76	54	71.0526	13, 19, 20, 25, 26, 30, 31, 37, 43, 51, 58, 59, 60, 70, 74, 79, 82, 84, 92, 94, 97, 102, 103, 105, 110, 137, 165, 174, 191, 211, 214, 218, 224, 225, 226, 230, 232, 236, 238, 241, 248, 257, 265, 269, 277, 278, 279, 280, 281, 282, 284, 285, 297, 303	1, 3, 4, 5, 6, 7, 8, 9, 10, 11, 13, 14, 15, 19, 21, 22, 24, 25, 26, 27, 28, 30, 31, 32, 33, 37, 39, 41, 44, 45, 46, 48, 49, 50, 51, 52, 53, 54, 55, 56, 57, 59, 60, 61, 63, 64, 65, 66, 67, 68, 69, 70, 73, 75	76	49	64.4737	316, 326, 331, 338, 339, 345, 346, 355, 359, 362, 364, 369, 370, 382, 388, 391, 420, 425, 428, 435, 438, 440, 445, 446, 447, 454, 468, 469, 470, 472, 481, 490, 491, 498, 499, 502, 508, 509, 513, 523, 524, 525, 528, 542, 545, 547, 548, 583, 591	2, 4, 5, 6, 7, 8, 9, 11, 13, 15, 16, 17, 18, 19, 21, 23, 26, 27, 29, 31, 33, 34, 35, 36, 37, 38, 39, 40, 41, 42, 43, 44, 45, 46, 47, 49, 50, 51, 52, 54, 55, 56, 57, 59, 60, 61, 62, 69, 74	228	176	77.193	1, 2, 3, 4, 5, 6, 7, 8, 9, 10, 11, 12, 14, 15, 17, 18, 21, 23, 24, 27, 28, 29, 32, 33, 34, 35, 36, 39, 40, 41, 42, 44, 45, 47, 50, 54, 57, 64, 65, 67, 69, 71, 72, 75, 78, 81, 83, 85, 86, 87, 88, 89, 90, 91, 93, 100, 101, 104, 106, 107, 114, 115, 117, 118, 119, 120, 121, 122, 123, 125, 126, 127, 128, 129, 130, 131, 134, 139, 140, 141, 143, 148, 150, 151, 157, 158, 159, 160, 161, 164, 166, 167, 168…	1, 2, 3, 4, 5, 6, 7, 8, 9, 10, 11, 12, 13, 14, 15, 16, 17, 19, 20, 21, 22, 23, 24, 25, 26, 27, 28, 30, 31, 32, 33, 34, 35, 37, 40, 42, 45, 48, 49, 50, 51, 52, 53, 54, 57, 58, 59, 60, 61, 62, 63, 64, 65, 66, 67, 71, 72, 73, 74, 75, 80, 81, 83, 84, 85, 86, 87, 88, 89, 91, 92, 93, 94, 95, 96, 97, 99, 102, 103, 104, 106, 110, 112, 113, 119, 120, 121, 122, 123, 126, 127, 128, 129, 130, 131, 132, 133, …	228	145	63.5965	309, 312, 313, 314, 319, 320, 323, 325, 327, 328, 329, 330, 332, 333, 334, 335, 336, 337, 340, 341, 342, 343, 344, 347, 348, 349, 350, 351, 353, 356, 357, 366, 367, 368, 371, 373, 374, 375, 381, 387, 389, 394, 396, 399, 403, 407, 408, 409, 410, 411, 412, 415, 422, 429, 430, 432, 434, 437, 441, 442, 443, 444, 448, 449, 450, 451, 453, 456, 461, 463, 464, 466, 467, 471, 473, 474, 476, 477, 478, 479,…	5, 8, 9, 10, 13, 14, 16, 18, 19, 20, 21, 22, 23, 24, 25, 26, 27, 28, 29, 30, 31, 32, 33, 34, 35, 36, 37, 38, 39, 41, 42, 46, 47, 48, 49, 51, 52, 53, 59, 63, 64, 67, 69, 72, 76, 80, 81, 82, 83, 84, 85, 88, 92, 96, 97, 98, 100, 101, 103, 104, 105, 106, 107, 108, 109, 110, 112, 114, 119, 121, 122, 124, 125, 126, 127, 128, 130, 131, 132, 133, 134, 135, 136, 137, 139, 140, 141, 143, 144, 145, 146, 147…
s038_c_a1.raw	802.564	128	106	82.8125	E1 E7 E9 E11 E14 E21 E22 E26 E30 E32 E40 E55 E67 E69 E81 E82 E94 E96 E107 E123 E125 E128	1.84759	NA	NA	[1: E2 E17 E18 E65][2: E43 E48 E126 E127][3: E17 E25 E48 E73 E74][4: E17 E48 E126 E127][5: E48 E99 E126 E127][6: E68 E73][7: E17 E25][8: E43 E68 E111][9: E68 E111][10: E48 E68 E70][11: E17 E25 E70 E73][12: E48 E68 E111][13: E17 E25 E43 E68][14: E17 E25 E68][15: E25 E68 E89][16: E17 E25 E68][17: E2 E17 E25 E48 E126 E127][18: E15 E17 E25 E48][19: E88][20: E17 E25 E111 E127][21: E17 E18 E25 E88][22:…	608	377	62.0066	1, 2, 3, 5, 10, 15, 17, 20, 22, 24, 26, 27, 28, 31, 32, 33, 36, 37, 38, 39, 42, 43, 44, 45, 46, 48, 49, 50, 56, 57, 58, 59, 60, 62, 63, 64, 70, 71, 74, 75, 76, 77, 78, 79, 80, 81, 82, 83, 84, 87, 88, 90, 91, 92, 93, 94, 98, 99, 100, 103, 104, 105, 107, 108, 110, 111, 112, 113, 114, 115, 116, 117, 118, 123, 126, 127, 128, 129, 131, 134, 135, 138, 139, 142, 143, 146, 148, 149, 150, 151, 152, 157, 1…	76	53	69.7368	24, 26, 32, 39, 49, 57, 63, 64, 70, 77, 78, 79, 98, 103, 104, 118, 134, 135, 139, 143, 148, 149, 152, 166, 172, 174, 178, 189, 192, 196, 202, 209, 219, 223, 226, 239, 243, 251, 252, 255, 264, 266, 268, 270, 274, 278, 281, 283, 284, 289, 290, 293, 301	5, 6, 7, 8, 9, 11, 12, 13, 15, 18, 19, 20, 22, 23, 24, 25, 29, 30, 32, 34, 36, 37, 38, 40, 42, 43, 45, 46, 47, 48, 49, 50, 52, 54, 55, 56, 57, 59, 60, 61, 62, 63, 64, 65, 66, 67, 68, 69, 70, 71, 72, 74, 75	76	47	61.8421	316, 326, 333, 334, 335, 340, 341, 342, 354, 361, 368, 374, 376, 385, 392, 394, 396, 397, 403, 404, 405, 407, 412, 420, 425, 428, 469, 470, 479, 480, 481, 482, 496, 513, 515, 532, 535, 538, 539, 544, 551, 556, 571, 573, 580, 584, 589	1, 2, 4, 5, 6, 7, 8, 9, 10, 12, 14, 15, 16, 17, 20, 21, 22, 23, 25, 26, 27, 28, 29, 31, 32, 33, 40, 41, 44, 45, 46, 47, 49, 51, 52, 56, 57, 58, 59, 61, 64, 65, 67, 68, 69, 70, 74	228	150	65.7895	1, 2, 3, 5, 10, 15, 17, 20, 22, 27, 28, 31, 33, 36, 37, 38, 42, 43, 44, 45, 46, 48, 50, 56, 58, 59, 60, 62, 71, 74, 75, 76, 80, 81, 82, 83, 84, 87, 88, 90, 91, 92, 93, 94, 99, 100, 105, 107, 108, 110, 111, 112, 113, 114, 115, 116, 117, 123, 126, 127, 128, 129, 131, 138, 142, 146, 150, 151, 157, 159, 160, 161, 162, 163, 168, 169, 173, 179, 180, 181, 182, 183, 184, 187, 188, 190, 191, 195, 197, 199…	1, 2, 3, 5, 10, 12, 14, 16, 18, 21, 22, 25, 26, 29, 30, 31, 34, 35, 36, 37, 38, 40, 41, 46, 47, 48, 49, 51, 56, 57, 58, 59, 60, 61, 62, 63, 64, 66, 67, 69, 70, 71, 72, 73, 77, 78, 81, 83, 84, 86, 87, 88, 89, 90, 91, 92, 93, 95, 98, 99, 100, 101, 103, 107, 109, 111, 113, 114, 119, 121, 122, 123, 124, 125, 128, 129, 131, 134, 135, 136, 137, 138, 139, 142, 143, 144, 145, 148, 149, 151, 153, 154, 156…	228	127	55.7018	307, 309, 310, 315, 317, 318, 319, 320, 322, 325, 330, 337, 338, 343, 344, 346, 347, 348, 349, 350, 351, 352, 353, 355, 356, 357, 358, 359, 364, 365, 366, 369, 370, 371, 372, 375, 378, 379, 382, 383, 384, 386, 388, 390, 393, 395, 399, 400, 402, 406, 408, 409, 411, 415, 416, 417, 418, 419, 421, 423, 424, 431, 434, 438, 439, 445, 446, 449, 450, 452, 453, 454, 459, 460, 462, 463, 464, 465, 471, 473,…	3, 5, 6, 11, 12, 13, 14, 15, 17, 20, 23, 27, 28, 30, 31, 33, 34, 35, 36, 37, 38, 39, 40, 41, 42, 43, 44, 45, 47, 48, 49, 51, 52, 53, 54, 56, 58, 59, 62, 63, 64, 65, 66, 68, 69, 70, 72, 73, 74, 75, 76, 77, 79, 81, 82, 83, 84, 85, 86, 88, 89, 92, 94, 96, 97, 103, 104, 107, 108, 110, 111, 112, 117, 118, 120, 121, 122, 123, 126, 127, 129, 130, 131, 134, 136, 137, 138, 141, 143, 146, 147, 148, 150, 15…
s038_c_v1.raw	846.324	128	109	85.1562	E1 E7 E9 E17 E18 E22 E26 E67 E68 E69 E70 E74 E76 E81 E83 E96 E107 E115 E123	3.55665	NA	NA	[1: E8 E11 E14 E21 E25][2: E75 E88 E126][3: E27 E32 E48][4: E73 E99 E113][5: E43 E48 E127][6: E44 E63 E64 E125][7: E120 E126 E127][8: E14 E15 E21 E25][9: E62 E71 E72 E99][10: E10 E11 E14 E21 E120][11: E113 E126][12: E63 E64 E111][13: E65 E126][14: E111 E119][15: E10 E65 E82 E88][16: E8 E14 E15 E21][17: E25][18: E51 E56][19: E8 E14 E21 E25 E126][20: E2 E3 E10 E11 E125][21: E111][22: E14 E25 E71 E7…	608	436	71.7105	1, 2, 3, 7, 8, 9, 10, 11, 13, 14, 16, 18, 19, 21, 22, 23, 24, 25, 26, 27, 28, 29, 30, 31, 32, 33, 34, 35, 36, 37, 38, 39, 40, 41, 42, 43, 44, 45, 46, 47, 48, 49, 50, 51, 52, 53, 54, 55, 56, 57, 58, 59, 60, 61, 62, 63, 64, 65, 66, 67, 69, 70, 71, 72, 74, 75, 76, 77, 78, 79, 80, 81, 83, 84, 85, 86, 87, 88, 89, 91, 92, 93, 94, 95, 96, 98, 99, 100, 101, 102, 103, 104, 105, 106, 107, 109, 110, 111, 11…	76	60	78.9474	29, 30, 32, 35, 38, 54, 59, 62, 64, 66, 69, 75, 76, 78, 79, 85, 86, 91, 92, 95, 99, 105, 122, 129, 135, 136, 138, 140, 141, 146, 163, 170, 171, 174, 176, 186, 189, 190, 191, 193, 195, 205, 206, 214, 217, 218, 236, 240, 241, 244, 252, 258, 261, 272, 273, 276, 280, 285, 286, 289	3, 4, 5, 6, 7, 8, 9, 10, 11, 12, 13, 15, 16, 17, 18, 19, 20, 21, 22, 23, 25, 26, 29, 30, 31, 32, 33, 34, 35, 36, 39, 40, 41, 42, 43, 45, 46, 47, 48, 49, 50, 52, 53, 54, 55, 56, 60, 61, 62, 63, 64, 66, 67, 68, 69, 70, 71, 72, 73, 74	76	53	69.7368	319, 323, 324, 326, 334, 339, 340, 342, 344, 348, 351, 357, 360, 368, 372, 373, 381, 382, 390, 393, 395, 397, 400, 404, 407, 413, 415, 420, 438, 444, 454, 471, 473, 487, 493, 494, 498, 512, 513, 515, 518, 522, 533, 534, 564, 568, 571, 572, 580, 589, 596, 597, 605	1, 2, 3, 4, 5, 6, 7, 8, 9, 11, 12, 14, 15, 16, 17, 18, 19, 20, 22, 24, 25, 26, 27, 28, 30, 32, 33, 34, 36, 37, 38, 39, 41, 44, 46, 47, 49, 51, 52, 53, 54, 56, 57, 58, 65, 66, 68, 69, 70, 72, 74, 75, 76	228	187	82.0175	1, 2, 3, 7, 8, 9, 10, 11, 13, 14, 16, 18, 19, 21, 22, 23, 24, 25, 26, 27, 28, 31, 33, 34, 36, 37, 39, 40, 41, 42, 43, 44, 45, 46, 47, 48, 49, 50, 51, 52, 53, 55, 56, 57, 58, 60, 61, 63, 65, 67, 70, 71, 72, 74, 77, 80, 81, 83, 84, 87, 88, 89, 93, 94, 96, 98, 100, 101, 102, 103, 104, 106, 107, 109, 110, 111, 113, 114, 115, 116, 118, 119, 120, 121, 123, 124, 125, 126, 127, 128, 132, 133, 134, 137, 1…	1, 2, 3, 7, 8, 9, 10, 11, 13, 14, 15, 17, 18, 19, 20, 21, 22, 23, 24, 25, 26, 27, 28, 29, 30, 31, 32, 33, 34, 35, 36, 37, 38, 39, 40, 41, 42, 43, 44, 45, 46, 47, 48, 49, 50, 51, 52, 53, 54, 55, 57, 58, 59, 60, 61, 62, 63, 65, 66, 67, 68, 69, 71, 72, 73, 74, 75, 76, 77, 78, 79, 80, 81, 83, 84, 85, 86, 87, 88, 89, 90, 91, 92, 93, 94, 95, 96, 97, 98, 99, 102, 103, 104, 105, 106, 107, 108, 110, 111, …	228	136	59.6491	305, 306, 307, 308, 310, 311, 312, 313, 314, 315, 316, 318, 320, 322, 325, 327, 328, 329, 331, 332, 335, 336, 337, 338, 343, 346, 347, 350, 353, 356, 361, 363, 364, 369, 370, 374, 376, 377, 378, 379, 380, 384, 388, 389, 394, 398, 399, 403, 405, 408, 410, 419, 421, 422, 424, 426, 427, 428, 432, 436, 437, 439, 440, 443, 445, 446, 449, 450, 451, 453, 455, 462, 463, 464, 466, 467, 468, 470, 474, 475,…	1, 2, 3, 4, 6, 7, 8, 9, 10, 11, 12, 14, 15, 17, 18, 19, 20, 21, 23, 24, 26, 27, 28, 29, 31, 32, 33, 35, 37, 39, 42, 44, 45, 49, 50, 52, 54, 55, 56, 57, 58, 59, 63, 64, 66, 68, 69, 72, 73, 74, 75, 82, 83, 84, 86, 87, 88, 89, 93, 97, 98, 99, 100, 103, 104, 105, 108, 109, 110, 112, 113, 120, 121, 122, 124, 125, 126, 128, 129, 130, 131, 133, 135, 137, 138, 139, 140, 141, 142, 143, 146, 147, 148, 149,…
s039_c_a1.raw	877.364	128	92	71.875	E1 E4 E9 E10 E11 E15 E16 E17 E19 E21 E25 E30 E36 E37 E40 E42 E43 E44 E45 E49 E57 E58 E62 E63 E65 E86 E93 E95 E96 E107 E111 E116 E117 E122 E123 E124	12.1194	NA	NA	[1: E14 E18 E22][2: E100 E101 E126 E127][3: E14 E18 E22][4: E14 E22][5: E14 E18 E22][6: E8 E26 E32 E125][7: E14][8: E14 E18 E22 E26 E32][9: E8 E14 E22 E32][10: E14 E18 E22 E32][11: E8 E14 E22][12: E14 E18 E22][13: E14 E18 E22 E32][14: E8 E14 E18 E22 E128][15: E8 E14 E22 E118][16: E14 E18 E22 E23 E26][17: E14 E22 E26][18: E14 E56 E126 E127 E128][19: E22 E128][20: E14 E18 E22 E128][21: E14 E22 E89]…	608	407	66.9408	1, 4, 5, 8, 11, 12, 13, 14, 18, 19, 20, 21, 22, 23, 24, 25, 27, 28, 29, 30, 31, 35, 36, 37, 41, 42, 43, 44, 46, 47, 48, 49, 51, 52, 53, 54, 56, 57, 58, 59, 64, 66, 68, 70, 71, 73, 75, 76, 78, 79, 83, 84, 85, 86, 87, 88, 89, 91, 93, 94, 95, 96, 98, 99, 100, 102, 105, 106, 107, 108, 109, 110, 111, 112, 113, 115, 116, 118, 119, 120, 121, 122, 123, 124, 125, 127, 128, 136, 138, 140, 141, 142, 143, 14…	76	44	57.8947	11, 14, 18, 21, 23, 42, 43, 49, 52, 57, 83, 84, 88, 89, 93, 95, 105, 106, 109, 110, 112, 120, 142, 181, 204, 211, 218, 222, 229, 236, 246, 249, 250, 251, 256, 257, 261, 269, 270, 271, 286, 288, 303, 304	1, 2, 3, 4, 5, 10, 11, 13, 14, 16, 18, 19, 20, 21, 22, 23, 25, 26, 27, 28, 29, 32, 37, 42, 45, 46, 48, 49, 51, 53, 56, 58, 59, 60, 61, 62, 63, 65, 66, 67, 72, 73, 75, 76	76	52	68.4211	315, 327, 328, 332, 334, 338, 340, 346, 354, 357, 367, 369, 370, 371, 372, 373, 376, 380, 403, 412, 414, 418, 431, 446, 453, 467, 468, 475, 481, 495, 499, 503, 505, 507, 509, 511, 514, 520, 526, 537, 540, 545, 551, 552, 553, 557, 564, 567, 574, 579, 581, 607	1, 3, 4, 6, 8, 9, 10, 11, 12, 13, 16, 17, 18, 19, 20, 21, 22, 23, 27, 28, 29, 31, 34, 37, 38, 39, 40, 42, 43, 45, 46, 48, 50, 51, 53, 54, 55, 56, 57, 60, 61, 62, 63, 64, 65, 67, 68, 69, 70, 71, 72, 76	228	145	63.5965	1, 4, 5, 8, 12, 13, 19, 20, 22, 24, 25, 27, 28, 29, 30, 31, 35, 36, 37, 41, 44, 46, 47, 48, 51, 53, 54, 56, 58, 59, 64, 66, 68, 70, 71, 73, 75, 76, 78, 79, 85, 86, 87, 91, 94, 96, 98, 99, 100, 102, 107, 108, 111, 113, 115, 116, 118, 119, 121, 122, 123, 124, 125, 127, 128, 136, 138, 140, 141, 143, 145, 148, 150, 152, 156, 157, 159, 160, 162, 163, 165, 166, 167, 168, 171, 172, 173, 174, 175, 176, 1…	1, 4, 5, 8, 11, 12, 16, 17, 18, 19, 20, 22, 23, 24, 25, 26, 29, 30, 31, 32, 33, 34, 35, 36, 38, 39, 40, 41, 42, 43, 47, 49, 51, 53, 54, 56, 58, 59, 61, 62, 66, 67, 68, 70, 72, 73, 75, 76, 77, 78, 81, 82, 83, 84, 85, 86, 87, 88, 89, 90, 91, 92, 93, 95, 96, 100, 102, 104, 105, 106, 108, 110, 112, 114, 118, 119, 121, 122, 124, 125, 126, 127, 128, 129, 131, 132, 133, 134, 135, 136, 137, 138, 140, 142…	228	166	72.807	305, 306, 310, 311, 313, 314, 316, 317, 318, 320, 321, 322, 323, 324, 325, 326, 331, 335, 337, 339, 342, 343, 345, 348, 349, 350, 351, 352, 356, 358, 361, 362, 363, 364, 365, 366, 368, 374, 375, 378, 379, 383, 384, 385, 386, 387, 388, 389, 390, 393, 395, 397, 399, 400, 401, 402, 404, 408, 410, 411, 413, 416, 419, 421, 422, 423, 424, 427, 428, 430, 432, 435, 438, 439, 440, 441, 442, 443, 445, 447,…	1, 2, 6, 7, 9, 10, 11, 12, 13, 14, 15, 16, 17, 18, 19, 20, 22, 23, 25, 26, 28, 29, 31, 33, 34, 35, 36, 37, 40, 41, 42, 43, 44, 45, 46, 47, 48, 49, 50, 52, 53, 55, 56, 57, 58, 59, 60, 61, 62, 64, 65, 67, 69, 70, 71, 72, 73, 77, 79, 80, 81, 83, 84, 85, 86, 87, 88, 90, 91, 93, 94, 97, 99, 100, 101, 102, 103, 104, 105, 106, 107, 108, 109, 111, 112, 113, 115, 116, 120, 121, 122, 123, 126, 127, 128, 12…
s039_c_v1.raw	875.112	128	89	69.5312	E1 E4 E9 E10 E11 E13 E14 E15 E16 E17 E21 E22 E23 E24 E25 E26 E36 E37 E46 E47 E48 E56 E57 E60 E70 E72 E76 E86 E93 E95 E96 E99 E107 E111 E117 E122 E123 E126 E127	12.9741	NA	NA	[1: E18 E65 E114][2: E12 E18 E33][3: E8 E18 E19 E32][4: E8 E18 E32 E38][5: E8 E18 E32 E64][6: E8 E18 E68][7: E18 E74][8: E8 E18][9: E18 E100][10: E8 E18 E32 E71 E128][11: E8 E18 E19][12: E8 E18 E68][13: E8 E18 E68 E124][14: E18 E32][15: E68 E88][16: E8 E18 E68 E113][17: E18 E65 E69 E88][18: E68 E69][19: E18 E19][20: E18 E65][21: E8 E18][22: E18 E32][23: E18 E68][24: E8 E18 E19][25: E18][26: E18 E…	608	380	62.5	2, 4, 5, 7, 9, 10, 11, 12, 13, 15, 16, 21, 25, 27, 33, 35, 36, 37, 38, 39, 40, 41, 45, 46, 48, 49, 52, 53, 54, 55, 57, 59, 60, 61, 62, 64, 65, 66, 67, 68, 69, 70, 71, 73, 78, 80, 83, 85, 88, 90, 91, 92, 93, 94, 96, 97, 98, 100, 106, 107, 108, 109, 110, 111, 113, 115, 116, 118, 119, 120, 122, 124, 125, 126, 127, 128, 129, 130, 131, 132, 133, 134, 139, 141, 144, 145, 146, 147, 150, 154, 158, 159, 1…	76	39	51.3158	16, 38, 41, 52, 54, 69, 78, 85, 110, 116, 128, 132, 139, 144, 146, 191, 195, 200, 205, 208, 209, 214, 218, 222, 223, 236, 239, 252, 253, 259, 263, 269, 292, 293, 294, 295, 298, 300, 304	1, 7, 8, 13, 14, 17, 19, 20, 25, 27, 29, 30, 34, 36, 37, 45, 46, 47, 51, 52, 53, 54, 56, 57, 58, 60, 61, 64, 65, 67, 68, 69, 70, 71, 72, 73, 74, 75, 76	76	51	67.1053	334, 335, 347, 356, 370, 371, 372, 374, 389, 393, 394, 408, 413, 423, 424, 430, 432, 433, 434, 437, 440, 443, 454, 468, 469, 478, 481, 486, 488, 489, 490, 492, 496, 498, 509, 518, 520, 527, 528, 532, 536, 538, 544, 546, 550, 559, 562, 565, 575, 590, 594	6, 7, 9, 10, 12, 13, 14, 15, 20, 21, 22, 23, 24, 27, 28, 29, 30, 31, 32, 33, 34, 36, 38, 39, 40, 42, 43, 44, 45, 46, 47, 48, 49, 50, 51, 52, 53, 54, 55, 57, 58, 59, 60, 62, 63, 65, 66, 67, 68, 70, 71	228	151	66.2281	2, 4, 5, 7, 9, 10, 11, 12, 13, 15, 21, 25, 27, 33, 35, 36, 37, 39, 40, 45, 46, 48, 49, 53, 55, 57, 59, 60, 61, 62, 64, 65, 66, 67, 68, 70, 71, 73, 80, 83, 88, 90, 91, 92, 93, 94, 96, 97, 98, 100, 106, 107, 108, 109, 111, 113, 115, 118, 119, 120, 122, 124, 125, 126, 127, 129, 130, 131, 133, 134, 141, 145, 147, 150, 154, 158, 159, 160, 161, 162, 167, 173, 174, 178, 179, 181, 184, 193, 194, 196, 197…	2, 4, 5, 7, 9, 10, 11, 12, 13, 15, 18, 21, 22, 27, 29, 30, 31, 32, 33, 35, 36, 37, 38, 40, 41, 43, 44, 45, 46, 47, 48, 49, 50, 51, 52, 53, 54, 56, 61, 64, 68, 69, 70, 71, 72, 73, 75, 76, 77, 78, 82, 83, 84, 85, 86, 87, 89, 91, 92, 93, 95, 96, 97, 98, 99, 100, 101, 102, 103, 104, 106, 109, 110, 113, 116, 120, 121, 122, 123, 124, 127, 132, 133, 136, 137, 138, 141, 148, 149, 150, 151, 155, 157, 158,…	228	139	60.9649	305, 306, 314, 317, 325, 327, 328, 329, 330, 332, 338, 339, 340, 342, 343, 344, 345, 351, 352, 353, 354, 355, 357, 358, 360, 361, 364, 366, 368, 377, 383, 384, 385, 386, 387, 388, 392, 396, 397, 398, 400, 401, 402, 403, 404, 406, 407, 410, 411, 414, 415, 417, 419, 421, 426, 428, 429, 431, 435, 438, 441, 444, 445, 446, 448, 451, 456, 457, 458, 459, 462, 467, 472, 473, 474, 475, 477, 479, 480, 482,…	1, 2, 10, 13, 16, 18, 19, 20, 21, 23, 27, 28, 29, 30, 31, 32, 33, 38, 39, 40, 41, 42, 43, 44, 46, 47, 49, 51, 53, 57, 60, 61, 62, 63, 64, 65, 68, 70, 71, 72, 74, 75, 76, 77, 78, 80, 81, 83, 84, 86, 87, 89, 90, 92, 94, 96, 97, 98, 99, 101, 103, 104, 105, 106, 108, 111, 114, 115, 116, 117, 120, 125, 128, 129, 130, 131, 132, 133, 134, 135, 136, 137, 138, 139, 140, 142, 143, 144, 145, 146, 147, 149, …
s040_c_a1.raw	812.412	128	102	79.6875	E2 E6 E14 E24 E30 E37 E39 E42 E46 E52 E55 E56 E57 E62 E63 E64 E65 E66 E67 E70 E71 E73 E77 E90 E94 E108	24.6613	NA	NA	[1: E1 E8 E72][2: E1 E44 E112 E126][3: E1 E44 E72 E119][4: E1 E8 E72 E74][5: E1 E8 E17 E21][6: E8 E21][7: E1 E8 E17 E21 E72][8: E1 E8][9: E8 E21][10: E1 E17 E21][11: E1 E21 E48][12: E17 E21 E22][13: E1 E9][14: E1 E8 E17 E72 E126][15: E1 E8 E17 E21][16: E8 E17 E21][17: E8 E17 E21][18: E8 E17 E21 E22][19: E8 E21][20: E1 E9 E16 E18 E88][21: E1 E16 E22 E81 E89][22: E1 E17 E21 E127][23: E1 E8 E17 E18 …	608	466	76.6447	2, 3, 4, 5, 7, 8, 9, 11, 14, 15, 16, 18, 19, 20, 21, 22, 25, 26, 27, 28, 29, 30, 31, 32, 34, 35, 36, 38, 39, 40, 41, 42, 43, 44, 45, 47, 48, 50, 51, 52, 54, 55, 56, 57, 58, 60, 61, 62, 65, 66, 67, 68, 70, 71, 72, 73, 74, 75, 76, 77, 78, 79, 80, 81, 82, 83, 84, 86, 87, 88, 89, 90, 91, 94, 95, 96, 97, 98, 99, 100, 101, 102, 104, 105, 106, 107, 108, 109, 110, 111, 112, 113, 114, 115, 116, 117, 118, …	76	65	85.5263	14, 15, 22, 25, 32, 34, 35, 38, 40, 41, 44, 47, 55, 56, 71, 75, 77, 78, 83, 88, 100, 101, 102, 104, 105, 109, 116, 119, 122, 123, 124, 132, 133, 147, 149, 169, 177, 178, 179, 188, 189, 204, 205, 210, 216, 218, 222, 226, 229, 240, 241, 243, 248, 264, 269, 270, 278, 284, 285, 286, 287, 291, 292, 296, 299	1, 2, 4, 5, 6, 7, 8, 9, 10, 11, 12, 13, 14, 15, 16, 17, 18, 19, 20, 21, 22, 23, 24, 25, 26, 27, 28, 29, 30, 31, 32, 34, 35, 37, 38, 39, 41, 42, 43, 44, 45, 47, 48, 49, 50, 51, 52, 53, 55, 56, 57, 58, 59, 61, 62, 63, 66, 67, 68, 69, 70, 71, 72, 73, 74	76	58	76.3158	319, 323, 324, 329, 332, 335, 347, 349, 354, 358, 361, 363, 370, 374, 381, 392, 394, 396, 400, 402, 407, 408, 411, 414, 416, 417, 420, 437, 443, 444, 447, 448, 471, 472, 475, 476, 487, 488, 490, 491, 495, 497, 505, 509, 520, 527, 529, 531, 532, 537, 545, 546, 569, 575, 587, 588, 606, 608	1, 2, 3, 4, 5, 6, 11, 12, 13, 14, 15, 16, 17, 18, 20, 21, 22, 23, 24, 25, 26, 27, 28, 29, 30, 31, 32, 34, 35, 36, 37, 38, 41, 42, 43, 44, 45, 46, 47, 48, 49, 50, 51, 52, 53, 55, 56, 57, 58, 60, 63, 64, 69, 70, 72, 73, 75, 76	228	187	82.0175	2, 3, 4, 5, 7, 8, 9, 11, 16, 18, 19, 20, 21, 26, 27, 28, 29, 30, 31, 36, 39, 42, 43, 45, 48, 50, 51, 52, 54, 57, 58, 60, 61, 62, 65, 66, 67, 68, 70, 72, 73, 74, 76, 79, 80, 81, 82, 84, 86, 87, 89, 90, 91, 94, 95, 96, 97, 98, 99, 106, 107, 108, 110, 111, 112, 113, 114, 115, 117, 118, 120, 125, 126, 127, 128, 130, 134, 136, 137, 138, 141, 142, 143, 144, 145, 148, 150, 151, 152, 153, 154, 155, 156, …	2, 3, 4, 5, 7, 8, 9, 11, 14, 15, 16, 17, 18, 21, 22, 23, 24, 25, 26, 28, 30, 31, 32, 33, 35, 37, 38, 39, 41, 42, 43, 45, 46, 47, 50, 51, 52, 53, 55, 56, 57, 58, 59, 60, 61, 62, 63, 64, 66, 67, 68, 69, 70, 73, 74, 75, 76, 77, 78, 80, 81, 82, 83, 84, 85, 86, 87, 88, 89, 90, 91, 93, 94, 95, 96, 97, 99, 101, 102, 103, 105, 106, 107, 108, 109, 111, 112, 113, 114, 115, 116, 117, 118, 119, 120, 121, 122…	228	156	68.4211	306, 307, 310, 312, 313, 314, 315, 318, 320, 321, 322, 325, 326, 327, 330, 331, 333, 334, 336, 342, 346, 348, 350, 352, 353, 356, 357, 359, 362, 364, 366, 367, 369, 372, 373, 375, 376, 378, 379, 380, 382, 383, 385, 386, 387, 388, 389, 390, 391, 393, 395, 397, 399, 401, 403, 404, 406, 409, 412, 413, 415, 418, 419, 422, 423, 424, 425, 426, 428, 435, 436, 438, 440, 441, 442, 445, 446, 449, 451, 453,…	2, 3, 6, 8, 9, 10, 11, 14, 15, 16, 17, 18, 19, 20, 22, 23, 24, 25, 26, 29, 32, 33, 34, 36, 37, 39, 40, 41, 43, 44, 46, 47, 49, 51, 52, 53, 54, 55, 56, 57, 58, 59, 61, 62, 63, 64, 65, 66, 67, 68, 69, 70, 72, 73, 74, 75, 77, 78, 80, 81, 82, 83, 84, 86, 87, 88, 89, 90, 92, 98, 99, 100, 102, 103, 104, 105, 106, 107, 109, 111, 112, 113, 115, 116, 117, 118, 119, 120, 121, 123, 124, 125, 126, 127, 128, …
s040_c_v1.raw	847.312	128	108	84.375	E2 E6 E14 E24 E37 E39 E42 E49 E52 E55 E61 E62 E63 E64 E65 E67 E73 E90 E94 E108	5.13152	NA	NA	[1: E21 E48 E70 E72][2: E9 E10 E11 E15 E21 E72 E88][3: E21 E38 E43 E44 E48 E72 E125][4: E43 E44 E72][5: E34 E43 E72 E74 E75][6: E8 E10 E17 E43][7: E1 E43 E72 E74 E126][8: E1 E71 E72 E74 E75 E119][9: E43 E71 E72 E74][10: E1 E43 E44 E72][11: E1 E8 E43 E72 E99][12: E1 E43 E72 E74 E88 E119 E125][13: E8 E21][14: E70 E72 E74 E75 E125][15: E72 E74 E75 E125][16: E8 E15 E17 E21][17: E8 E17 E72 E74 E75 E99…	608	456	75	1, 2, 3, 4, 5, 6, 7, 8, 10, 11, 12, 14, 15, 17, 18, 19, 20, 21, 22, 23, 24, 25, 26, 27, 28, 29, 31, 32, 33, 34, 35, 36, 37, 38, 39, 40, 41, 42, 43, 45, 46, 47, 49, 50, 51, 52, 54, 55, 56, 58, 59, 60, 61, 62, 63, 64, 66, 67, 69, 70, 71, 72, 76, 77, 78, 79, 80, 81, 82, 83, 84, 85, 86, 87, 88, 89, 90, 91, 92, 94, 95, 97, 98, 99, 101, 102, 103, 104, 105, 106, 107, 108, 109, 110, 111, 112, 113, 114, 1…	76	63	82.8947	18, 22, 29, 32, 33, 34, 50, 51, 55, 59, 61, 64, 80, 81, 82, 83, 86, 88, 92, 99, 103, 109, 111, 120, 124, 132, 139, 141, 143, 144, 145, 167, 171, 173, 175, 178, 186, 194, 201, 208, 211, 212, 227, 228, 230, 236, 237, 243, 246, 248, 250, 253, 255, 257, 269, 276, 280, 287, 289, 298, 299, 301, 302	1, 2, 3, 4, 5, 6, 8, 9, 11, 12, 13, 14, 17, 18, 19, 20, 21, 22, 23, 25, 26, 27, 28, 30, 31, 32, 34, 35, 36, 37, 38, 39, 40, 41, 42, 43, 44, 45, 47, 49, 50, 51, 55, 56, 57, 58, 59, 60, 61, 62, 63, 64, 65, 66, 67, 68, 69, 70, 71, 73, 74, 75, 76	76	52	68.4211	317, 318, 320, 321, 322, 330, 333, 334, 336, 339, 343, 352, 360, 361, 362, 367, 369, 377, 381, 387, 389, 396, 402, 406, 407, 418, 441, 442, 449, 450, 452, 453, 472, 478, 482, 485, 489, 490, 504, 505, 515, 518, 520, 532, 543, 544, 568, 578, 591, 592, 595, 599	1, 2, 3, 4, 5, 7, 8, 9, 10, 11, 12, 13, 14, 15, 16, 17, 18, 19, 21, 22, 23, 25, 26, 27, 28, 29, 32, 33, 34, 35, 36, 37, 41, 42, 44, 45, 47, 48, 51, 52, 53, 54, 55, 57, 58, 59, 66, 67, 71, 72, 73, 75	228	187	82.0175	1, 2, 3, 4, 5, 6, 7, 8, 10, 11, 12, 14, 15, 17, 19, 20, 21, 23, 24, 25, 26, 27, 28, 31, 35, 36, 37, 38, 39, 40, 41, 42, 43, 45, 46, 47, 49, 52, 54, 56, 58, 60, 62, 63, 66, 67, 69, 70, 71, 72, 76, 77, 78, 79, 84, 85, 87, 89, 90, 91, 94, 95, 97, 98, 101, 102, 104, 105, 106, 107, 108, 110, 112, 113, 114, 117, 118, 119, 122, 123, 126, 127, 128, 129, 130, 131, 133, 134, 135, 136, 140, 142, 146, 147, 1…	1, 2, 3, 4, 5, 6, 7, 8, 10, 11, 12, 14, 15, 17, 18, 19, 20, 21, 22, 23, 24, 25, 26, 28, 29, 30, 31, 32, 33, 34, 35, 36, 37, 38, 39, 40, 42, 43, 44, 45, 47, 48, 49, 50, 51, 52, 54, 55, 56, 57, 60, 61, 62, 63, 64, 65, 66, 67, 68, 69, 71, 72, 73, 74, 76, 77, 78, 79, 80, 81, 82, 83, 84, 85, 86, 88, 89, 90, 92, 93, 95, 96, 97, 98, 99, 100, 101, 102, 103, 104, 106, 107, 108, 109, 111, 112, 113, 114, 11…	228	154	67.5439	306, 307, 308, 309, 313, 314, 315, 323, 325, 326, 328, 329, 331, 332, 337, 338, 340, 342, 344, 345, 346, 347, 348, 349, 350, 351, 353, 354, 355, 356, 357, 358, 359, 363, 364, 368, 370, 371, 372, 373, 374, 376, 379, 380, 382, 383, 384, 388, 390, 391, 393, 394, 395, 397, 398, 399, 400, 401, 403, 404, 408, 410, 412, 413, 414, 415, 416, 417, 419, 421, 422, 427, 428, 429, 431, 432, 436, 439, 440, 444,…	2, 3, 4, 5, 9, 10, 11, 14, 15, 16, 18, 19, 20, 21, 23, 24, 25, 27, 28, 29, 30, 31, 32, 33, 34, 35, 36, 37, 38, 39, 40, 41, 42, 43, 44, 47, 48, 49, 50, 51, 52, 54, 55, 56, 57, 58, 59, 62, 63, 64, 65, 66, 67, 68, 69, 70, 71, 72, 73, 74, 76, 78, 80, 81, 82, 83, 84, 85, 86, 88, 89, 93, 94, 95, 97, 98, 102, 104, 105, 107, 108, 110, 112, 113, 115, 118, 119, 120, 122, 123, 126, 127, 128, 130, 131, 132, …
s041_c_a1.raw	805.212	128	96	75	E2 E6 E13 E24 E30 E35 E37 E39 E42 E46 E49 E51 E52 E56 E57 E58 E62 E63 E65 E66 E73 E74 E78 E79 E83 E86 E90 E94 E106 E108 E115 E119	27.2377	NA	NA	[1: E1][2: E1 E126][3: E1][4: E1 E99][5: E1][6: E1 E101][7: E1 E81 E126][8: E1][9: E1][10: E1 E22 E100][11: E1 E17 E116][12: E1 E17][13: E1][14: E1 E44 E126][15: E1 E64 E81][16: E1 E64 E91][17: E1 E45 E64 E89 E107 E126][18: E1 E8][19: E1 E89 E114 E120][20: E1 E25][21: E1 E8 E44 E113][22: E1 E44 E64][23: E1][24: E1 E38][25: E1 E8 E25][26: E1 E17 E44][27: E1 E44][28: E8 E25 E44 E126][29: E1 E14 E15…	608	361	59.375	1, 2, 4, 5, 6, 7, 9, 10, 11, 12, 13, 14, 15, 16, 18, 19, 20, 21, 22, 23, 27, 29, 30, 33, 34, 35, 39, 40, 41, 42, 44, 45, 50, 57, 64, 65, 66, 67, 68, 69, 70, 71, 72, 74, 75, 76, 77, 80, 82, 83, 84, 85, 86, 87, 88, 89, 90, 91, 92, 93, 94, 95, 96, 97, 98, 99, 100, 102, 103, 105, 106, 107, 109, 112, 114, 115, 116, 117, 118, 119, 121, 124, 125, 126, 127, 129, 130, 131, 133, 134, 135, 136, 137, 138, 13…	76	52	68.4211	13, 15, 16, 20, 27, 29, 33, 34, 39, 67, 70, 72, 75, 86, 87, 91, 94, 97, 105, 106, 114, 115, 118, 131, 141, 143, 146, 149, 173, 174, 180, 182, 193, 218, 221, 222, 228, 229, 232, 235, 238, 246, 249, 250, 255, 256, 261, 264, 267, 284, 295, 302	1, 2, 3, 4, 5, 6, 7, 8, 9, 13, 14, 15, 16, 18, 19, 20, 21, 22, 24, 25, 28, 29, 30, 32, 33, 34, 36, 37, 42, 43, 44, 45, 47, 51, 52, 53, 54, 55, 56, 58, 59, 61, 62, 63, 64, 65, 67, 68, 69, 71, 72, 75	76	40	52.6316	315, 320, 332, 334, 345, 367, 371, 397, 398, 399, 405, 406, 412, 424, 425, 432, 434, 439, 453, 475, 476, 478, 480, 481, 485, 493, 504, 537, 539, 550, 555, 558, 562, 563, 570, 577, 578, 586, 605, 608	1, 2, 6, 7, 9, 12, 13, 18, 19, 20, 21, 22, 23, 25, 26, 28, 29, 31, 38, 40, 41, 42, 43, 44, 45, 47, 49, 56, 57, 59, 61, 62, 63, 64, 66, 68, 69, 71, 75, 76	228	143	62.7193	1, 2, 4, 5, 6, 7, 9, 10, 11, 12, 14, 18, 19, 21, 22, 23, 30, 35, 40, 41, 42, 44, 45, 50, 57, 64, 65, 66, 68, 69, 71, 74, 76, 77, 80, 82, 83, 84, 85, 88, 89, 90, 92, 93, 95, 96, 98, 99, 100, 102, 103, 107, 109, 112, 116, 117, 119, 121, 124, 125, 126, 127, 129, 130, 133, 134, 135, 136, 137, 138, 139, 142, 147, 154, 155, 156, 160, 161, 164, 165, 169, 172, 175, 176, 179, 181, 183, 184, 185, 188, 192,…	1, 2, 4, 5, 6, 7, 9, 10, 11, 12, 13, 15, 16, 17, 18, 19, 24, 27, 31, 32, 33, 35, 36, 40, 47, 52, 53, 54, 55, 56, 57, 59, 60, 61, 64, 65, 66, 67, 68, 69, 70, 71, 72, 73, 74, 75, 76, 77, 78, 79, 80, 82, 83, 86, 87, 88, 89, 91, 93, 94, 95, 96, 98, 99, 101, 102, 103, 104, 105, 106, 107, 109, 111, 116, 117, 118, 122, 123, 126, 127, 130, 131, 132, 133, 136, 137, 138, 139, 140, 143, 146, 148, 150, 152, …	228	126	55.2632	309, 311, 314, 316, 317, 318, 319, 321, 325, 326, 330, 331, 333, 335, 336, 337, 338, 340, 341, 342, 344, 349, 354, 356, 358, 359, 364, 365, 366, 368, 369, 370, 372, 374, 375, 376, 380, 381, 384, 385, 386, 387, 388, 389, 395, 396, 400, 402, 403, 404, 407, 411, 414, 419, 426, 427, 429, 430, 431, 433, 435, 438, 440, 441, 447, 452, 454, 455, 456, 458, 471, 477, 479, 482, 483, 484, 486, 487, 490, 491,…	5, 7, 10, 11, 12, 13, 14, 15, 16, 17, 21, 22, 23, 24, 25, 26, 27, 28, 29, 30, 32, 36, 41, 43, 45, 46, 49, 50, 51, 52, 53, 54, 55, 57, 58, 59, 61, 62, 64, 65, 66, 67, 68, 69, 74, 75, 76, 78, 79, 80, 81, 85, 87, 92, 96, 97, 98, 99, 100, 101, 102, 104, 105, 106, 108, 111, 112, 113, 114, 116, 129, 132, 133, 134, 135, 136, 137, 138, 140, 141, 142, 143, 144, 145, 147, 148, 149, 154, 155, 157, 159, 160,…
s041_c_v1.raw	912.216	128	87	67.9688	E1 E2 E6 E8 E10 E20 E24 E28 E29 E36 E37 E41 E42 E44 E45 E47 E48 E50 E52 E57 E62 E63 E65 E66 E70 E71 E73 E77 E79 E83 E84 E86 E88 E90 E94 E97 E100 E106 E114 E119 E122	0.153306	NA	NA	[1: E14 E21][2: E81 E117][3: E64 E89][4: E33 E64][5: E34][6: E126][7: E64][8: E25 E81 E120][9: E107][10: E68 E81][11: E34 E81][12: E64 E109][13: E64 E81 E117 E126][14: E64][15: E38 E64 E126][16: E21 E25 E34][17: E21 E25][18: E26 E89 E126][19: E21 E38 E113 E121 E127][20: E109 E126][21: E14 E21][22: E25 E34 E64 E126][23: E21 E25 E64 E126][24: E9 E17 E128][25: E9 E17][26: E25 E109 E126][27: E21 E25]…	608	362	59.5395	2, 3, 4, 5, 6, 8, 9, 11, 12, 13, 14, 15, 16, 17, 18, 19, 20, 23, 25, 26, 29, 30, 31, 34, 35, 38, 39, 40, 41, 42, 44, 47, 48, 49, 50, 51, 52, 53, 54, 55, 56, 58, 61, 62, 63, 64, 66, 67, 68, 69, 70, 71, 72, 73, 74, 75, 76, 78, 79, 80, 81, 82, 85, 86, 87, 90, 91, 92, 93, 94, 97, 100, 102, 103, 109, 110, 111, 115, 117, 118, 121, 122, 123, 124, 125, 126, 132, 137, 138, 139, 142, 144, 145, 149, 150, 15…	76	44	57.8947	17, 18, 20, 26, 31, 38, 40, 42, 44, 49, 53, 54, 55, 58, 61, 62, 68, 69, 75, 78, 80, 91, 103, 110, 111, 117, 169, 179, 181, 182, 191, 195, 212, 219, 221, 252, 256, 258, 264, 272, 281, 283, 289, 290	1, 2, 3, 4, 6, 8, 9, 10, 11, 13, 14, 15, 16, 17, 18, 19, 20, 21, 22, 23, 24, 25, 27, 30, 31, 32, 39, 41, 42, 43, 47, 48, 55, 58, 60, 64, 66, 67, 68, 69, 71, 72, 73, 74	76	56	73.6842	323, 336, 337, 347, 359, 360, 364, 373, 374, 377, 386, 389, 394, 401, 407, 409, 412, 416, 417, 419, 420, 421, 428, 432, 436, 441, 449, 470, 474, 477, 482, 484, 487, 490, 493, 495, 501, 510, 522, 523, 529, 530, 532, 533, 537, 538, 546, 554, 556, 563, 571, 577, 582, 583, 584, 598	2, 5, 6, 8, 9, 10, 11, 14, 15, 17, 20, 21, 22, 24, 25, 26, 27, 28, 29, 30, 31, 32, 33, 35, 36, 37, 38, 39, 40, 41, 42, 43, 44, 45, 46, 47, 48, 50, 52, 53, 56, 57, 58, 59, 60, 61, 62, 64, 65, 67, 70, 71, 72, 73, 74, 75	228	113	49.5614	2, 3, 4, 5, 6, 8, 9, 11, 12, 13, 14, 15, 16, 19, 23, 25, 29, 30, 34, 35, 39, 41, 47, 48, 50, 51, 52, 56, 63, 64, 66, 67, 70, 71, 72, 73, 74, 76, 79, 81, 82, 85, 86, 87, 90, 92, 93, 94, 97, 100, 102, 109, 115, 118, 121, 122, 123, 124, 125, 126, 132, 137, 138, 139, 142, 144, 145, 149, 150, 151, 153, 154, 155, 157, 159, 160, 161, 162, 163, 164, 165, 166, 170, 173, 174, 177, 185, 192, 193, 201, 209, …	2, 3, 4, 5, 6, 8, 9, 11, 12, 13, 14, 15, 16, 17, 20, 22, 24, 25, 27, 28, 31, 32, 35, 36, 37, 38, 39, 40, 44, 45, 47, 48, 49, 50, 51, 52, 53, 54, 56, 57, 58, 61, 62, 63, 66, 67, 68, 69, 72, 75, 76, 80, 84, 86, 88, 89, 90, 91, 92, 93, 98, 101, 102, 103, 106, 108, 109, 111, 112, 113, 115, 116, 117, 119, 121, 122, 123, 124, 125, 126, 127, 128, 131, 134, 135, 137, 141, 145, 146, 151, 156, 157, 161, 16…	228	149	65.3509	305, 306, 307, 308, 310, 311, 313, 315, 322, 325, 328, 329, 332, 333, 334, 335, 344, 346, 348, 349, 352, 354, 358, 361, 362, 363, 365, 366, 371, 372, 375, 378, 383, 387, 391, 392, 393, 395, 396, 397, 399, 400, 402, 403, 404, 405, 406, 408, 414, 415, 418, 422, 423, 424, 425, 426, 427, 429, 430, 433, 435, 437, 438, 439, 440, 442, 443, 444, 445, 446, 447, 448, 450, 451, 452, 453, 454, 456, 459, 460,…	1, 2, 3, 4, 6, 7, 9, 11, 17, 18, 20, 21, 24, 25, 26, 27, 33, 35, 36, 37, 40, 42, 46, 47, 48, 49, 50, 51, 54, 55, 56, 57, 61, 63, 66, 67, 68, 69, 70, 71, 72, 73, 74, 75, 76, 77, 78, 79, 83, 84, 85, 86, 87, 88, 89, 90, 91, 92, 93, 94, 96, 97, 98, 99, 100, 101, 102, 103, 104, 105, 106, 107, 108, 109, 110, 111, 112, 114, 117, 118, 119, 120, 121, 122, 124, 127, 128, 129, 130, 131, 132, 134, 135, 136, …
s042_c_a1.raw	819.616	128	81	63.2812	E1 E4 E8 E9 E10 E11 E12 E14 E16 E17 E21 E24 E30 E36 E37 E39 E42 E44 E46 E51 E52 E55 E58 E59 E62 E64 E71 E73 E75 E76 E82 E86 E93 E96 E98 E99 E107 E109 E111 E114 E116 E117 E119 E121 E122 E123 E125	0.950543	NA	NA	[1: ][2: E7 E22][3: E120][4: E18 E94][5: E15 E94][6: E15 E18 E94][7: E18][8: E15 E94 E126][9: E15 E18 E22 E25 E126][10: E15 E18 E25 E126][11: E25 E68 E69 E70 E126 E127][12: E22 E68 E126][13: E15 E22 E25][14: E15 E25 E88][15: E6 E70 E118][16: E115 E120 E124][17: E25 E126][18: E18 E84 E88 E89 E126][19: E15 E18][20: E68 E69 E70 E126][21: E25 E68 E69 E81][22: E15 E25 E68 E69][23: E18 E19 E25][24: E15…	608	442	72.6974	3, 4, 5, 6, 8, 9, 11, 12, 13, 14, 15, 16, 17, 19, 20, 24, 25, 27, 28, 29, 31, 32, 33, 34, 35, 36, 39, 41, 42, 43, 44, 45, 47, 48, 49, 50, 51, 52, 54, 55, 56, 58, 59, 60, 63, 64, 65, 67, 68, 69, 71, 72, 73, 74, 75, 76, 78, 79, 80, 82, 84, 85, 87, 88, 90, 91, 92, 95, 96, 97, 99, 101, 102, 103, 105, 106, 107, 108, 109, 110, 112, 113, 114, 115, 116, 117, 118, 119, 120, 121, 122, 123, 124, 125, 126, 1…	76	57	75	19, 20, 24, 36, 43, 44, 56, 59, 60, 64, 67, 68, 69, 75, 76, 78, 79, 82, 99, 106, 108, 124, 130, 137, 141, 143, 146, 149, 152, 163, 167, 169, 170, 176, 178, 180, 188, 189, 191, 201, 207, 219, 239, 249, 255, 256, 257, 258, 261, 274, 282, 283, 293, 294, 297, 300, 301	1, 2, 4, 5, 6, 7, 9, 11, 12, 14, 15, 16, 17, 18, 19, 21, 22, 24, 26, 28, 29, 31, 32, 33, 34, 35, 36, 37, 38, 39, 42, 43, 44, 45, 46, 48, 49, 50, 51, 52, 54, 56, 57, 59, 61, 62, 63, 64, 66, 68, 70, 71, 72, 73, 74, 75, 76	76	53	69.7368	315, 317, 320, 321, 324, 332, 334, 340, 345, 347, 349, 351, 353, 354, 356, 358, 366, 373, 386, 391, 395, 402, 408, 410, 419, 422, 423, 427, 431, 453, 454, 476, 489, 490, 495, 498, 503, 506, 508, 514, 519, 525, 528, 536, 545, 551, 562, 579, 583, 592, 604, 607, 608	1, 2, 3, 4, 5, 6, 7, 8, 10, 11, 12, 13, 14, 15, 16, 17, 18, 19, 21, 22, 23, 24, 25, 26, 28, 29, 30, 31, 32, 37, 38, 40, 43, 44, 45, 46, 47, 49, 50, 51, 54, 55, 56, 58, 60, 63, 65, 67, 68, 70, 73, 75, 76	228	173	75.8772	3, 4, 5, 6, 8, 9, 11, 12, 13, 14, 15, 16, 17, 25, 27, 28, 29, 31, 32, 33, 34, 35, 39, 41, 42, 45, 47, 48, 49, 50, 51, 52, 54, 55, 58, 63, 65, 71, 72, 73, 74, 80, 84, 85, 87, 88, 90, 91, 92, 95, 96, 97, 101, 102, 103, 105, 107, 109, 110, 112, 113, 114, 115, 116, 117, 118, 119, 120, 121, 122, 123, 125, 126, 127, 128, 131, 132, 133, 134, 135, 136, 138, 139, 140, 142, 144, 145, 147, 148, 150, 151, 15…	3, 4, 5, 6, 8, 9, 11, 12, 13, 14, 15, 16, 17, 21, 23, 24, 25, 27, 28, 29, 30, 31, 34, 36, 37, 38, 39, 40, 41, 42, 43, 44, 46, 47, 48, 50, 51, 54, 55, 56, 57, 58, 60, 61, 63, 64, 66, 67, 68, 70, 71, 72, 75, 76, 77, 78, 79, 80, 81, 82, 83, 84, 85, 86, 87, 88, 89, 90, 91, 92, 93, 94, 95, 96, 97, 99, 100, 101, 102, 103, 104, 105, 106, 107, 108, 109, 110, 111, 112, 113, 114, 117, 120, 121, 122, 123, 1…	228	159	69.7368	306, 307, 308, 309, 310, 311, 312, 314, 316, 322, 323, 325, 327, 329, 333, 337, 338, 339, 342, 344, 346, 348, 350, 355, 357, 360, 361, 362, 363, 364, 365, 367, 368, 369, 370, 371, 374, 375, 376, 377, 378, 379, 380, 381, 382, 383, 384, 387, 388, 392, 393, 394, 398, 400, 401, 403, 405, 406, 407, 411, 415, 416, 418, 420, 424, 425, 426, 428, 429, 430, 432, 435, 436, 437, 438, 439, 441, 442, 444, 446,…	2, 3, 4, 5, 6, 7, 8, 10, 11, 14, 15, 16, 18, 20, 23, 26, 27, 28, 29, 31, 32, 33, 34, 36, 37, 39, 40, 41, 42, 43, 44, 45, 46, 47, 48, 49, 51, 52, 53, 54, 55, 56, 57, 58, 59, 60, 61, 62, 63, 66, 67, 68, 71, 73, 74, 75, 77, 78, 79, 81, 84, 85, 87, 88, 90, 91, 92, 93, 94, 95, 96, 98, 99, 100, 101, 102, 103, 104, 106, 107, 108, 109, 110, 111, 114, 118, 123, 124, 125, 126, 127, 128, 131, 132, 133, 134,…
s042_c_v1.raw	909.412	128	87	67.9688	E1 E3 E4 E8 E9 E10 E11 E14 E15 E16 E17 E18 E21 E22 E25 E30 E37 E40 E44 E50 E52 E58 E64 E73 E81 E82 E86 E88 E89 E93 E94 E96 E98 E99 E107 E111 E114 E117 E122 E123 E124	0.750129	NA	NA	[1: E68 E69 E126 E127][2: E118 E126 E127][3: E23 E127][4: E19 E65 E70][5: E12 E90][6: E19 E23 E126 E127][7: E63 E67 E74][8: E5 E19 E65][9: E19 E41 E59 E74][10: E69][11: E12 E19][12: E12 E66][13: E108 E126 E127][14: E68][15: E6 E68 E70 E115][16: E12 E19 E23][17: E68 E69][18: E23 E66 E126 E127][19: E62][20: E12 E19 E70 E126 E127][21: E19 E23][22: ][23: E19 E23 E126 E127][24: E12 E113 E119][25: E12 …	608	435	71.5461	1, 2, 4, 5, 7, 9, 10, 11, 13, 15, 17, 18, 20, 21, 23, 24, 25, 26, 27, 28, 29, 32, 33, 34, 35, 37, 42, 44, 45, 46, 47, 49, 50, 52, 53, 55, 56, 57, 58, 60, 61, 62, 63, 64, 65, 66, 68, 69, 71, 72, 73, 74, 78, 79, 80, 81, 82, 83, 84, 85, 86, 87, 88, 89, 90, 92, 93, 94, 95, 97, 98, 99, 100, 101, 102, 103, 104, 105, 106, 108, 111, 113, 114, 115, 117, 120, 121, 122, 123, 125, 126, 127, 128, 129, 131, 13…	76	49	64.4737	17, 32, 35, 47, 50, 60, 64, 69, 80, 90, 92, 95, 97, 101, 105, 111, 113, 131, 132, 142, 145, 147, 148, 150, 169, 174, 175, 180, 182, 186, 188, 191, 196, 197, 198, 199, 202, 216, 227, 231, 244, 254, 255, 256, 263, 270, 275, 297, 304	2, 6, 7, 9, 11, 12, 13, 14, 19, 20, 21, 22, 23, 24, 25, 27, 28, 31, 32, 33, 35, 36, 37, 38, 39, 40, 41, 42, 43, 44, 45, 46, 47, 48, 49, 50, 52, 56, 58, 59, 60, 62, 63, 64, 66, 68, 69, 74, 76	76	55	72.3684	324, 325, 331, 342, 345, 347, 351, 352, 356, 358, 367, 368, 371, 390, 397, 401, 402, 403, 405, 410, 411, 417, 426, 429, 436, 437, 439, 456, 467, 471, 474, 490, 492, 498, 506, 511, 512, 517, 518, 521, 526, 528, 530, 550, 551, 573, 575, 577, 583, 590, 595, 599, 601, 603, 608	1, 2, 3, 4, 6, 7, 9, 10, 11, 12, 13, 14, 15, 17, 18, 19, 20, 21, 23, 24, 25, 27, 28, 29, 30, 31, 32, 38, 39, 40, 42, 43, 44, 45, 47, 48, 49, 50, 51, 52, 54, 55, 56, 61, 62, 65, 66, 67, 68, 69, 70, 72, 73, 74, 76	228	182	79.8246	1, 2, 4, 5, 7, 9, 10, 11, 13, 15, 18, 20, 21, 23, 24, 25, 26, 27, 28, 29, 33, 34, 37, 42, 44, 45, 46, 49, 52, 53, 55, 56, 57, 58, 61, 62, 63, 65, 66, 68, 71, 72, 73, 74, 78, 79, 81, 82, 83, 84, 85, 86, 87, 88, 89, 93, 94, 98, 99, 100, 102, 103, 104, 106, 108, 114, 115, 117, 120, 121, 122, 123, 125, 126, 127, 128, 129, 134, 135, 137, 138, 139, 140, 141, 143, 146, 149, 151, 152, 153, 154, 156, 157,…	1, 2, 4, 5, 7, 9, 10, 11, 12, 14, 16, 18, 19, 20, 21, 22, 23, 24, 25, 26, 27, 28, 30, 35, 36, 37, 38, 39, 41, 42, 44, 45, 46, 47, 49, 50, 51, 52, 53, 55, 56, 57, 58, 59, 60, 61, 62, 63, 64, 65, 66, 67, 68, 69, 70, 72, 73, 75, 76, 77, 78, 79, 80, 81, 83, 86, 87, 88, 90, 91, 92, 93, 95, 96, 97, 98, 99, 102, 103, 105, 106, 107, 108, 109, 110, 111, 112, 113, 114, 115, 116, 118, 119, 120, 121, 122, 12…	228	149	65.3509	305, 306, 309, 310, 311, 312, 317, 318, 319, 321, 322, 323, 326, 330, 332, 334, 335, 336, 337, 339, 340, 341, 343, 346, 348, 353, 355, 359, 360, 362, 363, 364, 365, 370, 373, 374, 375, 376, 377, 378, 379, 381, 382, 383, 384, 386, 388, 391, 392, 393, 395, 396, 398, 399, 406, 408, 409, 416, 419, 422, 423, 427, 428, 430, 432, 433, 435, 438, 442, 443, 450, 458, 459, 460, 461, 462, 463, 466, 468, 470,…	1, 2, 5, 6, 7, 8, 13, 14, 15, 17, 18, 19, 20, 24, 25, 27, 28, 29, 30, 32, 33, 34, 35, 36, 37, 39, 41, 43, 44, 46, 47, 48, 49, 52, 53, 54, 55, 56, 57, 58, 59, 61, 62, 63, 64, 66, 68, 70, 71, 72, 74, 75, 76, 77, 79, 81, 82, 86, 88, 91, 92, 95, 96, 97, 99, 100, 102, 103, 105, 106, 112, 116, 117, 118, 119, 120, 121, 124, 125, 127, 128, 130, 131, 134, 135, 136, 137, 138, 139, 140, 141, 143, 144, 146, …
s043_c_a1.raw	873.964	128	81	63.2812	E1 E2 E6 E12 E19 E20 E27 E28 E29 E34 E36 E39 E40 E41 E45 E46 E47 E48 E50 E51 E52 E53 E56 E57 E58 E62 E63 E65 E68 E69 E70 E73 E74 E78 E79 E81 E82 E83 E86 E88 E89 E90 E94 E106 E108 E115 E127	12.661	NA	NA	[1: E17 E126][2: E14 E25 E43 E64][3: E26 E64 E126][4: E126][5: E17 E25][6: E26 E49 E126][7: E107 E126][8: E113 E120 E121][9: E107 E120 E126][10: E107][11: E25 E126][12: E14 E25][13: E22 E26 E32 E126][14: E8 E33 E95 E107 E126][15: E113 E126][16: E32 E38 E128][17: E119 E126][18: E119 E125 E126][19: E25][20: E21 E25][21: E17 E22 E25][22: E25][23: E14 E21 E121][24: E64 E125][25: E64 E126][26: E4 E33]…	608	395	64.9671	3, 4, 6, 7, 8, 9, 11, 12, 13, 14, 15, 18, 20, 23, 24, 25, 26, 29, 31, 32, 33, 34, 35, 36, 37, 38, 39, 42, 44, 45, 46, 48, 49, 50, 51, 53, 54, 55, 56, 58, 59, 60, 61, 62, 63, 64, 65, 66, 67, 68, 69, 70, 72, 73, 74, 75, 76, 77, 78, 81, 82, 83, 85, 86, 87, 88, 89, 90, 91, 94, 95, 96, 97, 98, 99, 101, 110, 111, 112, 113, 115, 116, 119, 120, 123, 124, 125, 127, 128, 131, 135, 137, 138, 139, 140, 141, …	76	53	69.7368	15, 26, 33, 36, 42, 45, 46, 58, 59, 61, 62, 63, 65, 66, 74, 75, 76, 82, 83, 85, 87, 89, 112, 113, 119, 123, 142, 146, 167, 182, 184, 188, 190, 198, 199, 210, 213, 219, 233, 238, 247, 250, 252, 253, 256, 261, 262, 267, 271, 278, 283, 290, 299	1, 2, 4, 5, 6, 8, 9, 10, 11, 12, 13, 14, 15, 16, 17, 18, 19, 21, 22, 23, 24, 25, 30, 31, 32, 34, 37, 38, 39, 42, 43, 44, 45, 48, 49, 51, 53, 54, 56, 57, 58, 59, 60, 61, 62, 63, 64, 65, 67, 71, 72, 73, 75	76	52	68.4211	315, 317, 323, 328, 329, 348, 363, 370, 374, 381, 383, 384, 393, 396, 400, 401, 406, 408, 409, 421, 424, 431, 441, 447, 448, 472, 473, 479, 486, 498, 504, 510, 512, 514, 521, 523, 526, 533, 546, 550, 551, 563, 564, 565, 573, 580, 593, 596, 597, 598, 606, 607	1, 3, 6, 7, 8, 11, 14, 15, 16, 17, 18, 19, 21, 22, 24, 25, 26, 27, 28, 29, 31, 32, 34, 35, 36, 39, 40, 41, 44, 45, 46, 48, 49, 50, 51, 52, 53, 54, 55, 56, 57, 60, 61, 62, 64, 67, 71, 72, 73, 74, 75, 76	228	130	57.0175	3, 4, 6, 7, 8, 9, 11, 12, 13, 14, 18, 20, 23, 24, 25, 29, 31, 32, 34, 35, 37, 38, 39, 44, 48, 49, 50, 51, 53, 54, 55, 56, 60, 64, 67, 68, 69, 70, 72, 73, 77, 78, 81, 86, 88, 90, 91, 94, 95, 96, 97, 98, 99, 101, 110, 111, 115, 116, 120, 124, 125, 127, 128, 131, 135, 137, 138, 139, 140, 141, 145, 152, 156, 157, 159, 161, 162, 163, 164, 165, 171, 172, 174, 178, 183, 185, 186, 187, 200, 202, 205, 209…	3, 4, 6, 7, 8, 9, 11, 12, 13, 14, 17, 19, 22, 23, 24, 26, 28, 29, 30, 31, 32, 33, 34, 37, 39, 40, 41, 42, 44, 45, 46, 47, 49, 50, 51, 52, 53, 54, 56, 57, 58, 59, 61, 63, 64, 65, 66, 68, 69, 70, 71, 72, 73, 74, 81, 82, 84, 85, 88, 90, 91, 92, 93, 95, 99, 101, 102, 103, 104, 105, 108, 114, 118, 119, 121, 123, 124, 125, 126, 127, 132, 133, 135, 138, 141, 142, 143, 144, 151, 153, 156, 159, 161, 162, …	228	160	70.1754	306, 310, 311, 313, 314, 318, 322, 326, 327, 330, 331, 333, 337, 338, 341, 343, 344, 345, 346, 347, 349, 350, 351, 352, 360, 365, 367, 368, 369, 371, 372, 373, 375, 376, 378, 379, 380, 382, 385, 388, 389, 390, 391, 392, 394, 395, 397, 399, 402, 403, 404, 405, 407, 410, 411, 412, 413, 415, 416, 418, 419, 420, 423, 425, 426, 427, 428, 429, 430, 432, 433, 435, 437, 438, 439, 440, 443, 444, 445, 449,…	2, 6, 7, 9, 10, 11, 13, 16, 17, 18, 19, 21, 24, 25, 27, 29, 30, 31, 32, 33, 34, 35, 36, 37, 43, 47, 49, 50, 51, 52, 53, 54, 55, 56, 58, 59, 60, 61, 62, 64, 65, 66, 67, 68, 69, 70, 71, 72, 73, 74, 75, 76, 77, 78, 79, 80, 81, 83, 84, 86, 87, 88, 89, 90, 91, 92, 93, 94, 95, 96, 97, 99, 100, 101, 102, 103, 105, 106, 107, 109, 110, 111, 112, 113, 115, 118, 119, 125, 126, 127, 129, 130, 131, 132, 133, …
s043_c_v1.raw	941.264	128	80	62.5	E1 E2 E6 E13 E14 E21 E22 E24 E25 E29 E35 E37 E39 E40 E42 E45 E48 E49 E52 E55 E56 E58 E62 E63 E64 E65 E68 E69 E73 E74 E78 E79 E81 E82 E83 E85 E86 E90 E94 E100 E101 E102 E109 E114 E115 E121 E122 E126	0.235289	NA	NA	[1: E17 E26 E125 E127][2: E43 E119 E127][3: E17 E43 E99][4: E107 E113 E119 E120][5: E8 E17 E119 E120][6: E107 E125][7: E119][8: E50 E57 E119][9: E17 E113 E119 E120][10: E17 E127][11: E43 E50 E57 E113 E127][12: E17 E57 E113 E119 E125][13: E26 E107 E125][14: E119 E120 E127][15: E43 E57 E119][16: E50 E113 E120][17: E17 E125 E127][18: E17 E18][19: E27 E113 E125][20: E43 E96 E113 E125][21: E18 E107 E1…	608	367	60.3618	1, 5, 8, 10, 12, 13, 15, 16, 20, 21, 23, 24, 25, 29, 30, 32, 33, 34, 36, 38, 39, 41, 42, 44, 45, 46, 48, 49, 50, 52, 53, 57, 58, 59, 62, 64, 66, 75, 76, 77, 78, 79, 83, 87, 88, 89, 92, 94, 99, 101, 102, 104, 105, 107, 108, 111, 112, 114, 115, 116, 117, 118, 122, 124, 125, 126, 133, 135, 136, 139, 140, 141, 142, 143, 146, 147, 148, 149, 151, 152, 153, 154, 156, 158, 160, 161, 162, 163, 164, 165, 1…	76	54	71.0526	13, 15, 25, 39, 44, 45, 46, 48, 49, 50, 59, 62, 66, 76, 79, 88, 92, 101, 104, 107, 108, 122, 140, 141, 142, 152, 168, 179, 181, 183, 196, 198, 200, 221, 232, 233, 234, 238, 241, 242, 249, 254, 257, 258, 260, 261, 263, 265, 267, 269, 270, 271, 286, 288	1, 2, 5, 9, 10, 11, 12, 13, 14, 15, 16, 18, 19, 22, 23, 25, 26, 28, 29, 30, 31, 34, 35, 36, 37, 38, 39, 40, 41, 42, 43, 44, 45, 48, 50, 51, 52, 53, 54, 55, 58, 59, 60, 61, 62, 63, 64, 65, 66, 67, 68, 69, 72, 73	76	38	50	319, 341, 347, 353, 364, 366, 371, 383, 384, 387, 388, 389, 390, 406, 408, 409, 413, 421, 425, 434, 444, 445, 468, 476, 482, 486, 500, 507, 508, 509, 511, 525, 528, 536, 538, 543, 559, 562	2, 5, 6, 7, 10, 11, 13, 15, 16, 17, 18, 19, 20, 24, 25, 26, 28, 30, 31, 34, 35, 36, 39, 41, 43, 44, 47, 49, 50, 51, 52, 55, 56, 57, 58, 59, 64, 65	228	127	55.7018	1, 5, 8, 10, 12, 16, 20, 21, 23, 24, 29, 30, 32, 33, 34, 36, 38, 41, 42, 52, 53, 57, 58, 64, 75, 77, 78, 83, 87, 89, 94, 99, 102, 105, 111, 112, 114, 115, 116, 117, 118, 124, 125, 126, 133, 135, 136, 139, 143, 146, 147, 148, 149, 151, 153, 154, 156, 158, 160, 161, 162, 163, 164, 165, 167, 170, 172, 175, 176, 177, 186, 187, 188, 189, 191, 192, 194, 195, 197, 199, 201, 202, 204, 205, 208, 211, 212,…	1, 5, 8, 10, 12, 14, 16, 17, 19, 20, 23, 24, 25, 26, 27, 28, 30, 32, 33, 37, 38, 42, 43, 46, 54, 55, 56, 60, 63, 64, 68, 72, 74, 76, 80, 81, 83, 84, 85, 86, 87, 90, 91, 92, 99, 101, 102, 105, 106, 109, 110, 111, 112, 114, 115, 116, 118, 120, 122, 123, 124, 125, 126, 127, 129, 131, 133, 136, 137, 138, 144, 145, 146, 147, 149, 150, 152, 153, 154, 155, 156, 157, 159, 160, 163, 166, 167, 170, 171, 17…	228	148	64.9123	305, 306, 307, 309, 310, 311, 312, 313, 316, 317, 318, 321, 322, 323, 324, 325, 326, 327, 329, 331, 334, 337, 338, 339, 342, 344, 345, 346, 348, 349, 350, 352, 357, 358, 359, 360, 362, 363, 367, 368, 372, 374, 375, 377, 379, 385, 391, 392, 393, 395, 396, 398, 399, 400, 401, 403, 404, 407, 410, 411, 414, 415, 422, 423, 426, 428, 433, 435, 437, 438, 439, 441, 442, 443, 446, 449, 450, 451, 452, 453,…	1, 2, 3, 5, 6, 7, 8, 9, 11, 12, 13, 15, 16, 17, 18, 19, 20, 21, 23, 25, 28, 29, 30, 31, 33, 35, 36, 37, 38, 39, 40, 42, 44, 45, 46, 47, 49, 50, 52, 53, 55, 57, 58, 60, 62, 65, 67, 68, 69, 71, 72, 73, 74, 75, 76, 77, 78, 79, 80, 81, 82, 83, 88, 89, 91, 92, 96, 97, 99, 100, 101, 103, 104, 105, 106, 108, 109, 110, 111, 112, 113, 115, 116, 117, 118, 120, 121, 122, 123, 124, 125, 126, 127, 128, 130, 1…
s044_c_a2.raw	840.616	128	96	75	E1 E3 E8 E17 E19 E22 E29 E31 E35 E38 E42 E49 E52 E53 E55 E59 E62 E66 E69 E70 E71 E77 E81 E82 E86 E87 E100 E103 E117 E118 E119 E127	1.46058	NA	NA	[1: E2 E14 E123][2: E9 E123][3: E9 E21 E90 E94][4: E44 E48 E123 E126][5: E9 E18 E113 E114 E120 E126][6: E9 E21 E48 E123][7: E9 E10 E18 E123][8: E2 E14 E123 E126][9: E123][10: E9 E23 E44 E123 E126][11: E7 E9 E18][12: E7 E68 E96][13: E25 E89 E123][14: E10 E25 E123 E126][15: E9 E10 E21 E123][16: E25][17: E9 E94][18: E9 E10][19: E11 E16 E18][20: E9 E23 E48 E123][21: E2 E21 E48 E128][22: E14 E88 E94][…	608	381	62.6645	3, 10, 21, 23, 24, 30, 31, 36, 37, 40, 41, 42, 43, 48, 50, 53, 55, 56, 57, 58, 63, 64, 65, 66, 67, 68, 69, 70, 71, 75, 77, 78, 80, 81, 82, 87, 88, 90, 92, 95, 97, 98, 100, 101, 102, 103, 104, 105, 106, 107, 108, 109, 111, 112, 113, 114, 115, 116, 119, 120, 121, 123, 124, 125, 127, 128, 129, 133, 134, 136, 137, 138, 139, 140, 141, 142, 144, 145, 146, 149, 150, 152, 157, 158, 159, 160, 161, 164, 16…	76	49	64.4737	321, 342, 345, 346, 354, 361, 366, 371, 376, 378, 379, 380, 386, 393, 406, 423, 425, 432, 434, 437, 444, 447, 449, 469, 471, 474, 475, 483, 495, 498, 504, 512, 517, 518, 521, 534, 536, 537, 540, 551, 560, 565, 575, 580, 583, 591, 593, 597, 599	1, 3, 4, 5, 6, 7, 8, 9, 10, 11, 12, 13, 14, 17, 21, 25, 26, 27, 28, 30, 31, 32, 33, 39, 40, 41, 42, 44, 45, 46, 47, 49, 51, 52, 53, 54, 55, 56, 57, 61, 64, 66, 68, 70, 71, 72, 74, 75, 76	76	45	59.2105	21, 43, 50, 55, 58, 78, 81, 88, 97, 102, 103, 107, 108, 109, 113, 120, 129, 137, 138, 140, 145, 149, 165, 172, 173, 174, 180, 182, 196, 201, 218, 228, 231, 233, 243, 244, 257, 260, 270, 276, 277, 291, 296, 302, 304	3, 5, 6, 9, 10, 13, 14, 16, 18, 19, 20, 21, 22, 23, 24, 25, 28, 32, 33, 34, 35, 37, 40, 41, 42, 43, 44, 45, 48, 50, 54, 57, 59, 60, 62, 63, 67, 68, 69, 70, 71, 73, 74, 75, 76	228	144	63.1579	309, 312, 313, 314, 316, 317, 319, 320, 323, 326, 330, 332, 333, 334, 335, 337, 338, 339, 340, 341, 344, 348, 349, 352, 355, 356, 357, 358, 359, 369, 372, 373, 375, 377, 383, 384, 390, 392, 394, 407, 411, 416, 417, 418, 419, 421, 422, 424, 426, 429, 431, 443, 445, 451, 453, 458, 460, 462, 464, 467, 468, 473, 476, 480, 481, 485, 487, 489, 490, 491, 492, 493, 496, 499, 500, 501, 502, 503, 505, 506,…	5, 8, 9, 10, 12, 13, 15, 16, 17, 20, 24, 26, 27, 28, 29, 31, 32, 33, 34, 35, 37, 39, 40, 43, 45, 46, 47, 48, 49, 57, 59, 60, 62, 63, 66, 67, 71, 72, 73, 82, 84, 89, 90, 91, 92, 93, 94, 95, 96, 99, 101, 109, 110, 113, 114, 116, 118, 120, 122, 125, 126, 129, 130, 134, 135, 137, 139, 141, 142, 143, 144, 145, 147, 149, 150, 151, 152, 153, 154, 155, 156, 157, 158, 159, 160, 161, 162, 163, 164, 165, 16…	228	143	62.7193	3, 10, 23, 24, 30, 31, 36, 37, 40, 41, 42, 48, 53, 56, 57, 63, 64, 65, 66, 67, 68, 69, 70, 71, 75, 77, 80, 82, 87, 90, 92, 95, 98, 100, 101, 104, 105, 106, 111, 112, 114, 115, 116, 119, 121, 123, 124, 125, 127, 128, 133, 134, 136, 139, 141, 142, 144, 146, 150, 152, 157, 158, 159, 160, 161, 164, 166, 167, 168, 169, 170, 171, 175, 176, 177, 178, 179, 181, 183, 186, 187, 190, 192, 193, 197, 198, 199…	3, 10, 20, 21, 27, 28, 33, 34, 36, 37, 38, 43, 46, 47, 48, 52, 53, 54, 55, 56, 57, 58, 59, 60, 63, 65, 67, 68, 72, 73, 75, 78, 80, 82, 83, 84, 85, 86, 88, 89, 90, 91, 92, 95, 96, 97, 98, 99, 100, 101, 103, 104, 105, 106, 107, 108, 110, 111, 113, 114, 119, 120, 121, 122, 123, 125, 126, 127, 128, 129, 130, 131, 132, 133, 134, 135, 136, 137, 138, 140, 141, 144, 146, 147, 149, 150, 151, 152, 153, 157…
s044_c_v2.raw	846.064	128	87	67.9688	E1 E2 E3 E13 E17 E21 E22 E26 E34 E37 E40 E41 E44 E48 E52 E55 E59 E62 E63 E64 E67 E72 E76 E77 E82 E86 E89 E93 E94 E98 E100 E101 E102 E105 E115 E116 E117 E119 E123 E125 E127	2.75927	NA	NA	[1: E8 E32 E43][2: E8 E56][3: E8 E14 E25 E56][4: E14 E15 E25][5: E25 E56 E88][6: E29 E73 E74 E88][7: E56 E73 E74 E88][8: E9 E56 E114][9: E8 E96][10: E8 E14][11: E9 E15 E25][12: E14 E25 E73][13: E14 E25 E56][14: E14 E25][15: E14 E25][16: E14 E25 E56][17: E73 E74][18: E56 E60 E65 E88][19: E9 E25][20: E8 E14 E15][21: E8 E9 E56 E113][22: E9 E10][23: E15 E25][24: ][25: E14 E30 E56 E73][26: E8 E73 E74]…	608	358	58.8816	3, 6, 7, 9, 10, 12, 13, 14, 15, 16, 18, 19, 20, 21, 24, 27, 28, 29, 30, 32, 35, 37, 38, 39, 40, 41, 42, 43, 44, 45, 46, 47, 50, 51, 52, 53, 55, 56, 57, 58, 59, 60, 61, 62, 63, 64, 65, 66, 67, 69, 75, 77, 78, 79, 80, 81, 83, 84, 86, 87, 88, 89, 91, 92, 94, 95, 96, 100, 101, 102, 103, 105, 106, 107, 109, 110, 111, 112, 114, 115, 117, 118, 122, 123, 124, 125, 126, 129, 130, 131, 133, 134, 135, 136, …	76	31	40.7895	330, 335, 339, 343, 354, 364, 393, 400, 406, 407, 426, 468, 475, 490, 491, 511, 530, 531, 532, 548, 553, 560, 570, 571, 573, 574, 576, 585, 590, 596, 607	2, 3, 4, 5, 9, 12, 18, 20, 21, 22, 30, 39, 43, 46, 47, 50, 54, 55, 56, 59, 61, 62, 64, 65, 66, 67, 68, 72, 73, 74, 76	76	49	64.4737	12, 19, 32, 39, 40, 42, 45, 52, 56, 58, 75, 80, 87, 89, 91, 95, 105, 106, 112, 117, 123, 126, 129, 135, 136, 139, 140, 151, 169, 183, 189, 191, 195, 199, 201, 204, 209, 210, 213, 218, 220, 226, 231, 262, 266, 272, 279, 293, 294	1, 2, 5, 8, 9, 10, 11, 13, 14, 15, 17, 18, 20, 21, 23, 24, 25, 26, 27, 29, 30, 31, 32, 34, 35, 36, 37, 38, 43, 45, 48, 49, 50, 51, 52, 53, 54, 55, 56, 58, 59, 60, 61, 63, 64, 66, 67, 72, 73	228	132	57.8947	313, 314, 315, 316, 320, 321, 322, 323, 325, 327, 328, 329, 331, 332, 334, 336, 338, 342, 344, 345, 346, 347, 351, 352, 355, 356, 357, 358, 361, 365, 370, 373, 374, 375, 376, 377, 378, 382, 383, 384, 385, 387, 389, 390, 392, 394, 395, 396, 398, 399, 401, 402, 403, 405, 408, 420, 421, 423, 434, 448, 454, 456, 460, 463, 464, 466, 469, 473, 477, 479, 481, 484, 485, 486, 487, 492, 493, 494, 495, 497,…	9, 10, 11, 12, 16, 17, 18, 19, 21, 22, 23, 24, 25, 26, 28, 29, 31, 34, 35, 36, 37, 38, 40, 41, 42, 43, 44, 45, 46, 49, 52, 55, 56, 57, 58, 59, 60, 63, 64, 65, 66, 67, 68, 69, 71, 72, 73, 74, 75, 76, 77, 78, 79, 81, 82, 89, 90, 91, 98, 107, 112, 114, 118, 121, 122, 124, 126, 128, 130, 132, 133, 135, 136, 137, 138, 141, 142, 143, 144, 146, 149, 150, 151, 152, 153, 154, 155, 156, 157, 158, 160, 164,…	228	146	64.0351	3, 6, 7, 9, 10, 13, 14, 15, 16, 18, 20, 21, 24, 27, 28, 29, 30, 35, 37, 38, 41, 43, 44, 46, 47, 50, 51, 53, 55, 57, 59, 60, 61, 62, 63, 64, 65, 66, 67, 69, 77, 78, 79, 81, 83, 84, 86, 88, 92, 94, 96, 100, 101, 102, 103, 107, 109, 110, 111, 114, 115, 118, 122, 124, 125, 130, 131, 133, 134, 137, 141, 143, 144, 145, 147, 148, 149, 150, 156, 157, 158, 159, 160, 170, 171, 172, 175, 176, 177, 178, 179,…	3, 6, 7, 9, 10, 12, 13, 14, 15, 17, 18, 19, 21, 24, 25, 26, 27, 29, 30, 31, 32, 33, 34, 35, 36, 38, 39, 40, 42, 43, 44, 45, 46, 47, 48, 49, 50, 51, 52, 54, 60, 61, 62, 63, 65, 66, 67, 68, 69, 71, 72, 76, 77, 78, 79, 81, 83, 84, 85, 87, 88, 89, 93, 94, 95, 98, 99, 100, 101, 102, 104, 106, 107, 108, 110, 111, 112, 113, 118, 119, 120, 121, 122, 127, 128, 129, 132, 133, 134, 135, 136, 140, 141, 145, …
s045_c_a1.raw	886.616	128	1	0.78125	E1 E2 E3 E4 E5 E6 E7 E8 E9 E10 E11 E12 E13 E14 E15 E16 E17 E18 E19 E20 E21 E22 E23 E24 E25 E26 E27 E28 E29 E30 E31 E32 E33 E34 E35 E36 E37 E38 E39 E40 E41 E42 E43 E44 E45 E46 E47 E48 E49 E50 E51 E52 E53 E54 E55 E56 E57 E58 E59 E60 E61 E62 E63 E64 E65 E66 E67 E68 E69 E70 E71 E72 E73 E74 E75 E76 E77 E78 E79 E80 E81 E82 E83 E84 E85 E86 E87 E88 E89 E90 E91 E92 E93 E94 E95 E97 E98 E99 E100 E101 E102 E…	ERROR	ERROR	ERROR	ERROR	ERROR	ERROR	ERROR	ERROR	ERROR	ERROR	ERROR	ERROR	ERROR	ERROR	ERROR	ERROR	ERROR	ERROR	ERROR	ERROR	ERROR	ERROR	ERROR	ERROR	ERROR	ERROR	ERROR	ERROR
s045_c_v1.raw	864.164	128	100	78.125	E1 E4 E8 E9 E10 E13 E19 E29 E42 E53 E55 E60 E68 E69 E70 E86 E89 E93 E94 E96 E98 E99 E100 E109 E110 E111 E119 E123	2.83025	NA	NA	[1: E2 E14 E15 E17 E21][2: E2 E18 E22 E113 E126][3: E14 E17 E21][4: E14 E17 E18 E21 E25][5: E2 E14 E16 E17 E18 E21 E22 E25][6: E2 E16 E21 E22][7: E2 E14 E17 E21 E77 E101][8: E14 E17 E21][9: E2 E14 E17 E21 E25 E101 E114][10: E2 E14 E73][11: E25 E73][12: E17 E21 E22 E25 E73][13: E14 E17 E22][14: E114 E126 E127][15: E17 E25 E44 E107 E127][16: E17 E38 E43 E44 E103 E114 E127][17: E2 E97 E107 E122][18:…	608	463	76.1513	1, 2, 4, 5, 6, 7, 8, 9, 13, 14, 15, 16, 17, 18, 20, 21, 22, 23, 24, 25, 27, 29, 30, 31, 33, 34, 35, 37, 38, 39, 40, 41, 43, 44, 45, 46, 47, 48, 49, 50, 51, 52, 53, 54, 55, 56, 57, 59, 60, 61, 62, 63, 64, 66, 68, 71, 73, 74, 75, 76, 77, 78, 79, 80, 81, 82, 83, 84, 85, 86, 87, 88, 89, 90, 91, 92, 93, 94, 95, 96, 98, 99, 100, 101, 102, 103, 104, 105, 106, 107, 108, 110, 111, 112, 113, 116, 117, 118,…	76	57	75	14, 16, 21, 22, 34, 37, 38, 40, 41, 47, 51, 57, 59, 64, 71, 77, 78, 79, 80, 89, 93, 95, 100, 112, 113, 117, 124, 131, 133, 139, 141, 147, 148, 151, 183, 184, 187, 189, 190, 207, 215, 216, 217, 218, 221, 222, 231, 236, 239, 246, 247, 252, 253, 257, 269, 277, 283	1, 2, 4, 5, 7, 8, 9, 10, 11, 12, 13, 14, 15, 16, 18, 19, 20, 21, 22, 23, 24, 25, 26, 27, 28, 29, 30, 31, 32, 34, 35, 36, 37, 38, 44, 45, 46, 47, 48, 50, 52, 53, 54, 55, 56, 57, 58, 59, 60, 61, 62, 63, 64, 66, 69, 71, 73	76	63	82.8947	318, 328, 330, 337, 338, 345, 350, 352, 362, 365, 375, 379, 381, 387, 394, 400, 410, 411, 412, 424, 429, 430, 432, 434, 437, 441, 445, 448, 453, 454, 456, 467, 472, 482, 488, 490, 491, 494, 499, 513, 514, 515, 516, 525, 527, 529, 530, 531, 534, 535, 536, 548, 552, 553, 561, 563, 564, 573, 576, 580, 581, 585, 596	2, 3, 4, 5, 6, 7, 8, 9, 10, 11, 12, 13, 14, 15, 18, 20, 21, 22, 23, 25, 28, 29, 30, 31, 32, 33, 34, 35, 36, 37, 38, 39, 40, 42, 44, 45, 46, 47, 48, 51, 52, 53, 54, 56, 57, 58, 59, 60, 61, 62, 63, 64, 65, 66, 67, 68, 69, 71, 72, 73, 74, 75, 76	228	162	71.0526	1, 2, 4, 5, 6, 7, 8, 9, 13, 15, 17, 18, 20, 23, 24, 25, 27, 29, 30, 31, 33, 35, 39, 43, 44, 45, 46, 48, 49, 50, 52, 53, 54, 55, 56, 60, 61, 62, 63, 66, 68, 73, 74, 75, 76, 81, 82, 83, 84, 85, 86, 87, 88, 90, 91, 92, 94, 96, 98, 99, 101, 102, 103, 104, 105, 106, 107, 108, 110, 111, 116, 118, 119, 120, 123, 125, 127, 130, 132, 134, 137, 138, 140, 142, 143, 144, 146, 149, 152, 154, 156, 157, 158, 16…	1, 2, 4, 5, 6, 7, 8, 9, 13, 14, 15, 16, 17, 18, 19, 20, 22, 24, 25, 26, 27, 28, 30, 32, 33, 34, 35, 36, 37, 38, 39, 40, 41, 42, 43, 45, 46, 47, 48, 49, 51, 55, 56, 57, 58, 59, 60, 61, 62, 63, 64, 65, 66, 67, 68, 69, 70, 71, 73, 74, 75, 76, 77, 78, 79, 80, 81, 82, 84, 85, 88, 89, 90, 91, 94, 95, 97, 100, 101, 102, 104, 105, 106, 107, 108, 109, 111, 112, 114, 116, 118, 119, 120, 122, 123, 124, 125,…	228	181	79.386	306, 307, 308, 309, 310, 314, 315, 319, 321, 322, 323, 324, 325, 329, 334, 335, 336, 339, 340, 341, 342, 343, 344, 346, 347, 348, 349, 351, 353, 354, 356, 357, 358, 359, 360, 361, 363, 364, 366, 367, 368, 369, 370, 371, 372, 373, 374, 376, 377, 378, 380, 382, 383, 384, 385, 388, 389, 395, 399, 401, 405, 406, 407, 408, 409, 416, 417, 421, 422, 425, 426, 431, 433, 435, 436, 438, 439, 440, 442, 443,…	2, 3, 4, 5, 6, 10, 11, 13, 15, 16, 17, 18, 19, 22, 26, 27, 28, 29, 30, 31, 32, 33, 34, 35, 36, 37, 38, 39, 40, 41, 43, 44, 45, 46, 47, 48, 49, 50, 51, 52, 53, 54, 55, 56, 57, 58, 59, 60, 61, 62, 63, 64, 65, 66, 67, 69, 70, 73, 76, 77, 81, 82, 83, 84, 85, 88, 89, 93, 94, 96, 97, 98, 99, 100, 101, 102, 103, 104, 105, 106, 107, 109, 110, 111, 112, 113, 114, 117, 118, 119, 120, 121, 122, 125, 126, 12…
s046_c_a1.raw	846.264	128	87	67.9688	E1 E4 E5 E7 E8 E10 E16 E17 E25 E30 E35 E36 E40 E41 E46 E50 E54 E55 E57 E58 E62 E72 E75 E76 E82 E86 E88 E93 E96 E99 E100 E107 E111 E116 E117 E121 E122 E125 E126 E127 E128	0.858552	NA	NA	[1: E9 E12 E18][2: E12 E21 E26 E123][3: E9 E14 E21][4: E14 E21][5: E9 E14 E15 E21 E22][6: E12 E14 E21][7: E12 E14 E21 E73 E74][8: E9 E14 E21 E43][9: E9 E12][10: E9 E14 E21][11: E9 E14 E15 E22][12: E9 E14 E15 E21 E22 E123][13: E9 E14 E21 E95][14: E14 E15 E21][15: E9 E14 E21][16: E14 E15 E21][17: E14 E15 E21][18: E9 E14 E21][19: E9 E14 E21][20: E14 E15 E21][21: E9 E14 E15][22: E14 E15 E21 E48][23: …	608	363	59.7039	1, 2, 3, 4, 6, 13, 15, 17, 18, 19, 20, 21, 22, 23, 26, 27, 28, 29, 32, 33, 34, 36, 39, 40, 43, 47, 48, 49, 50, 53, 54, 56, 57, 58, 59, 60, 61, 62, 63, 64, 65, 68, 70, 73, 74, 75, 81, 83, 85, 86, 87, 88, 89, 90, 91, 92, 93, 94, 95, 97, 99, 100, 101, 102, 105, 106, 108, 109, 111, 112, 113, 118, 119, 120, 121, 122, 123, 124, 125, 126, 127, 128, 129, 130, 131, 132, 134, 137, 141, 143, 144, 154, 156, …	76	46	60.5263	17, 26, 28, 29, 32, 34, 40, 43, 48, 58, 59, 61, 64, 73, 81, 86, 90, 92, 95, 118, 124, 127, 163, 169, 179, 187, 191, 194, 201, 205, 213, 215, 223, 225, 226, 241, 244, 245, 247, 254, 259, 263, 270, 275, 288, 300	1, 3, 4, 5, 8, 9, 11, 12, 13, 14, 15, 16, 17, 19, 20, 21, 22, 23, 24, 30, 31, 32, 39, 42, 46, 48, 49, 50, 51, 52, 53, 54, 58, 60, 61, 62, 63, 64, 65, 66, 67, 69, 70, 73, 74, 76	76	43	56.5789	318, 327, 332, 333, 347, 356, 360, 373, 381, 385, 386, 388, 393, 397, 405, 426, 430, 439, 440, 448, 449, 453, 455, 456, 470, 473, 500, 503, 505, 509, 514, 528, 530, 534, 536, 541, 543, 547, 564, 578, 583, 589, 590	2, 4, 5, 6, 8, 10, 11, 15, 16, 17, 18, 19, 21, 22, 24, 28, 29, 30, 31, 33, 34, 36, 37, 38, 39, 40, 46, 47, 48, 49, 50, 52, 53, 54, 55, 58, 59, 60, 63, 68, 70, 72, 73	228	147	64.4737	1, 2, 3, 4, 6, 13, 15, 18, 19, 20, 21, 22, 23, 27, 33, 36, 39, 47, 49, 50, 53, 54, 56, 57, 60, 62, 63, 65, 68, 70, 74, 75, 83, 85, 87, 88, 89, 91, 93, 94, 97, 99, 100, 101, 102, 105, 106, 108, 109, 111, 112, 113, 119, 120, 121, 122, 123, 125, 126, 128, 129, 130, 131, 132, 134, 137, 141, 143, 144, 154, 156, 158, 161, 164, 168, 171, 174, 175, 176, 180, 181, 182, 189, 193, 195, 196, 197, 198, 202, 2…	1, 2, 3, 4, 6, 13, 15, 17, 18, 19, 20, 21, 22, 24, 25, 27, 29, 35, 36, 37, 40, 41, 43, 44, 45, 46, 47, 48, 51, 52, 55, 56, 63, 65, 66, 67, 68, 69, 70, 71, 72, 73, 74, 75, 76, 79, 80, 82, 83, 84, 85, 86, 89, 90, 91, 92, 93, 94, 95, 96, 97, 98, 99, 100, 101, 103, 107, 108, 109, 116, 118, 120, 123, 125, 127, 129, 131, 132, 133, 134, 135, 136, 141, 144, 145, 146, 147, 148, 151, 152, 153, 154, 155, 15…	228	127	55.7018	305, 306, 308, 309, 311, 313, 315, 320, 321, 325, 326, 329, 330, 331, 334, 335, 337, 338, 339, 340, 341, 343, 345, 346, 349, 351, 358, 359, 362, 367, 369, 377, 379, 390, 395, 396, 399, 403, 404, 407, 408, 409, 411, 412, 413, 415, 416, 420, 425, 427, 428, 431, 432, 436, 438, 441, 442, 443, 445, 447, 451, 452, 457, 460, 461, 462, 463, 466, 467, 468, 469, 471, 472, 475, 477, 478, 479, 480, 481, 484,…	1, 2, 4, 5, 7, 9, 11, 14, 15, 18, 19, 21, 22, 23, 24, 25, 26, 27, 28, 29, 30, 32, 34, 35, 37, 38, 44, 45, 47, 50, 51, 58, 60, 66, 70, 71, 73, 76, 77, 79, 80, 81, 83, 84, 85, 87, 88, 91, 94, 95, 96, 98, 99, 103, 105, 106, 107, 108, 109, 111, 112, 113, 115, 118, 119, 120, 121, 124, 125, 126, 127, 128, 129, 131, 133, 134, 135, 136, 137, 139, 141, 143, 144, 145, 146, 148, 153, 154, 155, 156, 157, 159…
s046_c_v1.raw	858.764	128	98	76.5625	E1 E4 E8 E10 E11 E12 E15 E16 E17 E18 E30 E55 E62 E71 E72 E75 E76 E84 E86 E95 E96 E99 E107 E116 E118 E121 E122 E125 E126 E127	0.602124	NA	NA	[1: E9 E94][2: E25 E68 E69][3: E25 E68][4: E68 E69][5: E97 E100][6: E73 E77 E88][7: E9 E25 E68 E100][8: E68 E69 E100][9: E73 E74 E81 E88][10: E14 E21 E25 E81 E82 E100][11: E77 E81 E82][12: E14 E22 E97 E100][13: E9 E25 E97 E100 E101][14: E67 E73 E81][15: E25 E48 E81][16: E81 E100 E101][17: E100][18: E14 E77 E81 E89 E100 E101 E113 E119][19: E25 E97 E100 E119][20: E73 E74][21: E14 E21 E25 E32 E81 E1…	608	399	65.625	2, 3, 4, 7, 8, 9, 10, 11, 13, 16, 17, 18, 20, 21, 23, 24, 26, 27, 29, 30, 33, 34, 36, 37, 39, 40, 41, 42, 43, 44, 50, 51, 52, 53, 54, 55, 56, 57, 58, 59, 61, 63, 64, 65, 66, 67, 69, 70, 71, 72, 73, 74, 75, 76, 77, 79, 82, 83, 84, 86, 87, 89, 90, 91, 92, 94, 95, 96, 97, 98, 99, 100, 101, 103, 104, 105, 106, 108, 109, 110, 111, 113, 115, 116, 117, 118, 119, 120, 128, 129, 130, 131, 132, 133, 134, 1…	76	54	71.0526	11, 24, 26, 27, 34, 53, 54, 56, 59, 61, 63, 64, 65, 69, 70, 76, 79, 91, 92, 98, 99, 106, 110, 117, 139, 142, 170, 174, 176, 179, 187, 188, 191, 193, 194, 202, 207, 209, 214, 215, 217, 225, 231, 232, 234, 256, 272, 276, 277, 286, 290, 300, 301, 304	1, 2, 3, 4, 6, 9, 10, 11, 12, 13, 14, 15, 16, 18, 19, 20, 21, 23, 24, 25, 26, 28, 30, 32, 37, 38, 39, 41, 42, 43, 45, 46, 48, 49, 50, 51, 53, 54, 55, 56, 57, 58, 59, 60, 61, 64, 67, 68, 69, 71, 72, 74, 75, 76	76	54	71.0526	320, 334, 339, 340, 342, 344, 345, 346, 368, 369, 373, 379, 391, 396, 397, 399, 402, 415, 421, 434, 439, 445, 447, 448, 472, 475, 478, 484, 486, 487, 492, 493, 495, 503, 507, 508, 512, 518, 524, 530, 533, 544, 549, 555, 558, 560, 567, 580, 585, 591, 593, 597, 602, 605	3, 5, 6, 7, 8, 9, 10, 11, 17, 18, 20, 22, 23, 24, 25, 26, 27, 30, 31, 34, 35, 36, 37, 38, 40, 41, 42, 43, 44, 45, 47, 48, 49, 52, 53, 54, 55, 56, 57, 60, 61, 62, 64, 65, 66, 67, 68, 69, 70, 72, 73, 74, 75, 76	228	164	71.9298	2, 3, 4, 7, 8, 9, 10, 13, 16, 17, 18, 20, 21, 23, 29, 30, 33, 36, 37, 39, 40, 41, 42, 43, 44, 50, 51, 52, 55, 57, 58, 66, 67, 71, 72, 73, 74, 75, 77, 82, 83, 84, 86, 87, 89, 90, 94, 95, 96, 97, 100, 101, 103, 104, 105, 108, 109, 111, 113, 115, 116, 118, 119, 120, 128, 129, 130, 131, 132, 133, 134, 137, 138, 141, 143, 144, 145, 146, 147, 149, 150, 151, 155, 156, 157, 158, 159, 160, 161, 162, 163, …	2, 3, 4, 7, 8, 9, 10, 12, 15, 16, 17, 19, 20, 22, 25, 26, 28, 29, 30, 31, 32, 33, 34, 35, 36, 42, 43, 44, 45, 46, 47, 50, 51, 52, 53, 54, 55, 56, 57, 61, 62, 63, 65, 66, 67, 68, 70, 71, 72, 73, 74, 75, 76, 77, 78, 79, 80, 81, 82, 84, 85, 86, 87, 88, 93, 94, 95, 96, 97, 98, 99, 101, 102, 104, 105, 106, 107, 108, 109, 111, 112, 113, 117, 118, 119, 120, 121, 122, 123, 124, 125, 126, 127, 128, 129, 1…	228	127	55.7018	305, 306, 307, 310, 315, 318, 321, 322, 323, 324, 325, 327, 328, 329, 333, 337, 338, 341, 347, 355, 358, 359, 366, 374, 378, 381, 384, 386, 387, 388, 389, 393, 394, 395, 398, 400, 401, 403, 404, 405, 406, 409, 410, 413, 416, 417, 418, 419, 424, 426, 427, 435, 438, 442, 444, 450, 451, 453, 455, 456, 457, 458, 459, 461, 463, 467, 470, 473, 474, 476, 479, 480, 481, 482, 483, 485, 488, 489, 490, 498,…	1, 2, 3, 6, 11, 13, 14, 15, 16, 17, 18, 20, 21, 22, 25, 28, 29, 30, 32, 39, 40, 41, 46, 50, 53, 55, 58, 60, 61, 62, 63, 66, 67, 68, 69, 70, 71, 72, 73, 74, 75, 77, 78, 80, 82, 83, 84, 85, 89, 90, 91, 97, 100, 103, 105, 108, 109, 111, 113, 114, 115, 116, 117, 119, 121, 125, 128, 129, 130, 131, 133, 134, 135, 136, 137, 138, 139, 140, 141, 145, 150, 151, 153, 158, 159, 166, 167, 170, 171, 175, 176, …
s047_c_a1.raw	832.664	128	111	86.7188	E1 E2 E6 E7 E17 E26 E31 E39 E54 E55 E62 E72 E76 E80 E81 E82 E107	14.6002	NA	NA	[1: E83 E88 E94][2: E83 E88 E90][3: E64 E83 E88 E89 E90][4: E83 E88 E90][5: E15 E21 E71 E126][6: E33 E43][7: E14 E94 E99 E126][8: E21 E49 E126][9: E14 E48][10: E77 E99][11: E14 E43 E126][12: E64 E94][13: E8 E25 E88 E94][14: E83 E88 E94][15: E4 E64 E90 E94][16: E94][17: E13 E24 E64 E94][18: E4 E25 E94][19: E3 E4 E22 E83 E94][20: E67 E88][21: E48 E94 E99][22: E83 E88 E94][23: E94 E99][24: E83 E88 E…	608	384	63.1579	1, 2, 3, 7, 8, 9, 10, 11, 12, 13, 14, 15, 16, 17, 18, 19, 21, 22, 23, 25, 26, 27, 28, 29, 30, 32, 33, 34, 35, 36, 37, 39, 41, 43, 46, 47, 48, 49, 51, 53, 54, 55, 56, 57, 58, 59, 66, 67, 68, 69, 70, 71, 72, 73, 76, 77, 78, 81, 83, 84, 89, 90, 92, 93, 94, 95, 96, 97, 103, 104, 106, 107, 108, 109, 110, 111, 112, 115, 116, 117, 118, 121, 123, 124, 126, 127, 128, 130, 131, 132, 133, 134, 136, 137, 138…	76	55	72.3684	11, 15, 18, 21, 22, 25, 26, 32, 33, 35, 37, 41, 43, 49, 55, 56, 58, 72, 73, 81, 89, 95, 97, 104, 118, 123, 128, 132, 138, 149, 166, 168, 173, 179, 181, 185, 203, 205, 209, 213, 218, 219, 222, 230, 245, 267, 268, 270, 271, 273, 274, 275, 279, 280, 298	1, 2, 3, 4, 5, 6, 7, 8, 9, 10, 11, 12, 13, 14, 15, 16, 17, 18, 19, 23, 25, 26, 27, 28, 30, 32, 33, 34, 35, 38, 39, 40, 42, 43, 44, 46, 49, 50, 52, 53, 55, 56, 57, 58, 62, 64, 65, 66, 67, 68, 69, 70, 71, 72, 76	76	42	55.2632	319, 329, 342, 343, 355, 356, 368, 371, 377, 390, 392, 393, 399, 407, 412, 413, 414, 417, 436, 448, 469, 470, 480, 490, 499, 507, 509, 513, 516, 520, 537, 539, 549, 556, 574, 582, 583, 588, 590, 591, 602, 604	1, 2, 4, 5, 9, 10, 13, 14, 15, 21, 22, 23, 24, 26, 27, 28, 29, 30, 35, 37, 41, 42, 44, 46, 49, 50, 51, 52, 53, 54, 57, 58, 60, 61, 64, 67, 68, 69, 70, 71, 74, 75	228	151	66.2281	1, 2, 3, 7, 8, 9, 10, 12, 13, 14, 16, 17, 19, 23, 27, 28, 29, 30, 34, 36, 39, 46, 47, 48, 51, 53, 54, 57, 59, 66, 67, 68, 69, 70, 71, 76, 77, 78, 83, 84, 90, 92, 93, 94, 96, 103, 106, 107, 108, 109, 110, 111, 112, 115, 116, 117, 121, 124, 126, 127, 130, 131, 133, 134, 136, 137, 140, 141, 143, 144, 146, 150, 151, 152, 153, 154, 156, 157, 159, 162, 163, 164, 167, 170, 174, 175, 176, 177, 180, 184, …	1, 2, 3, 7, 8, 9, 10, 11, 12, 13, 14, 15, 16, 18, 20, 21, 22, 23, 25, 26, 28, 33, 34, 35, 37, 39, 40, 41, 42, 49, 50, 51, 52, 53, 54, 56, 57, 58, 60, 61, 65, 67, 68, 69, 70, 76, 77, 78, 79, 80, 81, 82, 83, 86, 87, 88, 91, 92, 94, 95, 97, 98, 99, 100, 102, 103, 104, 105, 107, 108, 110, 112, 113, 114, 115, 116, 118, 119, 121, 124, 125, 126, 128, 130, 132, 133, 134, 135, 137, 139, 140, 141, 143, 144…	228	136	59.6491	306, 308, 309, 310, 311, 312, 313, 314, 315, 317, 318, 320, 321, 322, 327, 328, 337, 339, 340, 344, 345, 349, 357, 359, 361, 362, 364, 366, 369, 370, 373, 376, 381, 382, 384, 385, 389, 398, 400, 401, 402, 404, 406, 408, 409, 416, 418, 423, 430, 434, 435, 437, 439, 440, 444, 446, 447, 449, 450, 453, 456, 457, 458, 459, 461, 462, 463, 464, 465, 466, 471, 473, 475, 476, 477, 478, 479, 483, 485, 487,…	2, 4, 5, 6, 7, 8, 9, 10, 11, 13, 14, 15, 16, 17, 22, 23, 30, 32, 33, 35, 36, 38, 43, 44, 45, 46, 48, 50, 52, 53, 55, 58, 60, 61, 62, 63, 65, 71, 72, 73, 74, 76, 77, 78, 79, 83, 84, 89, 94, 96, 97, 98, 100, 101, 104, 106, 107, 108, 109, 112, 114, 115, 116, 117, 119, 120, 121, 122, 123, 124, 125, 127, 128, 129, 130, 131, 132, 134, 136, 138, 140, 142, 145, 148, 149, 151, 152, 153, 155, 156, 157, 159…
s047_c_v1.raw	859.416	128	83	64.8438	E1 E2 E6 E8 E17 E19 E20 E22 E24 E26 E29 E36 E37 E39 E41 E45 E47 E49 E55 E56 E57 E58 E60 E61 E62 E64 E68 E69 E71 E72 E75 E77 E78 E81 E82 E88 E90 E92 E94 E98 E106 E107 E108 E112 E120	4.02448	NA	NA	[1: E67 E109][2: E43 E114 E126][3: E21 E114][4: E48 E126 E127][5: E21 E119][6: E21 E74 E119][7: E67 E89][8: E73 E74 E119][9: E100 E119][10: E3 E10][11: E124][12: E99 E115][13: E21 E25][14: E25 E89 E119 E121 E126][15: E43 E109 E119][16: E119][17: E63 E119][18: ][19: E43 E89 E119 E125][20: E115 E119][21: E43 E74 E109 E113][22: E14 E21][23: E21 E25][24: E43 E83 E89 E96][25: E4 E83][26: E83 E89][27: …	608	420	69.0789	1, 2, 4, 7, 9, 13, 14, 15, 16, 17, 18, 19, 20, 21, 22, 23, 24, 25, 26, 27, 28, 29, 30, 31, 32, 33, 34, 35, 36, 37, 38, 39, 40, 41, 42, 43, 44, 45, 46, 47, 48, 49, 50, 51, 52, 53, 54, 55, 56, 58, 59, 60, 61, 62, 63, 64, 65, 66, 67, 69, 70, 71, 72, 74, 75, 77, 78, 79, 82, 83, 87, 88, 89, 91, 93, 94, 95, 96, 97, 98, 99, 101, 102, 103, 105, 106, 107, 109, 110, 111, 113, 114, 116, 118, 119, 120, 121, …	76	61	80.2632	13, 14, 15, 18, 19, 25, 27, 29, 30, 31, 34, 35, 39, 40, 42, 43, 45, 51, 58, 64, 65, 67, 82, 99, 102, 111, 118, 127, 137, 140, 141, 142, 143, 145, 172, 179, 181, 185, 214, 220, 224, 230, 237, 239, 242, 243, 247, 248, 249, 259, 267, 268, 269, 272, 274, 279, 282, 284, 288, 299, 303	1, 2, 3, 4, 5, 6, 7, 8, 9, 10, 11, 12, 13, 14, 15, 16, 17, 18, 20, 21, 22, 23, 24, 25, 26, 28, 30, 31, 32, 33, 34, 35, 36, 37, 41, 42, 43, 44, 48, 49, 51, 52, 53, 54, 55, 56, 57, 58, 59, 63, 64, 65, 66, 67, 68, 69, 70, 71, 72, 75, 76	76	47	61.8421	318, 320, 321, 322, 325, 335, 340, 343, 357, 358, 378, 381, 389, 391, 400, 402, 408, 409, 410, 413, 416, 423, 425, 428, 434, 441, 444, 446, 454, 468, 469, 482, 495, 500, 502, 505, 509, 512, 524, 526, 530, 532, 537, 554, 560, 593, 599	1, 2, 3, 4, 5, 7, 8, 9, 10, 11, 15, 17, 19, 20, 21, 22, 23, 24, 25, 26, 27, 28, 29, 30, 31, 33, 34, 35, 37, 39, 40, 42, 46, 48, 49, 50, 52, 53, 56, 57, 58, 59, 62, 64, 65, 71, 75	228	179	78.5088	1, 2, 4, 7, 9, 16, 17, 20, 21, 22, 23, 24, 26, 28, 32, 33, 36, 37, 38, 41, 44, 46, 47, 48, 49, 50, 52, 53, 54, 55, 56, 59, 60, 61, 62, 63, 66, 69, 70, 71, 72, 74, 75, 77, 78, 79, 83, 87, 88, 89, 91, 93, 94, 95, 96, 97, 98, 101, 103, 105, 106, 107, 109, 110, 113, 114, 116, 119, 120, 121, 122, 123, 124, 125, 126, 128, 129, 130, 131, 132, 134, 138, 139, 144, 146, 147, 148, 150, 151, 152, 154, 155, 1…	1, 2, 4, 7, 9, 13, 14, 15, 16, 17, 18, 19, 20, 21, 22, 23, 24, 25, 26, 27, 28, 29, 30, 31, 32, 33, 34, 35, 36, 37, 38, 39, 40, 41, 42, 43, 44, 46, 47, 48, 49, 51, 52, 54, 55, 56, 59, 63, 64, 65, 67, 69, 70, 71, 72, 73, 74, 76, 77, 79, 80, 81, 82, 83, 84, 85, 87, 89, 90, 91, 92, 93, 94, 95, 96, 97, 98, 99, 100, 101, 103, 106, 107, 108, 109, 110, 111, 112, 113, 114, 116, 117, 118, 120, 121, 122, 12…	228	133	58.3333	306, 307, 309, 310, 312, 313, 314, 315, 316, 319, 324, 327, 328, 329, 330, 331, 332, 333, 334, 336, 337, 338, 339, 341, 342, 344, 346, 347, 348, 350, 352, 353, 354, 355, 356, 361, 363, 367, 368, 369, 370, 371, 374, 376, 377, 380, 383, 385, 386, 388, 390, 392, 393, 394, 395, 397, 398, 399, 401, 403, 404, 407, 411, 412, 414, 415, 417, 419, 422, 427, 429, 430, 431, 435, 437, 438, 440, 442, 445, 448,…	2, 3, 5, 6, 8, 9, 10, 11, 12, 14, 16, 17, 18, 19, 20, 21, 22, 23, 24, 25, 26, 27, 28, 29, 30, 31, 33, 34, 35, 37, 39, 40, 41, 42, 43, 45, 47, 50, 51, 52, 53, 54, 56, 58, 59, 60, 62, 64, 65, 66, 67, 68, 69, 70, 71, 73, 74, 75, 76, 77, 78, 81, 82, 83, 84, 85, 86, 88, 91, 94, 95, 96, 97, 100, 102, 103, 104, 105, 107, 109, 111, 113, 114, 116, 117, 121, 122, 124, 125, 126, 127, 132, 133, 144, 145, 147…
s048_c_a1.raw	820.612	128	106	82.8125	E1 E8 E9 E14 E16 E17 E21 E22 E25 E45 E55 E62 E68 E69 E71 E72 E75 E76 E81 E96 E111 E127	7.76008	NA	NA	[1: E11 E94 E126][2: E3 E10 E11 E23 E119 E126][3: E2 E3 E10 E11 E15][4: E11 E15 E18 E88][5: E10 E11 E15 E18][6: E2 E10 E11 E15 E18 E126][7: E2 E10 E11 E15 E88][8: E10 E11 E15 E18 E126][9: E11 E15 E18 E126][10: E11 E15 E18][11: E10 E11 E126][12: E2 E11 E15 E82][13: E10 E11 E15 E18][14: E11 E15 E18 E73 E74 E82 E126][15: E2 E15 E23 E80 E126][16: E10 E11 E15 E18 E126][17: E3 E10 E11 E15 E18 E115 E126…	608	451	74.1776	1, 2, 3, 4, 5, 6, 7, 8, 9, 11, 12, 15, 16, 17, 18, 20, 21, 24, 25, 26, 31, 32, 33, 34, 35, 37, 38, 39, 40, 41, 42, 45, 46, 47, 48, 50, 52, 53, 54, 55, 56, 57, 58, 59, 60, 61, 62, 63, 64, 65, 67, 69, 70, 71, 72, 73, 74, 76, 77, 78, 79, 80, 81, 82, 83, 84, 85, 86, 87, 88, 89, 90, 92, 93, 94, 95, 96, 97, 98, 99, 100, 104, 105, 106, 107, 108, 109, 110, 114, 115, 116, 117, 118, 119, 120, 121, 122, 123…	76	59	77.6316	34, 35, 42, 45, 50, 53, 56, 60, 63, 65, 69, 70, 74, 79, 81, 84, 86, 90, 93, 96, 99, 108, 110, 114, 115, 121, 124, 128, 132, 133, 136, 151, 176, 177, 179, 183, 185, 191, 192, 194, 198, 204, 206, 209, 212, 215, 219, 220, 232, 243, 244, 255, 257, 263, 268, 273, 292, 294, 298	2, 3, 4, 5, 6, 7, 8, 9, 10, 11, 12, 13, 14, 15, 16, 17, 18, 19, 21, 22, 23, 25, 26, 27, 28, 29, 30, 31, 33, 34, 35, 38, 40, 41, 42, 44, 45, 47, 48, 49, 50, 51, 52, 53, 54, 55, 56, 57, 61, 62, 63, 64, 65, 67, 68, 69, 73, 74, 75	76	56	73.6842	319, 320, 324, 331, 352, 358, 364, 365, 369, 370, 371, 375, 378, 381, 386, 394, 396, 398, 402, 404, 413, 420, 425, 426, 430, 437, 441, 447, 452, 467, 477, 479, 485, 487, 490, 499, 509, 511, 512, 513, 522, 528, 533, 538, 542, 547, 548, 550, 560, 574, 578, 594, 596, 598, 599, 603	2, 3, 4, 5, 6, 7, 8, 9, 10, 11, 12, 13, 15, 16, 17, 19, 20, 21, 22, 24, 27, 28, 29, 30, 33, 35, 36, 37, 38, 39, 40, 41, 43, 44, 45, 47, 48, 49, 50, 51, 54, 55, 56, 57, 58, 60, 61, 62, 64, 66, 68, 72, 73, 74, 75, 76	228	166	72.807	1, 2, 3, 4, 5, 6, 7, 8, 9, 11, 12, 15, 16, 17, 18, 20, 21, 24, 25, 26, 31, 32, 33, 37, 38, 39, 40, 41, 46, 47, 48, 52, 54, 55, 57, 58, 59, 61, 62, 64, 67, 71, 72, 73, 76, 77, 78, 80, 82, 83, 85, 87, 88, 89, 92, 94, 95, 97, 98, 100, 104, 105, 106, 107, 109, 116, 117, 118, 119, 120, 122, 123, 125, 126, 127, 129, 131, 134, 135, 137, 138, 139, 140, 141, 143, 144, 150, 155, 157, 160, 161, 162, 163, 16…	1, 2, 3, 4, 5, 6, 7, 8, 9, 11, 12, 15, 16, 17, 18, 20, 21, 24, 25, 26, 30, 31, 32, 34, 35, 36, 37, 38, 41, 42, 43, 46, 47, 48, 49, 50, 51, 52, 53, 54, 56, 58, 59, 60, 62, 63, 64, 65, 66, 67, 68, 69, 70, 71, 72, 73, 74, 75, 76, 77, 80, 81, 82, 83, 84, 88, 89, 90, 91, 92, 93, 94, 95, 96, 97, 98, 99, 100, 101, 102, 103, 104, 105, 106, 108, 109, 113, 117, 119, 122, 123, 124, 125, 126, 129, 130, 131, …	228	170	74.5614	305, 307, 309, 310, 311, 313, 314, 316, 321, 322, 325, 326, 327, 329, 330, 334, 336, 337, 338, 339, 340, 344, 345, 346, 350, 351, 353, 354, 355, 356, 357, 359, 360, 361, 362, 363, 366, 367, 368, 372, 373, 374, 382, 384, 385, 387, 392, 393, 395, 397, 400, 401, 406, 408, 410, 411, 412, 414, 415, 416, 418, 419, 422, 423, 424, 431, 432, 435, 438, 439, 440, 442, 444, 445, 446, 448, 449, 450, 451, 453,…	1, 3, 5, 6, 7, 9, 10, 12, 14, 15, 17, 18, 19, 21, 22, 25, 27, 28, 29, 30, 31, 35, 36, 37, 41, 42, 43, 44, 45, 46, 47, 48, 49, 50, 51, 52, 53, 54, 55, 56, 57, 58, 62, 64, 65, 66, 70, 71, 72, 73, 75, 76, 77, 78, 80, 81, 82, 83, 84, 85, 87, 88, 90, 91, 92, 94, 95, 97, 99, 100, 101, 102, 104, 105, 106, 107, 108, 109, 110, 111, 112, 113, 114, 115, 116, 117, 119, 120, 122, 123, 124, 126, 127, 128, 130,…
s048_c_v1.raw	1032.07	128	109	85.1562	E1 E9 E25 E55 E62 E69 E71 E72 E75 E76 E77 E84 E96 E99 E100 E101 E111 E126 E127	6.54987	NA	NA	[1: E8 E14 E21][2: E8 E14 E17 E21 E22 E88 E94][3: E2 E45 E94 E123][4: E8 E14 E17 E21 E94][5: E8][6: E2 E8 E14 E17][7: E2 E8][8: E8 E14 E21][9: E2 E3 E8 E14 E17 E21 E22][10: E8 E14 E17 E21 E22][11: E8 E14 E15 E17 E21 E22 E49][12: E8 E90 E94 E95][13: E17 E115 E119][14: E10 E14 E15 E17 E21 E22][15: E8 E16 E17 E21][16: E8 E14 E119][17: E8 E14 E17][18: E8 E14 E15 E21 E107][19: E11 E14 E17 E90 E97][20:…	608	362	59.5395	1, 2, 4, 9, 11, 13, 14, 16, 25, 26, 27, 29, 31, 35, 37, 39, 43, 44, 45, 46, 47, 48, 52, 54, 55, 57, 61, 62, 63, 66, 69, 75, 80, 81, 82, 85, 86, 88, 89, 91, 92, 93, 94, 95, 96, 98, 100, 101, 103, 105, 106, 107, 110, 111, 112, 113, 114, 115, 117, 119, 120, 122, 123, 128, 129, 130, 131, 132, 133, 136, 138, 139, 146, 147, 149, 151, 152, 154, 156, 157, 158, 159, 160, 162, 164, 165, 169, 170, 171, 173,…	76	50	65.7895	29, 31, 43, 44, 47, 52, 63, 69, 85, 86, 89, 96, 98, 107, 110, 113, 114, 131, 139, 169, 176, 182, 186, 187, 189, 197, 204, 207, 209, 214, 215, 223, 225, 226, 240, 242, 243, 245, 256, 257, 260, 261, 262, 268, 274, 279, 280, 284, 294, 295	5, 6, 7, 8, 9, 11, 13, 15, 20, 21, 22, 23, 24, 26, 27, 28, 29, 32, 35, 39, 41, 42, 43, 44, 45, 46, 47, 49, 50, 51, 52, 53, 54, 55, 57, 58, 59, 60, 62, 63, 64, 65, 66, 67, 69, 70, 71, 73, 75, 76	76	49	64.4737	316, 347, 348, 349, 357, 365, 366, 375, 380, 387, 391, 393, 397, 409, 415, 420, 438, 446, 451, 468, 472, 485, 487, 494, 497, 504, 512, 515, 522, 523, 525, 532, 533, 535, 539, 540, 545, 546, 554, 569, 572, 576, 577, 585, 589, 590, 591, 597, 603	1, 7, 8, 9, 10, 13, 14, 18, 19, 21, 22, 23, 24, 29, 32, 33, 36, 37, 38, 39, 40, 42, 43, 45, 46, 47, 49, 50, 51, 52, 53, 55, 56, 57, 58, 59, 60, 61, 63, 65, 66, 67, 68, 69, 70, 71, 72, 74, 76	228	143	62.7193	1, 2, 4, 9, 11, 13, 14, 16, 25, 26, 27, 35, 37, 39, 45, 46, 48, 54, 55, 57, 61, 62, 66, 75, 80, 81, 82, 88, 91, 92, 93, 94, 95, 100, 101, 103, 105, 106, 111, 112, 115, 117, 119, 120, 122, 123, 128, 129, 130, 132, 133, 136, 138, 146, 147, 149, 151, 152, 154, 156, 157, 158, 159, 160, 162, 164, 165, 170, 171, 173, 175, 177, 178, 179, 180, 181, 183, 184, 185, 188, 190, 194, 196, 198, 199, 200, 201, 2…	1, 2, 4, 9, 11, 13, 14, 16, 21, 22, 23, 29, 31, 33, 37, 38, 39, 43, 44, 46, 49, 50, 52, 58, 62, 63, 64, 67, 69, 70, 71, 72, 73, 76, 77, 78, 80, 81, 84, 85, 86, 88, 90, 91, 93, 94, 97, 98, 99, 100, 101, 103, 104, 109, 110, 111, 113, 114, 116, 118, 119, 120, 121, 122, 124, 126, 127, 131, 132, 133, 135, 136, 137, 138, 139, 140, 141, 142, 143, 144, 145, 149, 151, 152, 153, 154, 155, 156, 157, 158, 15…	228	120	52.6316	305, 308, 309, 311, 313, 321, 325, 331, 333, 334, 336, 345, 352, 355, 359, 360, 361, 363, 372, 386, 388, 389, 390, 394, 398, 401, 410, 416, 417, 418, 419, 421, 426, 427, 428, 429, 430, 434, 435, 436, 437, 442, 449, 455, 460, 461, 462, 463, 464, 465, 466, 467, 471, 473, 475, 478, 479, 480, 482, 483, 486, 489, 493, 496, 498, 499, 500, 501, 503, 505, 508, 509, 510, 511, 513, 517, 520, 521, 524, 526,…	1, 4, 5, 7, 9, 16, 18, 21, 23, 24, 26, 35, 39, 42, 44, 45, 46, 48, 53, 62, 63, 64, 65, 67, 70, 73, 77, 80, 81, 82, 83, 84, 88, 89, 90, 91, 92, 95, 96, 97, 98, 102, 108, 113, 118, 119, 120, 121, 122, 123, 124, 125, 128, 129, 131, 134, 135, 136, 138, 139, 140, 141, 145, 147, 148, 149, 150, 151, 153, 154, 156, 157, 158, 159, 160, 163, 166, 167, 168, 169, 172, 173, 174, 177, 178, 179, 180, 181, 182, …
s049_c_a1.raw	855.868	128	68	53.125	E1 E2 E3 E6 E8 E12 E14 E16 E17 E19 E20 E21 E27 E28 E29 E30 E31 E36 E37 E40 E41 E45 E50 E51 E52 E53 E55 E56 E57 E58 E62 E63 E64 E65 E66 E67 E68 E69 E72 E74 E78 E81 E82 E83 E86 E90 E94 E95 E96 E100 E101 E102 E106 E107 E116 E120 E121 E122 E123 E125	29.5727	NA	NA	[1: E9 E15 E18 E22][2: E9 E15 E127][3: E9 E15 E22 E25][4: E9 E15 E127][5: E9 E15 E22][6: E9 E15 E22 E43][7: E9 E10 E15][8: E9 E15][9: E9 E15 E18 E22 E25][10: E9 E15][11: E9 E15 E22][12: E9 E15 E22 E25][13: E9 E15 E22 E25][14: E9 E15 E22][15: E9 E15][16: E9 E15 E22][17: E9 E15 E22 E127][18: E9 E15 E18 E22 E25][19: E9 E15 E71][20: E9 E15 E22][21: E9 E15][22: E9 E15 E18 E22 E119][23: E71 E126][24: E…	608	406	66.7763	4, 5, 6, 11, 12, 13, 17, 19, 21, 22, 23, 25, 28, 30, 31, 32, 36, 37, 39, 40, 41, 42, 43, 44, 45, 46, 48, 49, 50, 51, 52, 53, 54, 55, 57, 58, 59, 63, 65, 66, 68, 70, 71, 72, 73, 79, 82, 83, 84, 85, 86, 88, 94, 95, 97, 100, 102, 103, 104, 105, 106, 107, 108, 109, 111, 112, 114, 115, 116, 117, 118, 121, 122, 123, 124, 126, 127, 129, 130, 131, 132, 133, 134, 136, 137, 138, 140, 141, 142, 144, 145, 14…	76	59	77.6316	11, 19, 23, 25, 28, 31, 32, 37, 39, 41, 46, 49, 50, 66, 84, 115, 116, 123, 131, 132, 134, 140, 141, 145, 150, 172, 173, 174, 184, 185, 187, 190, 191, 197, 200, 205, 211, 214, 215, 216, 220, 224, 246, 251, 252, 253, 255, 256, 257, 262, 263, 270, 279, 281, 285, 287, 288, 293, 304	1, 4, 6, 7, 9, 11, 12, 15, 16, 17, 18, 19, 20, 21, 25, 26, 27, 28, 30, 31, 32, 34, 35, 37, 38, 39, 40, 41, 42, 43, 44, 45, 46, 47, 48, 49, 51, 52, 53, 54, 55, 56, 59, 60, 61, 62, 63, 64, 65, 66, 67, 68, 69, 70, 72, 73, 74, 75, 76	76	53	69.7368	316, 321, 323, 327, 329, 330, 332, 334, 341, 342, 350, 360, 364, 386, 388, 389, 395, 396, 400, 420, 421, 427, 431, 436, 440, 442, 445, 446, 456, 467, 482, 484, 490, 491, 495, 513, 514, 517, 524, 532, 545, 548, 552, 553, 581, 582, 583, 584, 587, 588, 595, 597, 600	1, 3, 4, 5, 6, 7, 8, 9, 10, 11, 13, 15, 16, 19, 20, 21, 23, 24, 25, 26, 27, 29, 30, 31, 33, 34, 35, 36, 38, 39, 44, 45, 46, 47, 49, 51, 52, 53, 54, 57, 60, 61, 62, 63, 68, 69, 70, 71, 72, 73, 74, 75, 76	228	149	65.3509	4, 5, 6, 12, 13, 17, 21, 22, 30, 36, 40, 42, 43, 44, 45, 48, 51, 52, 53, 54, 55, 57, 58, 59, 63, 65, 68, 70, 71, 72, 73, 79, 82, 83, 85, 86, 88, 94, 95, 97, 100, 102, 103, 104, 105, 106, 107, 108, 109, 111, 112, 114, 117, 118, 121, 122, 124, 126, 127, 129, 130, 133, 136, 137, 138, 142, 144, 146, 147, 149, 151, 152, 154, 156, 159, 160, 161, 163, 164, 165, 169, 170, 171, 175, 177, 178, 179, 181, 18…	4, 5, 6, 11, 12, 14, 16, 17, 20, 22, 24, 25, 26, 27, 28, 30, 31, 32, 33, 34, 35, 37, 38, 39, 43, 45, 46, 48, 49, 50, 51, 56, 58, 59, 60, 61, 63, 69, 70, 72, 75, 77, 78, 79, 80, 81, 82, 83, 84, 86, 87, 89, 90, 91, 94, 95, 96, 97, 98, 100, 101, 102, 103, 104, 105, 107, 108, 109, 110, 112, 113, 114, 116, 118, 121, 122, 123, 125, 126, 127, 131, 132, 133, 134, 136, 137, 138, 140, 141, 142, 143, 144, 1…	228	145	63.5965	305, 307, 308, 311, 312, 313, 314, 315, 317, 318, 319, 324, 328, 333, 336, 338, 339, 340, 343, 345, 347, 352, 354, 356, 357, 358, 361, 367, 368, 370, 372, 374, 375, 376, 377, 380, 381, 382, 383, 384, 385, 387, 391, 392, 393, 394, 397, 398, 401, 402, 404, 405, 406, 407, 408, 409, 410, 412, 414, 415, 417, 422, 424, 425, 426, 428, 429, 433, 434, 439, 441, 443, 444, 447, 448, 450, 451, 454, 455, 457,…	1, 3, 4, 7, 8, 9, 10, 11, 12, 13, 14, 16, 19, 21, 23, 25, 26, 27, 28, 30, 31, 35, 36, 38, 39, 40, 42, 47, 48, 49, 51, 52, 53, 54, 55, 58, 59, 60, 61, 62, 63, 64, 65, 66, 67, 68, 69, 70, 72, 73, 75, 76, 77, 78, 79, 80, 81, 83, 85, 86, 88, 91, 92, 93, 94, 95, 96, 99, 100, 103, 104, 105, 106, 107, 108, 110, 111, 113, 114, 115, 117, 124, 125, 127, 128, 131, 132, 133, 135, 140, 141, 142, 143, 144, 148…
s049_c_v1.raw	913.856	128	81	63.2812	E1 E2 E3 E6 E8 E9 E10 E13 E14 E15 E17 E21 E24 E27 E28 E29 E36 E37 E42 E49 E50 E51 E52 E55 E56 E57 E58 E63 E64 E65 E74 E77 E78 E81 E82 E83 E86 E90 E94 E96 E100 E101 E106 E108 E119 E122 E125	0.734239	NA	NA	[1: E16 E18 E22][2: E4 E12 E16 E18 E22 E126 E127][3: E19 E127][4: E16 E18 E19 E22][5: E16 E18 E22][6: E16 E18 E22 E127][7: E16 E18 E22 E43][8: E16 E18 E22][9: E16 E18 E22 E126][10: E11 E16 E18 E22 E127][11: E18 E22 E25][12: E16 E18 E22 E126][13: E16 E22 E43][14: E16 E18 E22 E25 E48 E126][15: E16 E18 E22 E48 E126][16: E16 E48 E126][17: E16 E18 E22 E45 E126][18: E16 E18 E22 E25 E43][19: E16 E18 E22…	608	459	75.4934	3, 4, 5, 6, 8, 10, 11, 12, 13, 14, 15, 16, 18, 20, 21, 22, 23, 24, 25, 26, 27, 28, 30, 31, 32, 33, 34, 35, 36, 38, 39, 40, 41, 42, 43, 46, 47, 48, 49, 50, 51, 52, 53, 54, 55, 56, 57, 58, 59, 60, 61, 62, 63, 64, 65, 66, 67, 70, 71, 72, 73, 74, 75, 76, 77, 78, 79, 80, 81, 82, 83, 84, 85, 87, 88, 89, 90, 91, 94, 95, 96, 98, 99, 100, 101, 103, 105, 108, 110, 115, 116, 117, 118, 119, 120, 121, 122, 12…	76	57	75	12, 13, 16, 21, 24, 26, 34, 35, 38, 40, 51, 60, 63, 65, 66, 73, 78, 84, 87, 95, 98, 100, 110, 115, 116, 119, 123, 125, 139, 176, 178, 183, 185, 188, 190, 193, 198, 213, 214, 217, 219, 231, 235, 239, 250, 255, 256, 258, 265, 273, 276, 277, 281, 285, 292, 296, 299	1, 2, 3, 5, 6, 7, 9, 10, 11, 12, 13, 14, 15, 16, 17, 19, 20, 21, 22, 23, 25, 26, 27, 30, 31, 32, 33, 34, 36, 41, 42, 43, 44, 45, 46, 47, 49, 52, 53, 54, 55, 56, 57, 58, 59, 61, 62, 63, 65, 67, 68, 69, 70, 71, 72, 75, 76	76	55	72.3684	316, 320, 324, 326, 338, 344, 345, 346, 352, 354, 360, 363, 364, 365, 369, 372, 373, 374, 376, 390, 406, 408, 427, 430, 434, 436, 455, 470, 473, 474, 476, 479, 486, 488, 493, 504, 506, 513, 514, 530, 560, 561, 563, 564, 565, 566, 576, 585, 590, 593, 594, 595, 597, 598, 600	1, 2, 4, 5, 9, 11, 12, 13, 14, 15, 16, 17, 18, 19, 20, 22, 23, 24, 25, 27, 29, 31, 32, 33, 34, 35, 38, 39, 41, 42, 44, 45, 46, 47, 48, 50, 51, 52, 53, 55, 59, 60, 61, 62, 63, 64, 65, 66, 67, 69, 70, 71, 72, 73, 74	228	172	75.4386	3, 4, 5, 6, 8, 10, 11, 14, 15, 18, 20, 22, 23, 25, 27, 28, 30, 31, 32, 33, 36, 39, 41, 42, 43, 46, 47, 48, 49, 50, 52, 53, 54, 55, 56, 57, 58, 59, 61, 62, 64, 67, 70, 71, 72, 74, 75, 76, 77, 79, 80, 81, 82, 83, 85, 88, 89, 90, 91, 94, 96, 99, 101, 103, 105, 108, 117, 118, 120, 121, 122, 126, 128, 130, 132, 135, 138, 141, 142, 143, 144, 146, 148, 149, 150, 152, 153, 154, 155, 158, 159, 161, 162, 1…	3, 4, 5, 6, 8, 10, 11, 12, 13, 14, 16, 17, 18, 19, 20, 21, 22, 23, 24, 25, 26, 28, 29, 30, 31, 34, 35, 36, 37, 38, 39, 40, 41, 42, 43, 44, 45, 46, 47, 48, 49, 50, 52, 53, 54, 55, 56, 57, 58, 59, 60, 61, 62, 63, 64, 66, 67, 68, 69, 72, 73, 74, 75, 77, 79, 82, 86, 87, 88, 89, 90, 92, 94, 96, 97, 100, 103, 104, 105, 106, 107, 109, 110, 111, 112, 114, 115, 116, 117, 120, 121, 123, 124, 127, 129, 130,…	228	175	76.7544	305, 306, 307, 308, 309, 310, 312, 313, 314, 315, 318, 319, 325, 328, 330, 331, 333, 337, 340, 342, 347, 348, 350, 351, 353, 355, 357, 359, 361, 362, 366, 367, 371, 375, 377, 378, 381, 382, 383, 385, 386, 387, 391, 392, 394, 395, 396, 397, 398, 400, 401, 402, 405, 409, 410, 411, 412, 413, 414, 415, 416, 417, 418, 419, 420, 421, 422, 425, 426, 429, 431, 432, 433, 437, 438, 439, 440, 441, 442, 444,…	1, 2, 3, 4, 5, 6, 8, 9, 10, 11, 13, 14, 17, 18, 19, 20, 22, 25, 27, 29, 30, 31, 33, 34, 35, 36, 38, 40, 41, 42, 43, 44, 46, 47, 48, 49, 51, 52, 53, 55, 56, 57, 60, 61, 63, 64, 65, 66, 67, 69, 70, 71, 73, 74, 75, 76, 77, 78, 79, 80, 81, 82, 83, 84, 85, 86, 87, 90, 91, 93, 94, 95, 96, 98, 99, 100, 101, 102, 103, 105, 107, 108, 109, 110, 113, 115, 119, 120, 122, 123, 124, 125, 126, 127, 128, 129, 13…
s050_c_a1.raw	826.512	128	113	88.2812	E1 E8 E9 E16 E19 E44 E45 E55 E56 E62 E69 E96 E115 E126 E127	1.92051	NA	NA	[1: E32 E68][2: E11 E17 E25][3: E11 E14 E17 E38 E43 E128][4: E22 E25 E128][5: E18 E32 E98 E119][6: E17 E25][7: E21 E25 E119][8: E17 E25 E41][9: E17 E18 E27 E29][10: E18 E25 E32][11: E12 E22 E65 E68 E119][12: E26 E32 E33][13: E17 E18 E21 E32][14: E14 E15 E22 E38][15: E14 E17 E25 E128][16: E6 E17 E25][17: E6 E43][18: E17 E49 E65 E68][19: E14 E25 E64 E65 E68][20: E11][21: E68][22: E25 E32 E65 E119][…	608	337	55.4276	5, 6, 7, 8, 10, 12, 13, 14, 17, 18, 22, 23, 24, 26, 31, 32, 33, 36, 37, 38, 40, 41, 43, 45, 46, 48, 49, 50, 51, 52, 53, 56, 58, 60, 61, 62, 68, 69, 70, 71, 72, 73, 74, 75, 76, 77, 78, 79, 86, 87, 88, 89, 90, 93, 94, 95, 96, 98, 99, 100, 101, 102, 103, 107, 108, 109, 110, 111, 112, 114, 115, 116, 117, 118, 119, 120, 121, 122, 123, 124, 125, 126, 127, 128, 131, 132, 133, 135, 136, 137, 138, 139, 14…	76	47	61.8421	12, 14, 22, 32, 38, 40, 45, 69, 71, 93, 98, 101, 102, 103, 112, 123, 125, 128, 135, 143, 146, 149, 151, 164, 165, 168, 174, 176, 190, 199, 210, 215, 221, 227, 228, 237, 244, 248, 253, 262, 273, 278, 279, 284, 285, 286, 295	1, 2, 5, 10, 11, 13, 14, 17, 18, 21, 23, 24, 25, 26, 29, 30, 31, 32, 33, 34, 35, 36, 37, 39, 40, 41, 42, 43, 46, 47, 48, 50, 51, 52, 53, 55, 58, 59, 62, 65, 68, 69, 70, 72, 73, 74, 75	76	41	53.9474	337, 339, 340, 357, 359, 363, 378, 381, 425, 429, 430, 437, 440, 444, 447, 476, 485, 492, 496, 497, 504, 507, 514, 515, 535, 538, 550, 555, 558, 565, 568, 570, 584, 585, 587, 589, 591, 592, 596, 600, 603	5, 6, 7, 12, 13, 15, 18, 20, 29, 30, 31, 32, 33, 35, 37, 41, 43, 44, 45, 46, 47, 48, 51, 52, 55, 56, 59, 61, 62, 63, 64, 65, 68, 69, 70, 71, 72, 73, 74, 75, 76	228	141	61.8421	5, 6, 7, 8, 10, 13, 17, 18, 23, 24, 26, 31, 33, 36, 37, 41, 43, 46, 48, 49, 50, 51, 52, 53, 56, 58, 60, 61, 62, 68, 70, 72, 73, 74, 75, 76, 77, 78, 79, 86, 87, 88, 89, 90, 94, 95, 96, 99, 100, 107, 108, 109, 110, 111, 114, 115, 116, 117, 118, 119, 120, 121, 122, 124, 126, 127, 131, 132, 133, 136, 137, 138, 139, 140, 141, 144, 148, 155, 157, 159, 160, 161, 162, 163, 167, 169, 170, 172, 173, 178, 1…	5, 6, 7, 8, 10, 12, 15, 16, 18, 19, 20, 22, 23, 26, 27, 28, 30, 32, 34, 35, 36, 37, 38, 39, 42, 44, 46, 47, 48, 52, 53, 54, 55, 56, 57, 58, 59, 60, 61, 66, 67, 68, 69, 70, 73, 74, 75, 76, 77, 79, 80, 81, 82, 83, 85, 86, 87, 88, 89, 90, 91, 92, 93, 94, 95, 96, 99, 100, 101, 103, 104, 105, 106, 107, 108, 110, 113, 117, 119, 121, 122, 123, 124, 125, 127, 128, 129, 131, 132, 135, 136, 137, 138, 140, …	228	108	47.3684	306, 308, 309, 310, 316, 326, 330, 336, 341, 343, 347, 349, 365, 368, 369, 371, 376, 386, 387, 390, 395, 396, 399, 403, 404, 408, 410, 414, 415, 421, 423, 426, 427, 431, 432, 433, 434, 435, 436, 438, 442, 451, 452, 458, 460, 462, 464, 465, 466, 467, 470, 472, 473, 474, 481, 484, 486, 488, 491, 493, 495, 498, 499, 500, 501, 503, 505, 506, 508, 510, 512, 516, 519, 521, 526, 527, 530, 531, 534, 541,…	2, 4, 5, 6, 12, 21, 24, 28, 30, 32, 33, 35, 46, 48, 49, 50, 55, 61, 62, 65, 69, 70, 73, 76, 77, 80, 82, 86, 87, 89, 91, 93, 94, 96, 97, 98, 99, 100, 101, 102, 104, 110, 111, 116, 118, 120, 122, 123, 124, 125, 126, 128, 129, 130, 135, 138, 139, 141, 144, 145, 147, 148, 149, 150, 151, 153, 154, 155, 156, 158, 159, 160, 163, 165, 168, 169, 172, 173, 176, 180, 181, 182, 183, 184, 187, 189, 197, 198, …
s050_c_v1.raw	862.212	128	111	86.7188	E1 E7 E8 E9 E44 E49 E69 E78 E79 E82 E85 E90 E95 E96 E99 E126 E127	1.67434	NA	NA	[1: E43 E89][2: E17 E65 E68 E89 E114 E115 E119][3: E63 E68 E88 E100][4: E17 E65 E68 E119][5: E100 E101][6: E17 E39 E119][7: E119][8: E17 E43 E68 E89 E119][9: E32 E89 E100 E107][10: E89 E100 E113][11: E89 E100 E101 E107][12: E32 E65 E68 E119][13: E65 E68 E100][14: E32 E38 E48 E128][15: E25 E32 E68 E89][16: E21 E26 E119][17: E32 E40 E100][18: E17 E65 E68 E89 E91][19: E32 E89 E119][20: E17 E32][21: …	608	348	57.2368	5, 6, 12, 13, 14, 15, 17, 18, 19, 22, 24, 25, 26, 27, 28, 29, 30, 31, 32, 33, 34, 35, 36, 37, 38, 39, 40, 41, 42, 45, 48, 49, 51, 52, 54, 55, 56, 58, 59, 62, 63, 64, 65, 66, 67, 68, 69, 70, 71, 72, 73, 74, 75, 76, 79, 81, 82, 84, 86, 88, 89, 91, 92, 93, 94, 95, 97, 98, 99, 100, 103, 105, 107, 111, 112, 113, 114, 115, 116, 117, 118, 119, 120, 121, 122, 123, 124, 125, 126, 127, 128, 129, 130, 132, …	76	41	53.9474	14, 32, 33, 39, 42, 45, 51, 62, 64, 65, 69, 72, 79, 89, 111, 118, 119, 120, 123, 124, 129, 130, 134, 135, 137, 143, 163, 165, 190, 196, 203, 215, 218, 220, 227, 229, 234, 236, 237, 255, 284	1, 2, 3, 4, 5, 7, 9, 12, 13, 14, 15, 16, 18, 20, 25, 26, 27, 28, 29, 30, 31, 32, 34, 35, 36, 37, 39, 40, 48, 50, 51, 53, 54, 55, 58, 59, 60, 61, 62, 66, 73	76	36	47.3684	327, 337, 339, 341, 355, 365, 366, 371, 372, 376, 379, 391, 392, 397, 406, 407, 421, 422, 442, 482, 502, 503, 509, 512, 519, 527, 548, 561, 562, 563, 567, 569, 581, 592, 596, 597	3, 4, 5, 6, 8, 10, 11, 13, 14, 16, 18, 23, 24, 25, 27, 28, 30, 31, 34, 41, 46, 47, 48, 49, 50, 55, 59, 61, 62, 63, 65, 66, 69, 71, 72, 73	228	141	61.8421	5, 6, 12, 13, 15, 17, 18, 19, 22, 24, 25, 26, 27, 28, 29, 30, 31, 34, 35, 36, 37, 38, 40, 41, 48, 49, 52, 54, 55, 56, 58, 59, 63, 66, 67, 68, 70, 71, 73, 74, 75, 76, 81, 82, 84, 86, 88, 91, 92, 93, 94, 95, 97, 98, 99, 100, 103, 105, 107, 112, 113, 114, 115, 116, 117, 121, 122, 125, 126, 127, 128, 132, 133, 136, 139, 140, 141, 142, 144, 145, 146, 147, 148, 149, 151, 156, 157, 158, 159, 162, 164, 1…	5, 6, 12, 13, 14, 16, 17, 18, 21, 23, 24, 25, 26, 27, 28, 29, 30, 31, 32, 33, 34, 35, 36, 37, 41, 42, 43, 45, 46, 47, 48, 49, 51, 52, 53, 54, 55, 56, 57, 58, 59, 60, 63, 64, 66, 68, 69, 71, 72, 73, 74, 75, 76, 77, 78, 79, 81, 83, 85, 87, 88, 89, 90, 91, 92, 93, 94, 95, 96, 97, 98, 99, 100, 101, 103, 104, 105, 106, 107, 108, 109, 110, 111, 112, 114, 118, 119, 120, 121, 124, 125, 126, 128, 129, 130…	228	130	57.0175	310, 313, 314, 318, 319, 322, 323, 326, 328, 329, 330, 333, 334, 336, 338, 344, 345, 347, 350, 351, 352, 356, 360, 361, 362, 364, 367, 373, 375, 377, 380, 384, 390, 394, 395, 396, 400, 401, 402, 403, 408, 409, 410, 413, 415, 419, 423, 425, 427, 431, 432, 434, 435, 437, 439, 443, 446, 449, 451, 453, 454, 455, 459, 460, 464, 469, 473, 476, 477, 479, 481, 483, 485, 486, 489, 490, 492, 495, 496, 499,…	6, 9, 10, 13, 14, 16, 17, 20, 21, 22, 23, 26, 27, 29, 30, 33, 34, 36, 39, 40, 41, 44, 48, 49, 50, 51, 52, 55, 56, 57, 58, 60, 64, 66, 67, 68, 70, 71, 72, 73, 76, 77, 78, 81, 82, 86, 88, 90, 92, 95, 96, 98, 99, 101, 103, 105, 107, 110, 111, 112, 113, 114, 117, 118, 122, 125, 129, 132, 133, 135, 137, 138, 140, 141, 143, 144, 145, 147, 148, 150, 151, 152, 154, 157, 158, 159, 160, 161, 163, 165, 166,…
s051_c_a2.raw	800.364	128	109	85.1562	E1 E2 E4 E8 E9 E10 E17 E21 E39 E60 E62 E69 E78 E96 E105 E111 E116 E117 E124	1.88905	NA	NA	[1: E14 E25][2: ][3: E119][4: E25 E90 E123][5: E14 E25 E26 E68 E107][6: E6 E107][7: E6 E75 E107 E123][8: E12 E125 E126][9: E12][10: E12 E128][11: E6 E32 E120 E126][12: E12 E63 E75][13: E6 E12 E56][14: E12 E114 E119][15: E6 E12 E25][16: E12 E14 E25][17: E12 E14 E25 E107][18: E6 E12 E25][19: E12 E25 E107][20: E12][21: E14 E25][22: E12 E25][23: E12 E107][24: E12 E14 E25][25: E12 E14 E22 E25][26: E56…	608	415	68.2566	3, 4, 5, 6, 8, 9, 10, 11, 12, 14, 16, 17, 18, 19, 20, 21, 22, 23, 25, 27, 28, 29, 30, 31, 33, 34, 35, 36, 37, 38, 40, 41, 42, 43, 44, 46, 47, 49, 50, 55, 58, 59, 60, 62, 63, 65, 69, 72, 73, 74, 75, 77, 80, 81, 83, 85, 86, 90, 91, 92, 93, 94, 95, 96, 98, 99, 100, 101, 102, 103, 105, 106, 112, 115, 116, 117, 118, 119, 120, 121, 122, 125, 127, 128, 132, 135, 138, 139, 140, 142, 146, 149, 151, 152, 1…	76	55	72.3684	315, 318, 323, 327, 329, 330, 336, 338, 343, 344, 355, 357, 358, 367, 369, 376, 383, 388, 391, 393, 398, 425, 430, 434, 439, 442, 444, 448, 467, 472, 473, 476, 479, 482, 487, 488, 491, 498, 508, 512, 516, 521, 528, 530, 533, 536, 542, 549, 550, 557, 579, 581, 588, 590, 606	1, 2, 4, 5, 6, 7, 8, 10, 11, 12, 14, 15, 16, 17, 18, 20, 22, 23, 24, 25, 26, 31, 33, 34, 35, 36, 37, 38, 39, 40, 41, 42, 43, 44, 47, 48, 49, 51, 53, 54, 56, 58, 59, 60, 61, 62, 63, 65, 66, 67, 72, 73, 74, 75, 76	76	57	75	19, 31, 36, 40, 46, 50, 55, 59, 62, 65, 73, 74, 81, 83, 86, 91, 101, 106, 112, 116, 120, 125, 132, 135, 151, 165, 168, 169, 170, 175, 176, 182, 183, 200, 202, 203, 204, 206, 211, 212, 215, 218, 220, 221, 234, 236, 240, 242, 246, 249, 258, 261, 263, 271, 275, 298, 300	1, 2, 4, 6, 7, 9, 10, 12, 14, 15, 17, 18, 21, 22, 24, 25, 26, 27, 28, 30, 31, 32, 34, 35, 38, 39, 40, 41, 42, 43, 44, 45, 46, 48, 49, 50, 51, 52, 53, 54, 55, 57, 58, 59, 60, 61, 62, 63, 64, 65, 68, 69, 70, 72, 73, 74, 75	228	147	64.4737	305, 307, 308, 309, 310, 312, 313, 314, 317, 320, 322, 326, 328, 333, 334, 335, 339, 341, 342, 345, 347, 350, 352, 354, 356, 359, 363, 364, 365, 366, 368, 371, 372, 373, 374, 375, 378, 380, 384, 385, 386, 390, 392, 397, 401, 402, 406, 407, 408, 412, 413, 414, 417, 418, 420, 421, 422, 423, 427, 431, 432, 433, 438, 440, 441, 443, 445, 446, 447, 451, 453, 459, 460, 461, 462, 463, 464, 465, 466, 469,…	1, 3, 4, 5, 6, 8, 9, 10, 12, 14, 15, 18, 19, 22, 23, 24, 25, 27, 28, 29, 31, 33, 35, 37, 38, 39, 43, 44, 45, 46, 47, 48, 49, 50, 51, 52, 54, 55, 58, 59, 60, 63, 64, 68, 71, 72, 75, 76, 77, 80, 81, 82, 83, 84, 86, 87, 88, 89, 92, 94, 95, 96, 100, 101, 102, 103, 104, 105, 106, 109, 111, 117, 118, 119, 120, 121, 122, 123, 124, 126, 128, 129, 131, 135, 136, 137, 139, 141, 142, 143, 145, 146, 147, 148…	228	156	68.4211	3, 4, 5, 6, 8, 9, 10, 11, 12, 14, 16, 17, 18, 20, 21, 22, 23, 25, 27, 28, 29, 30, 33, 34, 35, 37, 38, 41, 42, 43, 44, 47, 49, 58, 60, 63, 69, 72, 75, 77, 80, 85, 90, 92, 93, 94, 95, 96, 98, 99, 100, 102, 103, 105, 115, 117, 118, 119, 121, 122, 127, 128, 138, 139, 140, 142, 146, 149, 152, 154, 155, 157, 158, 159, 160, 161, 162, 164, 166, 167, 171, 172, 173, 174, 177, 178, 179, 181, 184, 185, 186, …	3, 4, 5, 6, 8, 9, 10, 11, 12, 14, 16, 17, 18, 19, 20, 21, 22, 24, 26, 27, 28, 29, 30, 31, 32, 33, 34, 35, 36, 37, 38, 40, 41, 47, 48, 49, 54, 56, 57, 59, 60, 62, 66, 67, 68, 69, 70, 71, 73, 74, 75, 76, 77, 79, 86, 87, 88, 89, 90, 91, 95, 96, 102, 103, 104, 106, 109, 112, 114, 116, 117, 119, 120, 121, 122, 123, 124, 126, 127, 128, 129, 130, 131, 132, 133, 134, 135, 137, 138, 139, 140, 141, 142, 14…
s051_c_v2.raw	818.212	128	113	88.2812	E1 E4 E8 E9 E17 E39 E47 E62 E69 E96 E105 E111 E117 E121 E124	2.57136	NA	NA	[1: E12][2: E6 E14 E32 E94 E123][3: E6 E12 E22 E73][4: E6 E26 E128][5: E12][6: E12 E18][7: E2 E14 E119 E127][8: E12][9: E2 E48 E127][10: E6 E12 E18 E21][11: E63 E77 E88][12: E6 E12 E32 E48][13: E18 E74 E126][14: E12 E14 E21 E25 E68 E81][15: E12 E14 E21 E25][16: E12 E14 E21][17: E12][18: E123][19: E12][20: E12 E25 E104][21: E12 E14 E21 E22 E25][22: E12 E107][23: E12 E63][24: E6 E12 E77][25: E12 E1…	608	403	66.2829	2, 3, 4, 5, 6, 8, 9, 10, 11, 12, 14, 15, 17, 18, 19, 20, 22, 23, 24, 25, 26, 27, 28, 29, 30, 31, 32, 33, 34, 35, 36, 37, 38, 39, 41, 46, 47, 48, 49, 50, 52, 53, 54, 55, 56, 57, 58, 60, 61, 62, 63, 67, 69, 70, 72, 73, 74, 76, 77, 78, 79, 80, 81, 82, 83, 84, 85, 86, 93, 94, 95, 96, 97, 98, 100, 101, 102, 103, 104, 107, 108, 109, 110, 114, 115, 116, 117, 118, 122, 123, 124, 125, 126, 127, 128, 129, …	76	43	56.5789	315, 316, 319, 330, 333, 335, 336, 338, 339, 365, 368, 369, 371, 396, 404, 406, 411, 414, 420, 424, 431, 437, 471, 472, 480, 483, 489, 494, 495, 498, 505, 509, 520, 540, 543, 557, 567, 569, 576, 579, 586, 587, 603	1, 2, 3, 6, 7, 8, 9, 11, 12, 18, 19, 20, 21, 25, 27, 28, 29, 30, 31, 33, 34, 35, 39, 40, 41, 42, 43, 44, 45, 46, 49, 51, 52, 57, 58, 60, 62, 63, 66, 67, 69, 70, 75	76	42	55.2632	19, 22, 23, 24, 29, 31, 32, 37, 38, 55, 62, 69, 76, 82, 85, 86, 93, 94, 96, 102, 108, 117, 129, 133, 152, 166, 167, 176, 177, 178, 187, 212, 222, 239, 240, 245, 250, 262, 271, 285, 291, 302	2, 4, 5, 6, 7, 8, 9, 10, 11, 14, 15, 17, 19, 20, 21, 22, 25, 26, 27, 29, 31, 33, 35, 36, 38, 39, 40, 42, 43, 44, 46, 52, 54, 59, 60, 61, 64, 66, 67, 72, 73, 76	228	150	65.7895	306, 307, 308, 309, 310, 311, 312, 313, 314, 317, 318, 321, 323, 324, 325, 326, 327, 329, 331, 341, 342, 344, 349, 350, 352, 353, 356, 359, 360, 362, 364, 366, 367, 370, 373, 374, 376, 379, 380, 381, 384, 385, 386, 388, 390, 391, 392, 394, 395, 398, 401, 403, 407, 408, 415, 417, 418, 421, 423, 426, 427, 428, 433, 435, 436, 439, 440, 441, 443, 444, 446, 447, 448, 450, 451, 452, 454, 457, 458, 460,…	2, 3, 4, 5, 6, 7, 8, 9, 10, 11, 12, 13, 14, 15, 16, 17, 18, 20, 21, 25, 26, 28, 31, 32, 33, 34, 37, 39, 40, 42, 43, 44, 45, 46, 48, 49, 50, 52, 53, 54, 57, 58, 59, 61, 63, 64, 65, 66, 67, 69, 72, 73, 75, 76, 81, 83, 84, 86, 87, 89, 90, 91, 95, 97, 98, 100, 101, 102, 103, 104, 106, 107, 108, 110, 111, 112, 113, 115, 116, 118, 119, 120, 121, 122, 123, 124, 125, 126, 128, 130, 134, 135, 136, 137, 13…	228	168	73.6842	2, 3, 4, 5, 6, 8, 9, 10, 11, 12, 14, 15, 17, 18, 20, 25, 26, 27, 28, 30, 33, 34, 35, 36, 39, 41, 46, 47, 48, 49, 50, 52, 53, 54, 56, 57, 58, 60, 61, 63, 67, 70, 72, 73, 74, 77, 78, 79, 80, 81, 83, 84, 95, 97, 98, 100, 101, 103, 104, 107, 109, 110, 114, 115, 116, 118, 122, 123, 124, 125, 126, 127, 128, 130, 131, 134, 135, 139, 140, 141, 142, 143, 144, 145, 146, 147, 148, 149, 151, 155, 156, 157, 1…	2, 3, 4, 5, 6, 8, 9, 10, 11, 12, 13, 14, 16, 17, 18, 19, 20, 21, 22, 23, 24, 25, 26, 27, 28, 29, 33, 34, 35, 36, 37, 39, 40, 41, 42, 43, 44, 46, 47, 48, 51, 53, 54, 55, 56, 58, 59, 60, 61, 62, 63, 64, 69, 70, 71, 72, 73, 74, 75, 77, 78, 79, 82, 83, 84, 85, 88, 89, 90, 91, 92, 93, 94, 95, 96, 98, 99, 103, 104, 105, 106, 107, 108, 109, 110, 111, 112, 113, 114, 117, 118, 119, 120, 121, 122, 124, 125…
s052_c_a2.raw	804.312	128	83	64.8438	E1 E2 E6 E7 E9 E12 E18 E19 E20 E22 E23 E29 E36 E40 E45 E47 E54 E56 E58 E59 E61 E64 E65 E68 E69 E72 E75 E76 E77 E81 E83 E84 E86 E94 E96 E97 E99 E100 E101 E102 E106 E113 E116 E119 E126	19.7888	NA	NA	[1: E25][2: E15 E21 E38][3: E21 E25 E53 E63][4: E17 E21][5: E14 E17 E21][6: E15 E21 E63][7: E21 E42][8: E17 E21 E26][9: E15 E21][10: E14 E17][11: E14 E15 E17 E21][12: E14 E17 E21][13: E21 E25][14: E14 E21 E128][15: E21 E48][16: E14 E15 E21 E127][17: E3 E10 E11 E16 E25][18: E14 E17 E25 E26 E127][19: E21 E48][20: E14 E17 E21 E44][21: E21 E26][22: E21 E48 E122][23: E21 E33 E88][24: E26 E48][25: E21 …	608	352	57.8947	2, 3, 4, 6, 13, 15, 18, 19, 21, 22, 23, 24, 25, 26, 27, 29, 31, 32, 35, 37, 38, 39, 44, 45, 46, 47, 52, 54, 55, 56, 57, 58, 59, 60, 61, 62, 63, 64, 66, 67, 71, 72, 74, 75, 76, 78, 79, 80, 82, 84, 85, 86, 87, 88, 89, 90, 91, 92, 93, 94, 96, 97, 98, 99, 104, 108, 109, 111, 112, 113, 114, 115, 116, 117, 118, 119, 121, 123, 124, 125, 126, 127, 132, 134, 135, 136, 139, 140, 142, 143, 144, 145, 146, 14…	76	43	56.5789	319, 320, 326, 327, 330, 336, 345, 347, 348, 349, 356, 366, 382, 394, 412, 414, 419, 421, 428, 429, 432, 440, 450, 454, 468, 484, 493, 503, 509, 519, 523, 525, 526, 530, 534, 535, 537, 547, 565, 570, 575, 598, 603	1, 2, 4, 5, 6, 8, 9, 11, 12, 13, 15, 16, 17, 20, 24, 25, 26, 27, 28, 29, 30, 33, 35, 38, 39, 41, 43, 48, 49, 52, 54, 55, 56, 58, 60, 61, 62, 65, 68, 69, 70, 74, 75	76	51	67.1053	18, 22, 32, 35, 45, 46, 47, 52, 55, 56, 74, 75, 82, 84, 90, 93, 96, 97, 98, 111, 115, 126, 134, 135, 139, 173, 175, 177, 179, 182, 183, 194, 203, 204, 206, 208, 220, 221, 225, 227, 229, 243, 250, 262, 271, 272, 288, 291, 295, 298, 302	2, 4, 6, 8, 11, 12, 13, 17, 19, 20, 21, 22, 24, 25, 26, 27, 28, 29, 30, 32, 33, 34, 35, 36, 38, 41, 42, 43, 44, 45, 46, 48, 50, 51, 52, 53, 54, 55, 56, 57, 58, 60, 61, 62, 67, 68, 70, 72, 73, 74, 76	228	111	48.6842	305, 307, 312, 313, 314, 315, 317, 322, 324, 325, 328, 329, 333, 338, 339, 340, 341, 342, 352, 358, 361, 363, 364, 367, 368, 379, 380, 386, 392, 400, 401, 402, 404, 405, 408, 413, 417, 418, 420, 423, 431, 434, 435, 437, 441, 445, 447, 449, 455, 462, 463, 466, 470, 472, 477, 480, 483, 488, 489, 490, 492, 494, 496, 497, 501, 502, 505, 511, 512, 514, 521, 527, 533, 536, 538, 539, 540, 541, 546, 549,…	1, 3, 8, 9, 10, 11, 13, 15, 17, 18, 19, 20, 22, 26, 27, 28, 29, 30, 35, 39, 42, 44, 45, 47, 48, 59, 60, 64, 69, 76, 77, 78, 80, 81, 83, 85, 88, 89, 90, 92, 98, 99, 100, 101, 104, 107, 109, 111, 113, 120, 121, 124, 127, 129, 134, 137, 139, 142, 143, 144, 146, 147, 148, 149, 150, 151, 153, 158, 159, 161, 164, 167, 170, 171, 172, 173, 174, 175, 178, 180, 181, 182, 183, 184, 185, 191, 192, 193, 194, …	228	147	64.4737	2, 3, 4, 6, 13, 15, 19, 21, 23, 24, 25, 26, 27, 29, 31, 37, 38, 39, 44, 54, 57, 58, 59, 60, 61, 62, 63, 64, 66, 67, 71, 72, 76, 78, 79, 80, 85, 86, 87, 88, 89, 91, 92, 94, 99, 104, 108, 109, 112, 113, 114, 116, 117, 118, 119, 121, 123, 124, 125, 127, 132, 136, 140, 142, 143, 144, 145, 146, 147, 148, 149, 151, 152, 155, 157, 158, 162, 164, 165, 167, 171, 172, 174, 176, 178, 180, 181, 184, 186, 187…	2, 3, 4, 6, 13, 14, 17, 18, 19, 20, 21, 22, 23, 25, 26, 29, 30, 31, 34, 36, 37, 38, 39, 40, 41, 42, 43, 44, 46, 47, 51, 52, 54, 56, 57, 58, 60, 61, 62, 63, 64, 65, 66, 67, 69, 73, 77, 78, 80, 81, 82, 83, 84, 85, 86, 88, 90, 91, 92, 93, 98, 100, 102, 104, 105, 106, 107, 108, 109, 110, 111, 113, 114, 117, 119, 120, 124, 125, 126, 128, 131, 132, 133, 134, 135, 136, 137, 138, 139, 140, 141, 142, 143,…
s052_c_v2.raw	836.416	128	82	64.0625	E1 E2 E4 E6 E7 E9 E11 E12 E17 E18 E19 E21 E22 E28 E29 E31 E36 E40 E47 E50 E52 E56 E58 E61 E63 E64 E65 E68 E69 E72 E75 E76 E81 E86 E94 E96 E99 E101 E102 E106 E107 E110 E113 E116 E118 E120	22.2191	NA	NA	[1: E8 E14 E15][2: E14 E15 E23 E26 E127][3: E14 E16][4: E16 E25 E43][5: E25 E26 E43][6: E26][7: E14 E127][8: E25 E26][9: E8 E26][10: E23 E26 E43 E127][11: E128][12: E51 E57 E128][13: E26 E127][14: E26][15: E26 E57 E126][16: E44 E57 E126][17: E44 E128][18: E26 E126][19: E16 E26 E127][20: E26 E44 E127][21: E10 E119 E126][22: E26][23: E23 E127 E128][24: E8 E14 E25][25: E25 E26 E127][26: E23 E57 E126…	608	391	64.3092	3, 4, 5, 6, 7, 8, 10, 12, 14, 15, 16, 18, 19, 21, 23, 24, 25, 26, 27, 30, 31, 32, 33, 34, 35, 36, 37, 38, 39, 41, 42, 43, 44, 47, 48, 49, 50, 52, 54, 56, 57, 58, 59, 61, 62, 64, 65, 67, 71, 75, 76, 78, 80, 81, 84, 85, 86, 87, 89, 90, 92, 96, 97, 98, 99, 100, 101, 103, 108, 112, 113, 114, 115, 116, 117, 119, 120, 121, 122, 123, 125, 129, 130, 131, 132, 133, 134, 146, 149, 150, 151, 153, 154, 156, …	76	52	68.4211	315, 317, 321, 330, 331, 340, 341, 346, 356, 359, 371, 375, 380, 382, 391, 393, 394, 398, 401, 409, 411, 424, 427, 433, 435, 437, 438, 440, 475, 481, 489, 499, 503, 504, 509, 512, 515, 518, 524, 526, 528, 550, 565, 575, 576, 578, 583, 585, 589, 590, 599, 600	1, 2, 4, 5, 6, 9, 10, 12, 16, 17, 18, 19, 20, 21, 22, 23, 24, 25, 26, 28, 29, 30, 31, 32, 33, 34, 35, 37, 40, 41, 43, 45, 46, 47, 49, 50, 51, 52, 53, 55, 57, 61, 64, 67, 68, 69, 70, 71, 72, 73, 75, 76	76	46	60.5263	12, 16, 18, 21, 27, 31, 36, 37, 48, 54, 57, 67, 71, 76, 84, 90, 113, 114, 115, 116, 123, 125, 130, 131, 165, 175, 181, 187, 195, 198, 203, 228, 230, 252, 257, 258, 259, 261, 265, 266, 269, 285, 286, 288, 297, 298	1, 2, 4, 5, 6, 7, 8, 9, 10, 11, 12, 13, 15, 17, 19, 20, 26, 27, 28, 29, 31, 32, 34, 35, 40, 42, 44, 45, 47, 48, 50, 52, 54, 59, 61, 62, 63, 64, 66, 67, 69, 71, 72, 73, 74, 75	228	149	65.3509	306, 308, 313, 314, 318, 320, 322, 325, 326, 327, 328, 329, 333, 334, 335, 338, 339, 343, 345, 347, 349, 351, 353, 354, 355, 357, 361, 362, 363, 365, 370, 372, 373, 374, 377, 378, 383, 384, 385, 388, 389, 390, 392, 396, 397, 399, 400, 402, 403, 404, 405, 410, 412, 413, 414, 415, 417, 419, 422, 423, 425, 426, 428, 429, 431, 432, 434, 436, 442, 443, 444, 446, 450, 452, 454, 459, 461, 462, 463, 464,…	2, 4, 9, 10, 12, 13, 14, 17, 18, 19, 20, 21, 23, 24, 25, 26, 27, 29, 30, 31, 32, 33, 34, 35, 36, 37, 40, 41, 42, 44, 49, 50, 51, 52, 54, 55, 58, 59, 60, 63, 64, 65, 66, 68, 69, 70, 71, 72, 73, 74, 75, 78, 79, 80, 81, 82, 84, 86, 89, 90, 91, 92, 93, 94, 96, 97, 98, 99, 101, 102, 103, 105, 108, 110, 112, 117, 119, 120, 121, 122, 123, 124, 125, 126, 127, 129, 131, 132, 133, 134, 135, 136, 137, 138, …	228	144	63.1579	3, 4, 5, 6, 7, 8, 10, 14, 15, 19, 23, 24, 25, 26, 30, 32, 33, 34, 35, 38, 39, 41, 42, 43, 44, 47, 49, 50, 52, 56, 58, 59, 61, 62, 64, 65, 75, 78, 80, 81, 85, 86, 87, 89, 92, 96, 97, 98, 99, 100, 101, 103, 108, 112, 117, 119, 120, 121, 122, 129, 132, 133, 134, 146, 149, 150, 151, 153, 154, 156, 157, 160, 162, 167, 169, 170, 172, 173, 176, 179, 180, 183, 186, 190, 191, 192, 194, 197, 199, 200, 202,…	3, 4, 5, 6, 7, 8, 10, 13, 14, 15, 18, 19, 20, 21, 24, 25, 26, 27, 28, 29, 30, 32, 33, 34, 35, 38, 39, 40, 42, 45, 46, 47, 49, 50, 52, 53, 59, 61, 62, 63, 66, 67, 68, 70, 72, 75, 76, 77, 78, 79, 80, 82, 84, 87, 88, 89, 90, 91, 92, 96, 97, 98, 99, 108, 111, 112, 113, 115, 116, 118, 119, 122, 124, 127, 128, 129, 131, 132, 134, 136, 137, 139, 142, 145, 146, 147, 148, 150, 151, 152, 153, 154, 155, 156…
s053_c_a2.raw	806.62	128	75	58.5938	E1 E2 E3 E6 E7 E16 E17 E18 E21 E25 E29 E31 E33 E36 E37 E40 E41 E42 E45 E49 E50 E52 E54 E56 E57 E58 E62 E63 E65 E66 E73 E75 E79 E81 E82 E83 E86 E87 E89 E90 E95 E96 E100 E101 E102 E105 E106 E110 E116 E124 E126 E127 E128	32.8513	NA	NA	[1: E125][2: E8 E14 E94][3: E8 E14 E94][4: E8 E14 E22][5: E8 E14][6: E8 E14 E22][7: E14 E22 E43 E88 E94][8: E8 E14 E22 E94][9: E8 E14 E22][10: E8 E14][11: E8 E14 E22][12: E8 E14 E94 E120][13: E8 E14 E94][14: E8 E59][15: E8 E14 E22][16: E8 E48 E59 E64][17: E8 E14 E59][18: E120 E125][19: E14 E125][20: E8 E14 E22 E88][21: E14 E22][22: E14 E22 E94][23: E8 E14 E22][24: E8 E14 E22][25: E14 E22][26: E8 …	608	487	80.0987	2, 3, 4, 5, 6, 7, 8, 9, 10, 11, 12, 13, 14, 15, 16, 17, 18, 19, 20, 22, 23, 24, 25, 26, 27, 28, 29, 30, 31, 33, 34, 35, 36, 37, 39, 40, 41, 42, 43, 44, 45, 46, 47, 48, 49, 52, 53, 54, 55, 57, 58, 59, 60, 61, 62, 64, 66, 67, 68, 70, 71, 72, 73, 75, 76, 77, 78, 81, 82, 83, 84, 86, 87, 89, 91, 92, 93, 95, 96, 97, 98, 99, 100, 101, 103, 104, 105, 106, 107, 110, 113, 114, 115, 116, 117, 118, 119, 120,…	76	60	78.9474	325, 330, 331, 333, 338, 341, 343, 347, 349, 351, 354, 356, 369, 375, 378, 379, 383, 386, 389, 400, 410, 428, 434, 436, 441, 442, 443, 444, 455, 474, 478, 483, 491, 495, 496, 498, 500, 503, 506, 507, 511, 524, 535, 540, 549, 552, 561, 569, 574, 577, 578, 580, 582, 584, 586, 596, 598, 599, 606, 607	3, 5, 6, 7, 8, 9, 10, 11, 12, 13, 14, 15, 17, 19, 20, 21, 23, 24, 25, 26, 27, 29, 30, 32, 33, 34, 35, 36, 38, 39, 40, 42, 43, 44, 45, 46, 47, 49, 50, 51, 52, 53, 54, 56, 57, 59, 60, 62, 64, 65, 66, 67, 68, 69, 70, 72, 73, 74, 75, 76	76	56	73.6842	12, 13, 18, 20, 22, 23, 27, 29, 30, 35, 42, 43, 46, 48, 53, 62, 71, 72, 78, 83, 89, 91, 101, 104, 105, 114, 119, 123, 130, 135, 149, 164, 165, 170, 172, 174, 178, 180, 183, 184, 193, 200, 210, 211, 223, 224, 228, 230, 240, 244, 245, 278, 280, 294, 296, 297	1, 2, 3, 4, 5, 6, 7, 8, 9, 10, 11, 12, 13, 14, 15, 17, 19, 20, 21, 22, 25, 26, 27, 28, 29, 30, 31, 32, 34, 35, 38, 39, 40, 43, 44, 45, 46, 47, 49, 50, 51, 52, 53, 54, 57, 58, 59, 60, 61, 62, 63, 69, 71, 74, 75, 76	228	193	84.6491	305, 306, 307, 308, 309, 310, 311, 312, 313, 314, 321, 322, 323, 324, 326, 328, 329, 334, 337, 339, 340, 344, 345, 346, 348, 350, 352, 353, 355, 357, 358, 359, 360, 362, 363, 364, 365, 366, 368, 370, 371, 374, 380, 382, 384, 385, 387, 388, 390, 391, 392, 393, 394, 395, 396, 397, 398, 399, 401, 402, 405, 406, 407, 408, 409, 411, 413, 414, 415, 416, 417, 418, 419, 421, 423, 424, 425, 426, 427, 429,…	1, 2, 3, 4, 5, 6, 7, 8, 9, 10, 15, 16, 17, 18, 19, 20, 21, 23, 26, 27, 28, 30, 31, 32, 33, 34, 35, 36, 37, 38, 39, 40, 41, 43, 44, 45, 46, 47, 48, 49, 50, 52, 55, 56, 57, 58, 59, 60, 61, 62, 63, 64, 65, 66, 67, 68, 69, 70, 71, 72, 75, 76, 77, 78, 79, 80, 81, 82, 83, 84, 85, 86, 87, 89, 91, 92, 93, 94, 95, 96, 97, 98, 99, 100, 102, 103, 104, 107, 108, 109, 110, 111, 114, 116, 117, 118, 119, 120, 1…	228	178	78.0702	2, 3, 4, 5, 6, 7, 8, 9, 10, 11, 14, 15, 16, 17, 19, 24, 25, 26, 28, 31, 33, 34, 36, 37, 39, 40, 41, 44, 45, 47, 49, 52, 54, 55, 57, 58, 59, 60, 61, 64, 66, 67, 68, 70, 73, 75, 76, 77, 81, 82, 84, 86, 87, 92, 93, 95, 96, 97, 98, 99, 100, 103, 106, 107, 110, 113, 115, 116, 117, 118, 120, 121, 122, 125, 126, 127, 128, 129, 131, 132, 133, 134, 136, 137, 138, 140, 143, 146, 147, 150, 151, 152, 153, 15…	2, 3, 4, 5, 6, 7, 8, 9, 10, 11, 12, 13, 14, 15, 16, 18, 19, 20, 21, 22, 24, 25, 26, 27, 29, 30, 31, 32, 33, 34, 35, 38, 39, 40, 41, 42, 43, 44, 45, 46, 48, 49, 50, 52, 53, 55, 56, 57, 60, 61, 62, 63, 64, 66, 67, 69, 70, 71, 72, 73, 74, 76, 77, 78, 81, 84, 85, 86, 87, 88, 89, 90, 91, 92, 93, 94, 95, 96, 97, 98, 99, 100, 101, 102, 103, 105, 107, 110, 111, 112, 113, 114, 115, 116, 118, 119, 120, 121…
s053_c_v2.raw	845.612	128	75	58.5938	E1 E2 E3 E6 E7 E10 E12 E15 E17 E23 E24 E25 E27 E29 E33 E34 E36 E37 E42 E44 E45 E50 E52 E54 E56 E57 E58 E61 E62 E63 E65 E66 E73 E74 E79 E81 E82 E83 E86 E88 E89 E90 E94 E95 E96 E100 E101 E102 E105 E106 E114 E116 E124	0.100678	NA	NA	[1: E8 E128][2: E14 E21 E126][3: E8 E14 E21][4: E14 E21 E48][5: E127][6: E39 E119][7: E14 E21 E40][8: E14 E21][9: E48 E127][10: E14 E21 E48 E120][11: E8 E14 E21][12: E48][13: E8 E14 E21 E48][14: E8 E49 E64][15: E39 E126][16: E126][17: E8 E14 E21 E48 E120][18: E8 E14 E21 E48 E64][19: E14 E21][20: E8 E14 E21 E120][21: E8 E14 E21][22: E8 E14 E21 E69][23: E14 E21 E39][24: E8 E14 E21 E127 E128][25: E1…	607	445	73.3114	5, 6, 7, 8, 10, 11, 13, 14, 15, 16, 17, 18, 19, 20, 21, 23, 24, 25, 27, 28, 29, 31, 32, 33, 34, 35, 36, 38, 39, 42, 43, 44, 45, 47, 48, 49, 50, 51, 52, 53, 54, 55, 56, 57, 61, 62, 63, 64, 65, 66, 67, 68, 69, 70, 71, 72, 73, 75, 76, 77, 78, 79, 80, 81, 82, 83, 84, 85, 86, 87, 88, 89, 90, 91, 92, 94, 96, 97, 99, 101, 102, 103, 104, 105, 106, 107, 109, 110, 111, 112, 116, 117, 118, 119, 120, 121, 12…	76	53	69.7368	315, 321, 331, 334, 351, 354, 365, 369, 375, 378, 379, 387, 395, 397, 398, 402, 403, 408, 426, 427, 432, 435, 437, 439, 440, 441, 443, 468, 469, 476, 477, 500, 502, 504, 505, 506, 513, 514, 515, 517, 518, 527, 528, 542, 544, 558, 569, 572, 576, 577, 585, 586, 591	1, 3, 6, 7, 8, 9, 11, 12, 13, 14, 15, 18, 19, 20, 21, 22, 23, 24, 28, 29, 30, 32, 33, 34, 35, 36, 37, 39, 40, 42, 43, 46, 47, 48, 49, 50, 51, 52, 53, 54, 55, 57, 58, 61, 62, 64, 67, 68, 69, 70, 72, 73, 74	76	62	81.5789	19, 23, 24, 31, 33, 39, 42, 44, 45, 55, 57, 62, 64, 65, 66, 71, 72, 73, 77, 80, 83, 89, 91, 92, 101, 104, 118, 122, 123, 128, 131, 133, 134, 137, 163, 172, 173, 174, 180, 183, 195, 211, 212, 213, 222, 224, 225, 228, 230, 248, 253, 262, 267, 274, 276, 279, 281, 288, 289, 300, 301, 302	1, 2, 3, 5, 6, 7, 9, 10, 11, 12, 13, 14, 15, 16, 17, 18, 19, 20, 21, 22, 23, 24, 25, 26, 27, 28, 30, 31, 32, 33, 34, 35, 36, 37, 39, 40, 41, 42, 44, 45, 47, 50, 51, 52, 53, 54, 55, 56, 57, 59, 61, 63, 64, 65, 66, 67, 68, 69, 70, 74, 75, 76	228	158	69.2982	305, 306, 307, 308, 309, 310, 311, 312, 314, 316, 318, 320, 329, 330, 333, 335, 336, 337, 339, 341, 342, 343, 345, 346, 347, 348, 350, 352, 353, 355, 358, 359, 360, 361, 362, 364, 366, 368, 370, 371, 373, 374, 376, 377, 382, 386, 389, 390, 391, 392, 393, 394, 396, 400, 404, 405, 406, 407, 410, 411, 412, 414, 415, 422, 423, 424, 428, 429, 431, 436, 438, 444, 445, 448, 449, 450, 452, 453, 454, 455,…	2, 3, 4, 5, 6, 7, 8, 9, 11, 12, 13, 15, 21, 22, 24, 25, 26, 27, 29, 31, 32, 33, 35, 36, 37, 38, 40, 41, 42, 43, 45, 46, 47, 48, 49, 51, 52, 54, 55, 56, 58, 59, 60, 61, 63, 66, 68, 69, 70, 71, 72, 73, 74, 76, 78, 79, 80, 81, 82, 83, 84, 85, 86, 92, 93, 94, 96, 97, 99, 101, 102, 104, 105, 107, 108, 109, 111, 112, 113, 114, 116, 117, 118, 120, 121, 122, 123, 124, 125, 126, 129, 130, 131, 132, 133, 1…	227	172	75.7709	5, 6, 7, 8, 10, 11, 13, 14, 15, 16, 17, 18, 20, 21, 25, 27, 28, 29, 32, 34, 35, 36, 38, 43, 47, 48, 49, 50, 51, 52, 53, 54, 56, 61, 63, 67, 68, 69, 70, 75, 76, 78, 79, 81, 82, 84, 85, 86, 87, 88, 90, 94, 96, 97, 99, 102, 103, 105, 106, 107, 109, 110, 111, 112, 116, 117, 119, 120, 121, 124, 125, 126, 127, 130, 132, 135, 136, 138, 139, 140, 141, 142, 149, 152, 153, 154, 155, 156, 157, 158, 159, 160…	5, 6, 7, 8, 10, 11, 13, 14, 15, 16, 17, 18, 19, 20, 22, 24, 25, 26, 27, 28, 29, 30, 32, 34, 36, 37, 38, 39, 40, 41, 42, 43, 44, 48, 49, 50, 51, 52, 53, 55, 56, 57, 58, 59, 60, 61, 62, 63, 64, 65, 66, 68, 70, 71, 73, 75, 76, 77, 78, 79, 80, 81, 82, 83, 87, 88, 89, 90, 91, 92, 93, 94, 95, 97, 98, 99, 100, 101, 102, 103, 104, 105, 111, 114, 115, 116, 117, 118, 119, 120, 121, 122, 123, 124, 127, 130,…
s054_c_a2.raw	809.312	128	65	50.7812	E1 E4 E7 E8 E9 E10 E16 E17 E19 E21 E22 E23 E30 E32 E36 E38 E40 E41 E44 E50 E52 E54 E55 E58 E59 E62 E66 E68 E69 E70 E72 E73 E76 E77 E78 E79 E80 E81 E82 E85 E88 E91 E92 E94 E95 E96 E97 E98 E99 E101 E102 E104 E107 E113 E115 E116 E117 E118 E120 E122 E123 E124 E125	2.36075	NA	NA	[1: E14 E126 E127][2: E126][3: E121 E126][4: E25 E89][5: E14 E64 E67 E74 E127][6: E127][7: E14 E111][8: E14 E83][9: E83 E89][10: E64 E111 E126 E127][11: E14][12: ][13: E64][14: ][15: E2 E25 E127][16: ][17: E60 E126 E127][18: ][19: E14][20: E126][21: E27 E65 E127][22: ][23: ][24: E25][25: E86 E90][26: E89][27: E14 E126][28: E2 E83 E90][29: E14 E89 E126][30: E14 E53 E108 E126][31: E128][32: E25][33…	608	415	68.2566	1, 2, 4, 5, 7, 8, 9, 10, 11, 12, 13, 14, 15, 16, 17, 18, 20, 23, 24, 27, 28, 29, 30, 32, 33, 34, 36, 37, 41, 43, 44, 47, 48, 49, 50, 51, 52, 53, 54, 57, 58, 60, 61, 62, 64, 66, 67, 69, 70, 71, 72, 73, 74, 75, 77, 78, 79, 80, 81, 82, 84, 85, 87, 88, 90, 91, 92, 93, 94, 95, 96, 102, 103, 104, 105, 107, 108, 109, 110, 111, 112, 113, 115, 117, 118, 119, 122, 123, 124, 125, 126, 127, 128, 129, 131, 13…	76	50	65.7895	321, 323, 327, 339, 342, 343, 345, 354, 357, 359, 363, 376, 380, 381, 385, 386, 388, 391, 406, 410, 412, 416, 427, 433, 443, 445, 448, 454, 477, 482, 483, 487, 488, 501, 502, 507, 526, 527, 528, 541, 542, 549, 551, 556, 568, 580, 585, 590, 592, 601	1, 2, 3, 6, 7, 8, 9, 10, 11, 12, 13, 15, 17, 18, 19, 20, 21, 22, 25, 27, 28, 29, 32, 33, 35, 36, 37, 38, 39, 40, 41, 42, 43, 46, 47, 48, 53, 54, 55, 56, 57, 58, 59, 60, 65, 67, 68, 70, 72, 75	76	52	68.4211	11, 12, 15, 17, 20, 23, 24, 29, 30, 48, 50, 58, 60, 67, 74, 78, 81, 82, 102, 108, 118, 122, 127, 134, 137, 141, 142, 145, 148, 164, 169, 176, 182, 189, 190, 204, 207, 214, 216, 223, 224, 225, 233, 237, 243, 251, 269, 280, 285, 294, 298, 304	1, 2, 3, 4, 6, 7, 8, 9, 10, 13, 14, 15, 16, 18, 19, 20, 21, 22, 26, 28, 30, 31, 32, 33, 34, 35, 36, 37, 38, 39, 40, 42, 43, 44, 45, 49, 51, 53, 54, 55, 56, 57, 58, 59, 60, 62, 65, 67, 69, 72, 74, 76	228	158	69.2982	306, 308, 309, 310, 313, 314, 315, 316, 318, 319, 320, 324, 325, 326, 329, 332, 334, 335, 336, 337, 340, 346, 348, 349, 350, 351, 352, 353, 356, 358, 360, 361, 362, 364, 365, 366, 367, 368, 369, 370, 371, 372, 375, 377, 379, 382, 383, 384, 387, 389, 390, 393, 394, 396, 399, 400, 401, 402, 403, 404, 405, 407, 411, 413, 418, 421, 426, 431, 432, 434, 435, 437, 441, 442, 444, 446, 447, 449, 450, 451,…	2, 4, 5, 6, 9, 10, 11, 12, 14, 15, 16, 18, 19, 20, 22, 25, 26, 27, 28, 29, 30, 33, 35, 36, 37, 38, 39, 40, 42, 43, 44, 45, 46, 47, 48, 49, 50, 51, 52, 53, 54, 55, 57, 58, 59, 60, 61, 62, 63, 64, 65, 66, 67, 69, 71, 72, 73, 74, 75, 76, 77, 78, 80, 81, 85, 88, 91, 95, 96, 97, 98, 100, 103, 104, 105, 106, 107, 108, 109, 110, 111, 112, 114, 119, 120, 121, 123, 124, 125, 126, 127, 128, 129, 130, 132, …	228	155	67.9825	1, 2, 4, 5, 7, 8, 9, 10, 13, 14, 16, 18, 27, 28, 32, 33, 34, 36, 37, 41, 43, 44, 47, 49, 51, 52, 53, 54, 57, 61, 62, 64, 66, 69, 70, 71, 72, 73, 75, 77, 79, 80, 84, 85, 87, 88, 90, 91, 92, 93, 94, 95, 96, 103, 104, 105, 107, 109, 110, 111, 112, 113, 115, 117, 119, 123, 124, 125, 126, 128, 129, 131, 132, 133, 135, 138, 139, 140, 143, 147, 149, 150, 151, 152, 154, 155, 156, 157, 158, 159, 160, 162,…	1, 2, 4, 5, 7, 8, 9, 10, 11, 12, 13, 14, 19, 20, 22, 23, 24, 26, 27, 29, 31, 32, 35, 36, 37, 38, 39, 40, 43, 45, 46, 48, 49, 51, 52, 53, 54, 55, 56, 58, 59, 60, 61, 62, 64, 65, 66, 67, 68, 69, 70, 71, 72, 77, 78, 79, 80, 81, 82, 83, 84, 85, 87, 88, 89, 92, 93, 94, 95, 96, 97, 99, 100, 101, 102, 104, 105, 106, 107, 110, 111, 112, 113, 114, 116, 117, 118, 119, 120, 121, 122, 124, 126, 127, 128, 129…
s054_c_v2.raw	902.264	128	68	53.125	E1 E4 E5 E7 E8 E9 E10 E12 E16 E19 E21 E22 E23 E30 E31 E32 E36 E38 E40 E41 E44 E52 E54 E58 E62 E66 E68 E69 E72 E73 E74 E76 E77 E78 E79 E80 E81 E83 E85 E88 E89 E91 E92 E93 E94 E96 E98 E99 E101 E104 E106 E112 E114 E116 E117 E122 E124 E125 E126 E127	0.185594	NA	NA	[1: E107 E120][2: E111 E123][3: E15 E113 E119 E120][4: E26 E65 E107][5: E95 E107][6: E11 E17 E95 E111][7: E11 E14 E17 E25][8: E17][9: E25 E123][10: E17 E26 E111][11: E14 E25][12: E107 E115][13: E107 E115][14: E14 E17 E107][15: E25 E70 E123][16: E15 E111][17: E115][18: E14 E95][19: E113 E119][20: E17 E123][21: E17 E107][22: E18 E60 E65][23: E17 E123][24: E14 E17 E123][25: E14 E100][26: E17 E95 E12…	608	364	59.8684	3, 4, 7, 8, 13, 15, 18, 23, 24, 25, 26, 27, 28, 29, 31, 34, 35, 36, 40, 41, 43, 44, 46, 50, 51, 52, 56, 60, 62, 67, 68, 69, 70, 74, 77, 78, 81, 82, 84, 86, 87, 88, 91, 93, 94, 95, 97, 98, 99, 100, 101, 103, 104, 106, 108, 109, 111, 112, 113, 114, 115, 116, 119, 120, 122, 123, 124, 126, 128, 130, 131, 133, 136, 138, 140, 142, 143, 144, 149, 154, 155, 156, 158, 159, 161, 162, 163, 165, 166, 169, 17…	76	46	60.5263	324, 336, 343, 344, 349, 356, 361, 363, 381, 388, 389, 391, 395, 403, 412, 413, 414, 434, 435, 439, 444, 445, 446, 449, 452, 454, 455, 469, 470, 476, 477, 488, 496, 504, 508, 516, 518, 520, 521, 526, 546, 561, 568, 587, 589, 593	1, 2, 4, 5, 6, 8, 10, 11, 13, 14, 15, 16, 17, 20, 21, 22, 23, 29, 30, 31, 32, 33, 34, 35, 36, 37, 38, 39, 40, 42, 43, 44, 45, 47, 49, 52, 53, 54, 55, 56, 62, 64, 65, 70, 71, 72	76	45	59.2105	28, 29, 34, 35, 43, 44, 46, 51, 60, 68, 91, 94, 98, 101, 108, 111, 113, 124, 138, 149, 169, 175, 178, 183, 194, 205, 206, 214, 219, 220, 226, 227, 228, 232, 234, 239, 259, 268, 272, 277, 282, 287, 289, 292, 303	4, 5, 8, 9, 11, 12, 13, 16, 18, 24, 27, 28, 29, 30, 31, 32, 33, 35, 36, 38, 40, 41, 43, 44, 48, 49, 50, 52, 54, 55, 56, 57, 58, 59, 60, 62, 65, 66, 68, 70, 71, 72, 73, 74, 76	228	142	62.2807	305, 306, 307, 308, 309, 312, 313, 314, 315, 316, 318, 319, 320, 321, 322, 323, 325, 326, 328, 329, 330, 333, 334, 337, 338, 339, 342, 345, 346, 347, 348, 350, 351, 353, 360, 362, 364, 365, 366, 367, 368, 369, 370, 373, 374, 376, 377, 378, 379, 380, 382, 383, 385, 386, 387, 390, 396, 397, 399, 404, 406, 407, 409, 410, 415, 419, 421, 424, 425, 432, 441, 447, 448, 456, 461, 465, 467, 468, 471, 472,…	1, 2, 3, 4, 5, 8, 9, 10, 11, 12, 14, 15, 16, 17, 18, 19, 20, 21, 23, 24, 25, 28, 29, 31, 32, 33, 35, 36, 37, 38, 39, 40, 41, 43, 47, 48, 49, 50, 51, 52, 53, 54, 55, 57, 58, 60, 61, 62, 63, 64, 65, 66, 68, 69, 70, 71, 75, 76, 78, 80, 82, 83, 85, 86, 88, 91, 92, 95, 96, 101, 106, 109, 110, 114, 119, 123, 125, 126, 127, 128, 129, 130, 131, 132, 133, 134, 135, 136, 137, 139, 144, 146, 147, 149, 151, …	228	131	57.4561	3, 4, 7, 8, 13, 15, 18, 23, 24, 25, 26, 27, 31, 36, 40, 41, 50, 52, 56, 62, 67, 69, 70, 74, 77, 78, 81, 82, 84, 86, 87, 88, 93, 95, 97, 99, 100, 103, 104, 106, 109, 112, 114, 115, 116, 119, 120, 122, 123, 126, 128, 130, 131, 133, 136, 140, 142, 143, 144, 154, 155, 156, 158, 159, 161, 162, 163, 165, 166, 170, 172, 173, 174, 180, 181, 182, 184, 187, 188, 189, 191, 192, 195, 196, 197, 198, 199, 200,…	3, 4, 7, 8, 13, 15, 17, 20, 21, 22, 23, 24, 25, 27, 30, 31, 35, 36, 39, 43, 44, 45, 46, 50, 53, 54, 56, 57, 59, 61, 62, 63, 66, 67, 69, 70, 71, 73, 74, 76, 78, 80, 81, 82, 83, 86, 87, 88, 89, 91, 93, 95, 96, 98, 101, 103, 105, 106, 107, 116, 117, 118, 120, 121, 123, 124, 125, 127, 128, 130, 132, 133, 134, 137, 138, 139, 140, 141, 142, 143, 144, 145, 147, 148, 149, 150, 151, 152, 153, 154, 155, 15…
s055_c_a2.raw	879.964	128	104	81.25	E1 E2 E6 E9 E12 E17 E31 E53 E54 E63 E67 E69 E70 E71 E72 E78 E84 E91 E92 E94 E96 E99 E110 E123	1.58656	NA	NA	[1: E68 E74 E119 E126][2: ][3: E14 E26 E127][4: E25 E126][5: E126][6: E15][7: E8 E14 E81 E119][8: E111 E119][9: E27 E111 E115][10: E119 E126][11: E25 E107][12: E32 E127][13: E8 E14 E25 E113][14: E113][15: E8 E26 E127][16: E8 E22 E25 E32 E111 E114][17: ][18: E32 E119 E126][19: E25 E32 E127][20: E8 E58 E73 E74 E107][21: E15][22: E8 E15 E73 E125][23: E8 E49 E125][24: E15 E21 E25 E32 E68 E73 E74][25:…	608	367	60.3618	1, 3, 4, 5, 7, 11, 12, 13, 14, 19, 20, 21, 22, 23, 24, 26, 27, 29, 30, 31, 33, 34, 35, 36, 39, 40, 41, 42, 43, 44, 45, 46, 47, 49, 51, 57, 58, 59, 60, 61, 66, 68, 69, 70, 71, 72, 73, 74, 77, 81, 82, 84, 85, 86, 87, 88, 89, 91, 93, 94, 95, 97, 98, 99, 100, 104, 109, 111, 112, 113, 114, 115, 116, 118, 119, 120, 121, 123, 124, 125, 126, 127, 129, 131, 132, 135, 136, 137, 138, 140, 141, 143, 144, 145…	76	43	56.5789	319, 323, 345, 364, 367, 368, 372, 382, 399, 406, 410, 428, 433, 436, 441, 442, 449, 455, 474, 478, 485, 494, 507, 509, 514, 520, 524, 533, 535, 547, 551, 557, 563, 564, 566, 574, 575, 585, 586, 588, 592, 596, 598	1, 3, 10, 14, 15, 16, 18, 20, 24, 25, 26, 31, 32, 34, 35, 36, 37, 38, 41, 42, 46, 47, 50, 51, 52, 53, 54, 55, 56, 57, 59, 60, 63, 64, 65, 66, 67, 69, 70, 71, 72, 74, 75	76	43	56.5789	14, 23, 24, 26, 31, 36, 40, 41, 42, 43, 49, 68, 69, 70, 91, 99, 109, 125, 131, 136, 141, 175, 177, 186, 187, 195, 203, 205, 207, 208, 211, 215, 232, 250, 258, 259, 265, 266, 274, 280, 286, 288, 304	1, 4, 5, 6, 7, 8, 10, 11, 12, 13, 14, 21, 22, 23, 24, 26, 30, 32, 34, 35, 36, 39, 40, 43, 44, 46, 47, 49, 50, 51, 52, 53, 59, 63, 65, 66, 68, 69, 70, 72, 73, 74, 76	228	128	56.1404	306, 307, 314, 315, 316, 317, 318, 321, 327, 331, 332, 335, 337, 342, 350, 355, 357, 358, 359, 360, 370, 371, 375, 376, 378, 379, 386, 387, 388, 389, 390, 395, 401, 405, 408, 411, 416, 419, 425, 426, 427, 429, 430, 431, 432, 435, 438, 446, 447, 451, 452, 454, 458, 461, 463, 465, 466, 469, 470, 475, 476, 479, 480, 484, 486, 487, 489, 490, 491, 492, 493, 497, 499, 501, 502, 506, 513, 516, 517, 518,…	2, 3, 10, 11, 12, 13, 14, 16, 19, 22, 23, 26, 28, 30, 34, 39, 41, 42, 43, 44, 49, 50, 53, 54, 56, 57, 61, 62, 63, 64, 65, 68, 73, 77, 79, 81, 84, 87, 91, 92, 93, 94, 95, 96, 97, 98, 100, 106, 107, 110, 111, 113, 116, 119, 121, 123, 124, 126, 127, 130, 131, 133, 134, 135, 136, 137, 139, 140, 141, 142, 143, 145, 147, 149, 150, 153, 158, 160, 161, 162, 163, 167, 169, 170, 171, 172, 173, 174, 176, 17…	228	153	67.1053	1, 3, 4, 5, 7, 11, 12, 13, 19, 20, 21, 22, 27, 29, 30, 33, 34, 35, 39, 44, 45, 46, 47, 51, 57, 58, 59, 60, 61, 66, 71, 72, 73, 74, 77, 81, 82, 84, 85, 86, 87, 88, 89, 93, 94, 95, 97, 98, 100, 104, 111, 112, 113, 114, 115, 116, 118, 119, 120, 121, 123, 124, 126, 127, 129, 132, 135, 137, 138, 140, 143, 144, 145, 147, 148, 149, 150, 154, 156, 158, 161, 162, 163, 164, 165, 166, 167, 169, 170, 171, 17…	1, 3, 4, 5, 7, 11, 12, 13, 16, 17, 18, 19, 21, 23, 24, 26, 27, 28, 30, 31, 32, 33, 34, 37, 40, 41, 42, 43, 44, 46, 48, 49, 50, 51, 54, 58, 59, 61, 62, 63, 64, 65, 66, 69, 70, 71, 72, 73, 74, 76, 80, 81, 82, 83, 84, 85, 87, 88, 89, 90, 92, 93, 94, 95, 97, 98, 101, 102, 103, 105, 107, 108, 109, 111, 112, 113, 114, 116, 118, 120, 123, 124, 125, 126, 127, 128, 129, 131, 132, 133, 136, 137, 138, 141, …
s055_c_v2.raw	905.812	128	116	90.625	E1 E5 E6 E9 E15 E17 E50 E57 E69 E84 E96 E115	4.60618	NA	NA	[1: E2 E8 E32 E74 E123][2: E2 E8 E113][3: E2 E8 E74 E107 E123 E126][4: E2 E8][5: E2 E81 E82][6: E12 E25 E26 E44 E77 E82][7: E2 E32 E65][8: E2 E81 E109 E123][9: E2 E74 E75 E82][10: E2 E8 E25 E91][11: E2 E81][12: E2 E82 E123 E125][13: E8 E81 E82 E88][14: E2 E8 E73 E107 E123 E126][15: E8 E82 E123][16: E2 E8 E81 E123][17: E75 E81 E82][18: E2 E89 E123][19: E8 E82 E113 E123][20: E82 E88 E123][21: E2 E2…	608	307	50.4934	5, 6, 7, 10, 13, 14, 18, 22, 23, 26, 29, 35, 37, 38, 39, 40, 42, 44, 46, 48, 50, 51, 52, 53, 55, 57, 58, 64, 66, 68, 71, 73, 74, 75, 77, 78, 79, 82, 83, 84, 85, 86, 87, 89, 93, 94, 95, 97, 99, 100, 104, 105, 106, 109, 110, 112, 114, 115, 116, 117, 118, 120, 121, 122, 123, 124, 128, 129, 130, 131, 132, 134, 135, 136, 140, 141, 142, 143, 144, 145, 147, 148, 151, 152, 156, 159, 160, 161, 164, 165, 1…	76	37	48.6842	317, 326, 328, 330, 336, 339, 347, 351, 361, 362, 371, 382, 386, 390, 391, 404, 421, 426, 436, 477, 479, 491, 496, 501, 502, 503, 506, 508, 536, 551, 554, 571, 580, 591, 592, 602, 603	1, 3, 5, 6, 7, 8, 9, 11, 13, 14, 16, 18, 20, 22, 23, 26, 29, 30, 33, 45, 46, 48, 50, 51, 52, 53, 54, 55, 61, 64, 66, 69, 71, 72, 73, 75, 76	76	36	47.3684	18, 29, 39, 71, 78, 85, 89, 94, 95, 115, 116, 117, 120, 121, 122, 124, 132, 134, 144, 147, 169, 192, 195, 198, 204, 224, 234, 252, 263, 268, 291, 293, 294, 295, 300, 302	2, 7, 10, 16, 17, 18, 19, 22, 23, 26, 27, 28, 29, 30, 31, 32, 33, 35, 36, 37, 40, 46, 48, 49, 51, 56, 59, 62, 66, 67, 70, 71, 72, 73, 74, 75	228	112	49.1228	307, 313, 315, 318, 324, 329, 331, 333, 334, 335, 337, 338, 340, 342, 343, 344, 348, 349, 352, 353, 357, 359, 363, 364, 366, 369, 373, 375, 376, 377, 378, 379, 381, 388, 389, 392, 393, 394, 395, 397, 398, 400, 402, 405, 408, 409, 420, 422, 423, 425, 428, 429, 431, 432, 438, 439, 440, 442, 443, 448, 450, 455, 469, 470, 478, 483, 484, 486, 487, 492, 494, 497, 500, 504, 505, 510, 511, 512, 513, 514,…	3, 9, 11, 13, 18, 20, 21, 23, 24, 25, 26, 27, 28, 30, 31, 32, 35, 36, 37, 38, 41, 43, 45, 46, 47, 50, 53, 55, 56, 57, 58, 59, 60, 63, 64, 65, 66, 67, 68, 70, 71, 72, 73, 75, 77, 78, 88, 89, 90, 92, 94, 95, 96, 97, 101, 102, 103, 104, 105, 110, 111, 114, 125, 126, 129, 133, 134, 136, 137, 140, 141, 143, 146, 147, 148, 151, 152, 153, 154, 155, 156, 158, 164, 166, 169, 170, 172, 173, 175, 177, 180, …	228	122	53.5088	5, 6, 7, 10, 13, 14, 22, 23, 26, 35, 37, 38, 40, 42, 44, 46, 48, 50, 51, 52, 53, 55, 57, 58, 64, 66, 68, 73, 74, 75, 77, 79, 82, 83, 84, 86, 87, 93, 97, 99, 100, 104, 105, 106, 109, 110, 112, 114, 118, 123, 128, 129, 130, 131, 135, 136, 140, 141, 142, 143, 145, 148, 151, 152, 156, 159, 160, 161, 164, 165, 168, 170, 173, 178, 181, 183, 184, 185, 186, 187, 191, 194, 197, 207, 210, 214, 218, 219, 22…	5, 6, 7, 10, 13, 14, 17, 18, 20, 26, 28, 29, 30, 32, 33, 35, 37, 39, 40, 41, 42, 44, 46, 47, 51, 53, 54, 57, 58, 59, 61, 62, 65, 66, 67, 68, 69, 72, 74, 75, 76, 80, 81, 82, 85, 86, 88, 89, 90, 92, 96, 97, 98, 99, 100, 101, 105, 106, 107, 108, 109, 111, 113, 114, 118, 121, 122, 123, 126, 127, 129, 130, 133, 137, 138, 140, 141, 142, 143, 144, 146, 147, 149, 156, 157, 160, 164, 165, 167, 168, 169, 1…
s056_c_a2.raw	843.912	128	92	71.875	E1 E9 E12 E13 E17 E23 E27 E29 E30 E32 E36 E37 E46 E49 E52 E53 E55 E69 E70 E79 E81 E85 E89 E90 E92 E94 E96 E97 E100 E102 E104 E105 E109 E110 E116 E125	5.10914	NA	NA	[1: E2 E119 E123][2: E119][3: E8 E14 E119 E123][4: E26 E123][5: E48 E119 E123][6: E8 E48 E82 E119][7: E25 E48 E119][8: E119][9: E123][10: E8 E71 E123][11: ][12: E21][13: E3][14: E113 E119][15: E25][16: E8 E99 E119][17: E40 E63 E64 E101 E123][18: E88 E113][19: E4 E8 E126][20: E2 E8][21: E8 E123][22: E8 E25][23: E8 E33 E123 E127][24: E119 E123][25: E8 E22 E43 E119][26: E82][27: E88 E119][28: E8 E11…	608	430	70.7237	1, 4, 7, 8, 10, 14, 17, 18, 20, 21, 23, 24, 25, 27, 28, 30, 31, 32, 33, 34, 35, 36, 38, 39, 41, 43, 44, 46, 50, 51, 54, 55, 56, 57, 58, 60, 61, 62, 63, 64, 65, 66, 69, 70, 72, 74, 75, 79, 80, 81, 83, 84, 86, 89, 90, 91, 93, 95, 97, 98, 99, 101, 102, 103, 104, 106, 107, 108, 109, 110, 112, 114, 115, 117, 118, 119, 120, 121, 122, 123, 124, 125, 126, 127, 128, 130, 131, 133, 134, 135, 136, 139, 141,…	76	52	68.4211	317, 319, 331, 339, 340, 346, 359, 360, 363, 364, 367, 373, 374, 380, 384, 387, 400, 406, 409, 412, 416, 418, 422, 423, 443, 477, 479, 486, 490, 502, 508, 513, 517, 540, 543, 546, 547, 549, 558, 560, 565, 581, 582, 584, 590, 591, 599, 600, 602, 604, 605, 608	1, 2, 4, 6, 7, 8, 10, 11, 13, 14, 15, 18, 19, 20, 21, 22, 24, 26, 27, 29, 31, 32, 33, 34, 37, 40, 41, 42, 44, 46, 47, 49, 50, 52, 53, 54, 55, 56, 58, 59, 61, 65, 66, 67, 68, 69, 71, 72, 73, 74, 75, 76	76	51	67.1053	18, 31, 35, 41, 43, 58, 60, 61, 62, 72, 83, 86, 89, 90, 99, 106, 114, 121, 123, 124, 133, 136, 139, 143, 144, 149, 169, 174, 178, 182, 185, 206, 210, 213, 217, 220, 221, 223, 233, 238, 245, 257, 277, 278, 280, 288, 289, 298, 299, 300, 304	4, 5, 6, 7, 8, 10, 11, 12, 13, 15, 18, 20, 21, 22, 23, 25, 27, 28, 29, 30, 32, 33, 35, 36, 37, 38, 39, 40, 41, 42, 43, 45, 47, 48, 49, 51, 52, 53, 56, 57, 59, 62, 65, 66, 67, 70, 71, 72, 73, 74, 76	228	168	73.6842	307, 308, 309, 311, 312, 313, 314, 316, 318, 320, 321, 323, 324, 325, 326, 327, 328, 329, 332, 333, 334, 337, 338, 343, 345, 347, 350, 352, 354, 355, 356, 361, 365, 366, 368, 376, 377, 378, 379, 381, 382, 383, 385, 389, 391, 392, 393, 394, 396, 397, 398, 399, 401, 404, 405, 407, 408, 410, 415, 417, 419, 420, 424, 425, 426, 427, 429, 431, 432, 434, 435, 437, 439, 440, 441, 442, 448, 450, 451, 452,…	3, 4, 5, 7, 8, 9, 10, 12, 13, 14, 15, 16, 17, 18, 19, 20, 21, 22, 24, 25, 26, 28, 29, 32, 34, 35, 37, 39, 41, 42, 43, 46, 47, 48, 49, 53, 54, 55, 56, 57, 58, 59, 60, 62, 64, 65, 66, 67, 69, 70, 71, 72, 73, 75, 76, 77, 78, 79, 81, 82, 83, 84, 86, 87, 88, 89, 91, 92, 93, 95, 96, 98, 99, 100, 101, 102, 106, 108, 109, 110, 111, 112, 113, 114, 115, 116, 118, 119, 120, 121, 122, 123, 124, 125, 126, 128…	228	159	69.7368	1, 4, 7, 8, 10, 14, 17, 20, 21, 23, 24, 25, 27, 28, 30, 32, 33, 34, 36, 38, 39, 44, 46, 50, 51, 54, 55, 56, 57, 63, 64, 65, 66, 69, 70, 74, 75, 79, 80, 81, 84, 91, 93, 95, 97, 98, 101, 102, 103, 104, 107, 108, 109, 110, 112, 115, 117, 118, 119, 120, 122, 125, 126, 127, 128, 130, 131, 134, 135, 141, 142, 145, 146, 147, 148, 150, 151, 153, 155, 156, 157, 158, 159, 160, 163, 166, 167, 168, 170, 171,…	1, 4, 7, 8, 10, 13, 14, 16, 17, 19, 20, 21, 23, 24, 26, 27, 28, 29, 30, 32, 33, 36, 38, 42, 43, 45, 46, 47, 48, 50, 51, 52, 53, 55, 56, 59, 60, 62, 63, 64, 66, 69, 71, 73, 75, 76, 77, 78, 79, 80, 82, 83, 84, 85, 87, 88, 90, 91, 92, 93, 94, 95, 96, 97, 98, 100, 101, 102, 103, 106, 107, 108, 109, 110, 111, 112, 113, 115, 117, 118, 119, 120, 121, 122, 125, 128, 129, 130, 131, 132, 133, 135, 136, 138…
s056_c_v2.raw	839.012	128	92	71.875	E1 E2 E6 E8 E9 E12 E13 E17 E23 E27 E29 E30 E32 E46 E49 E52 E53 E62 E69 E70 E79 E81 E88 E89 E90 E92 E94 E96 E97 E99 E100 E102 E105 E109 E116 E125	2.78412	NA	NA	[1: E43][2: E68 E119][3: E68 E74 E82 E128][4: E68 E76 E82 E107][5: E26 E82 E107][6: E82 E107 E123][7: E48 E71 E123 E128][8: E68 E82 E128][9: E68 E82 E128][10: E21 E65 E82][11: E74 E83 E123][12: E48 E74 E82][13: E82 E123 E128][14: E66 E82 E123][15: E56 E65 E82][16: E11 E48 E107 E127][17: E48 E107 E128][18: E44 E48 E101 E107 E128][19: E73 E74 E128][20: E33 E73 E82][21: E128][22: E11 E68 E82 E95][23…	608	396	65.1316	2, 4, 5, 6, 7, 8, 9, 13, 14, 19, 22, 25, 26, 27, 28, 29, 30, 31, 32, 35, 36, 40, 42, 46, 47, 48, 51, 55, 57, 59, 62, 66, 68, 70, 71, 72, 73, 74, 75, 77, 78, 79, 80, 81, 82, 84, 85, 87, 88, 89, 90, 91, 93, 94, 95, 97, 101, 102, 103, 104, 105, 106, 107, 108, 109, 110, 111, 112, 113, 114, 115, 116, 117, 118, 119, 120, 121, 122, 126, 129, 132, 133, 135, 136, 139, 140, 141, 142, 143, 145, 147, 149, 15…	76	57	75	317, 318, 319, 321, 331, 332, 335, 346, 353, 363, 364, 365, 382, 383, 389, 390, 393, 404, 421, 428, 430, 437, 442, 448, 452, 456, 468, 487, 488, 490, 497, 504, 505, 514, 517, 518, 523, 524, 526, 529, 532, 540, 544, 546, 547, 548, 550, 551, 557, 559, 562, 564, 566, 582, 583, 587, 608	1, 2, 3, 4, 5, 6, 7, 9, 12, 13, 14, 15, 20, 21, 23, 24, 25, 27, 28, 30, 31, 33, 34, 35, 36, 38, 39, 42, 43, 44, 47, 48, 49, 50, 51, 52, 53, 54, 55, 56, 57, 58, 59, 60, 61, 62, 63, 64, 66, 67, 68, 69, 70, 73, 74, 75, 76	76	46	60.5263	14, 19, 22, 25, 28, 29, 30, 42, 46, 59, 62, 68, 74, 77, 89, 101, 104, 106, 109, 111, 113, 114, 117, 121, 135, 145, 170, 178, 185, 190, 202, 212, 223, 228, 232, 233, 247, 252, 257, 266, 270, 271, 280, 290, 292, 293	2, 4, 5, 6, 7, 8, 9, 11, 13, 15, 16, 19, 20, 21, 22, 25, 26, 27, 28, 29, 30, 31, 32, 33, 35, 38, 41, 43, 46, 47, 49, 51, 53, 54, 55, 56, 59, 61, 62, 63, 65, 66, 68, 71, 72, 73	228	162	71.0526	307, 308, 309, 310, 313, 316, 320, 322, 323, 324, 325, 328, 329, 330, 333, 334, 337, 338, 339, 340, 341, 348, 350, 351, 355, 356, 357, 358, 360, 366, 367, 369, 371, 372, 379, 381, 387, 388, 391, 395, 396, 399, 401, 405, 406, 407, 408, 409, 410, 411, 412, 413, 414, 415, 418, 420, 423, 425, 426, 429, 433, 434, 435, 436, 438, 439, 440, 441, 444, 445, 450, 451, 453, 454, 458, 459, 461, 462, 466, 467,…	3, 4, 5, 6, 9, 12, 13, 14, 15, 16, 17, 20, 21, 22, 23, 24, 26, 27, 28, 29, 30, 34, 36, 37, 39, 40, 41, 42, 44, 47, 48, 50, 52, 53, 56, 58, 61, 62, 63, 66, 67, 69, 71, 74, 75, 76, 77, 78, 79, 80, 81, 82, 83, 84, 87, 89, 91, 93, 94, 95, 97, 98, 99, 100, 101, 102, 103, 104, 106, 107, 111, 112, 113, 114, 116, 117, 119, 120, 124, 125, 127, 128, 129, 130, 131, 134, 137, 138, 140, 141, 142, 143, 144, 14…	228	131	57.4561	2, 4, 5, 6, 7, 8, 9, 13, 26, 27, 31, 32, 35, 36, 40, 47, 48, 51, 55, 57, 66, 70, 71, 72, 73, 75, 78, 79, 80, 81, 82, 84, 85, 87, 88, 90, 91, 93, 94, 95, 97, 102, 103, 105, 107, 108, 110, 112, 115, 116, 118, 119, 120, 122, 126, 129, 132, 133, 136, 139, 140, 141, 142, 143, 147, 149, 150, 152, 155, 156, 159, 162, 163, 165, 168, 172, 173, 174, 180, 181, 183, 186, 191, 193, 194, 197, 198, 200, 203, 20…	2, 4, 5, 6, 7, 8, 9, 12, 20, 21, 22, 23, 26, 27, 30, 34, 35, 37, 41, 43, 49, 51, 52, 53, 54, 55, 57, 58, 59, 60, 61, 63, 64, 66, 67, 68, 69, 71, 72, 73, 75, 77, 78, 79, 80, 81, 82, 83, 84, 85, 86, 87, 88, 89, 92, 95, 98, 99, 101, 102, 103, 104, 105, 106, 109, 111, 112, 114, 117, 118, 121, 124, 125, 127, 129, 131, 132, 133, 136, 137, 138, 140, 144, 146, 147, 149, 150, 152, 154, 157, 158, 159, 163,…
s057_c_a2.raw	892.764	128	94	73.4375	E1 E2 E6 E12 E17 E22 E24 E30 E34 E36 E37 E42 E46 E49 E51 E52 E55 E56 E57 E58 E59 E61 E64 E65 E67 E68 E69 E78 E81 E92 E93 E94 E98 E126	0.0228863	NA	NA	[1: E8 E15 E25][2: E19 E21 E23 E25 E26 E32][3: E25 E70][4: E3 E9 E10 E32][5: E14 E15 E21 E127][6: E9 E21 E25][7: E25 E127][8: E8 E18 E60 E89][9: E21 E25 E26 E32][10: E15 E25][11: E16 E19 E23 E127 E128][12: E8 E15 E26 E127][13: E8 E15 E21 E25][14: E25 E26][15: E8 E9 E18 E127][16: E8 E44 E127][17: E8 E21][18: E8 E10 E16 E18 E21][19: E8 E21][20: E8][21: E8 E14 E26 E32][22: E8 E15 E21][23: E14 E21 E2…	608	400	65.7895	1, 5, 6, 7, 8, 9, 13, 15, 17, 18, 19, 20, 21, 22, 23, 25, 27, 29, 30, 32, 33, 34, 37, 38, 39, 40, 41, 43, 44, 45, 46, 47, 48, 49, 51, 52, 53, 54, 55, 56, 57, 58, 59, 60, 61, 62, 63, 66, 68, 69, 71, 72, 73, 77, 78, 79, 80, 81, 82, 83, 84, 85, 86, 87, 89, 90, 91, 95, 96, 97, 98, 100, 101, 102, 103, 104, 105, 106, 107, 108, 109, 112, 114, 115, 116, 117, 118, 121, 122, 123, 124, 125, 128, 130, 132, 1…	76	46	60.5263	315, 316, 321, 324, 327, 329, 331, 338, 340, 343, 350, 356, 361, 363, 380, 381, 389, 396, 409, 413, 415, 417, 420, 422, 455, 468, 477, 490, 491, 494, 503, 505, 507, 508, 512, 521, 529, 535, 551, 554, 564, 568, 569, 570, 605, 606	1, 2, 4, 6, 7, 8, 9, 11, 12, 14, 16, 18, 19, 20, 22, 23, 25, 27, 31, 33, 34, 35, 36, 37, 38, 39, 42, 45, 46, 47, 48, 49, 50, 51, 53, 56, 57, 58, 59, 60, 63, 64, 65, 66, 75, 76	76	50	65.7895	13, 19, 25, 30, 33, 37, 39, 46, 51, 55, 62, 66, 77, 78, 82, 96, 106, 114, 118, 124, 125, 130, 133, 152, 163, 171, 172, 176, 181, 188, 192, 197, 199, 200, 202, 209, 224, 228, 231, 232, 233, 253, 262, 268, 269, 274, 275, 280, 284, 296	2, 4, 5, 7, 8, 10, 11, 12, 13, 14, 15, 17, 19, 20, 21, 24, 25, 27, 28, 30, 31, 33, 35, 38, 39, 41, 42, 44, 46, 47, 48, 49, 50, 51, 52, 53, 56, 58, 60, 61, 62, 66, 67, 69, 70, 71, 72, 73, 74, 75	228	145	63.5965	306, 307, 309, 310, 312, 313, 317, 319, 320, 322, 328, 330, 333, 335, 339, 341, 345, 346, 348, 349, 353, 357, 358, 359, 362, 364, 367, 368, 369, 370, 371, 372, 373, 374, 375, 379, 382, 384, 387, 388, 397, 401, 404, 410, 412, 414, 418, 423, 424, 426, 427, 428, 430, 433, 435, 436, 437, 439, 440, 441, 442, 443, 445, 447, 448, 450, 452, 457, 460, 461, 463, 464, 467, 469, 472, 473, 474, 476, 479, 480,…	2, 3, 5, 6, 8, 9, 11, 12, 13, 14, 17, 18, 19, 21, 24, 25, 27, 28, 29, 30, 32, 35, 36, 37, 39, 40, 42, 43, 44, 45, 46, 47, 48, 49, 50, 54, 55, 57, 59, 60, 66, 69, 71, 75, 76, 77, 79, 82, 83, 85, 86, 87, 89, 92, 94, 95, 96, 98, 99, 100, 101, 102, 104, 106, 107, 109, 111, 115, 118, 119, 121, 122, 125, 126, 127, 128, 129, 131, 133, 134, 135, 137, 138, 139, 140, 141, 142, 143, 144, 145, 148, 151, 153,…	228	159	69.7368	1, 5, 6, 7, 8, 9, 15, 17, 18, 20, 21, 22, 23, 27, 29, 32, 34, 38, 40, 41, 43, 44, 45, 47, 48, 49, 52, 53, 54, 56, 57, 58, 59, 60, 61, 63, 68, 69, 71, 72, 73, 79, 80, 81, 83, 84, 85, 86, 87, 89, 90, 91, 95, 97, 98, 100, 101, 102, 103, 104, 105, 107, 108, 109, 112, 115, 116, 117, 121, 122, 123, 128, 132, 134, 136, 138, 140, 141, 143, 146, 149, 150, 151, 155, 156, 157, 158, 159, 161, 162, 167, 168, …	1, 5, 6, 7, 8, 9, 13, 14, 15, 16, 17, 18, 19, 21, 23, 25, 26, 28, 29, 30, 32, 33, 34, 35, 36, 37, 39, 40, 41, 42, 43, 44, 45, 46, 47, 48, 51, 52, 54, 55, 56, 59, 60, 61, 62, 63, 64, 65, 66, 68, 69, 70, 72, 73, 74, 76, 77, 78, 79, 80, 81, 82, 83, 84, 86, 88, 89, 90, 92, 93, 94, 97, 98, 99, 101, 103, 104, 105, 106, 109, 112, 113, 114, 117, 118, 119, 120, 121, 123, 124, 127, 128, 129, 131, 132, 133,…
s057_c_v2.raw	846.616	128	86	67.1875	E1 E2 E6 E7 E12 E13 E17 E22 E24 E25 E36 E39 E40 E45 E47 E49 E50 E53 E55 E56 E58 E60 E61 E62 E64 E67 E68 E69 E70 E73 E74 E81 E83 E88 E89 E90 E92 E94 E95 E98 E115 E126	6.78139	NA	NA	[1: E8 E21 E32 E107 E127][2: E8][3: E8 E107][4: E15][5: E14][6: E21][7: E15 E26][8: E8 E15 E21 E127][9: E8][10: E14 E15 E21][11: ][12: E14 E127][13: E8][14: E32][15: E3 E15 E127][16: E9 E14 E127][17: E26 E127][18: E14 E21 E127][19: E127][20: E14 E33 E127][21: E8 E15][22: E8 E15 E33 E128][23: E32][24: E8 E9 E127][25: E14 E15 E21][26: E21 E32][27: E20 E21 E26][28: E15 E26 E107][29: E8 E18][30: E18 …	608	446	73.3553	2, 3, 4, 5, 6, 7, 10, 11, 12, 13, 14, 15, 17, 18, 19, 20, 21, 22, 24, 25, 27, 28, 29, 30, 31, 32, 33, 34, 35, 37, 40, 41, 42, 43, 45, 47, 49, 51, 53, 54, 55, 56, 57, 58, 60, 62, 63, 65, 66, 67, 71, 72, 73, 74, 75, 76, 77, 78, 79, 80, 81, 82, 83, 84, 85, 86, 87, 88, 89, 90, 91, 92, 93, 94, 96, 97, 98, 99, 104, 105, 113, 115, 118, 120, 123, 124, 125, 126, 127, 128, 129, 130, 131, 132, 133, 134, 135…	76	53	69.7368	327, 330, 331, 334, 349, 350, 357, 363, 365, 369, 375, 381, 383, 389, 396, 406, 419, 420, 421, 425, 430, 431, 438, 446, 447, 449, 452, 467, 474, 491, 493, 498, 499, 506, 509, 514, 516, 522, 529, 532, 537, 542, 565, 568, 574, 576, 586, 588, 590, 598, 600, 603, 606	3, 4, 5, 6, 9, 10, 11, 12, 13, 14, 15, 16, 17, 18, 19, 22, 24, 25, 26, 27, 28, 29, 30, 33, 34, 35, 36, 39, 40, 43, 44, 45, 46, 47, 48, 49, 50, 51, 53, 54, 55, 56, 62, 63, 65, 66, 69, 70, 71, 72, 73, 74, 76	76	58	76.3158	15, 20, 30, 34, 35, 45, 53, 56, 58, 63, 65, 77, 79, 83, 87, 97, 98, 99, 113, 120, 123, 133, 135, 137, 141, 144, 149, 152, 163, 177, 178, 182, 184, 185, 187, 189, 192, 193, 202, 206, 217, 225, 229, 236, 240, 244, 245, 256, 258, 259, 271, 272, 279, 284, 292, 301, 302, 303	1, 3, 4, 5, 6, 9, 11, 12, 13, 15, 16, 19, 20, 21, 22, 23, 24, 25, 28, 29, 31, 32, 33, 34, 35, 36, 37, 38, 39, 40, 41, 42, 43, 44, 45, 46, 47, 48, 49, 51, 54, 55, 56, 57, 58, 59, 60, 61, 62, 63, 65, 66, 68, 70, 71, 74, 75, 76	228	157	68.8596	305, 307, 309, 310, 311, 312, 314, 315, 316, 318, 319, 320, 321, 323, 324, 329, 332, 333, 335, 336, 338, 339, 341, 342, 344, 345, 347, 348, 351, 353, 354, 356, 359, 360, 361, 362, 364, 366, 368, 370, 372, 373, 374, 376, 377, 378, 380, 382, 384, 385, 386, 387, 388, 390, 392, 393, 394, 395, 397, 398, 399, 405, 407, 408, 409, 410, 411, 412, 415, 416, 417, 418, 423, 424, 427, 428, 429, 432, 433, 435,…	1, 3, 5, 6, 7, 8, 10, 11, 12, 14, 15, 16, 17, 18, 19, 22, 23, 24, 25, 26, 28, 29, 31, 32, 33, 34, 35, 36, 37, 39, 40, 42, 44, 45, 46, 47, 48, 49, 51, 52, 54, 55, 56, 57, 58, 59, 61, 62, 63, 64, 65, 66, 67, 68, 70, 71, 72, 73, 74, 75, 76, 80, 81, 82, 83, 84, 85, 86, 88, 89, 90, 91, 93, 94, 96, 97, 98, 99, 100, 102, 103, 104, 108, 109, 111, 116, 117, 119, 124, 125, 128, 129, 130, 135, 136, 137, 139…	228	178	78.0702	2, 3, 4, 5, 6, 7, 10, 11, 12, 13, 14, 17, 18, 19, 21, 22, 24, 25, 27, 28, 29, 31, 32, 33, 37, 40, 41, 42, 43, 47, 49, 51, 54, 55, 57, 60, 62, 66, 67, 71, 72, 73, 74, 75, 76, 78, 80, 81, 82, 84, 85, 86, 88, 89, 90, 91, 92, 93, 94, 96, 104, 105, 115, 118, 124, 125, 126, 127, 128, 129, 130, 131, 132, 134, 138, 139, 140, 143, 145, 146, 147, 150, 151, 154, 156, 157, 158, 159, 160, 161, 162, 164, 165, …	2, 3, 4, 5, 6, 7, 10, 11, 12, 13, 14, 15, 16, 17, 18, 19, 21, 22, 24, 25, 26, 27, 28, 29, 31, 33, 34, 35, 36, 37, 39, 41, 43, 44, 45, 46, 48, 50, 51, 53, 54, 55, 56, 57, 58, 59, 60, 61, 62, 63, 64, 65, 66, 67, 68, 69, 70, 71, 72, 74, 79, 80, 87, 90, 93, 94, 95, 96, 97, 98, 99, 100, 101, 102, 104, 105, 106, 108, 109, 110, 111, 113, 114, 116, 118, 119, 120, 121, 122, 123, 124, 125, 126, 128, 129, 1…
s058_c_a2.raw	816.264	128	93	72.6562	E1 E5 E8 E9 E12 E14 E17 E21 E22 E25 E27 E53 E55 E58 E60 E68 E70 E71 E72 E74 E75 E76 E78 E81 E82 E84 E86 E88 E89 E96 E99 E100 E101 E107 E127	16.554	NA	NA	[1: E18 E77 E94 E95][2: E18 E32 E43 E44 E83][3: E18 E94][4: E18 E94][5: E18][6: E32 E83 E128][7: E61 E69 E94 E97][8: E18 E19 E23 E69 E83 E97][9: E18 E94][10: E83 E92 E94 E95 E97][11: E13 E18 E69 E94][12: E83 E94 E95][13: E18 E92 E94 E97][14: E18 E94 E95][15: E83 E94 E95][16: E18 E32][17: E32 E62 E77 E113][18: E32 E83 E97 E114 E119 E120][19: E18 E94][20: E18 E83 E94][21: E18 E62 E77 E94][22: E13 E…	608	344	56.5789	2, 5, 7, 8, 11, 12, 19, 21, 22, 23, 24, 25, 27, 28, 30, 31, 37, 38, 39, 41, 42, 48, 50, 51, 53, 54, 55, 56, 57, 58, 68, 73, 77, 78, 81, 82, 85, 88, 90, 95, 101, 105, 106, 110, 111, 113, 114, 115, 117, 118, 119, 122, 124, 125, 127, 128, 129, 130, 133, 135, 139, 140, 141, 142, 144, 145, 146, 147, 151, 152, 153, 154, 155, 156, 157, 159, 160, 162, 163, 166, 168, 172, 173, 174, 176, 177, 179, 180, 181…	76	40	52.6316	319, 320, 331, 335, 340, 341, 346, 352, 354, 361, 365, 368, 371, 383, 386, 398, 411, 415, 417, 438, 443, 449, 482, 484, 487, 494, 500, 507, 508, 522, 525, 535, 536, 537, 542, 549, 557, 580, 601, 602	1, 2, 4, 6, 7, 8, 9, 11, 12, 14, 16, 17, 18, 19, 21, 25, 28, 31, 32, 35, 36, 37, 42, 43, 44, 47, 48, 51, 52, 55, 57, 59, 60, 61, 63, 64, 67, 71, 74, 75	76	26	34.2105	12, 38, 39, 117, 119, 127, 130, 133, 141, 145, 151, 152, 163, 172, 194, 197, 201, 203, 206, 209, 215, 229, 261, 275, 281, 300	1, 7, 8, 26, 27, 30, 31, 32, 34, 35, 37, 38, 39, 43, 48, 50, 51, 52, 54, 55, 57, 62, 67, 69, 70, 74	228	142	62.2807	306, 307, 308, 309, 310, 311, 312, 313, 314, 315, 316, 317, 322, 323, 325, 326, 327, 329, 330, 333, 337, 338, 339, 342, 344, 345, 348, 350, 351, 353, 355, 358, 359, 360, 364, 366, 367, 369, 372, 373, 374, 376, 379, 380, 381, 382, 388, 390, 391, 392, 394, 396, 397, 399, 400, 402, 403, 406, 408, 410, 414, 416, 419, 420, 421, 424, 426, 427, 429, 432, 433, 434, 435, 436, 437, 440, 441, 442, 446, 447,…	2, 3, 4, 5, 6, 7, 8, 9, 10, 11, 12, 13, 16, 17, 19, 20, 21, 22, 23, 25, 27, 28, 29, 30, 32, 33, 35, 36, 37, 38, 39, 41, 42, 43, 45, 46, 47, 48, 50, 51, 52, 54, 57, 58, 59, 60, 62, 64, 65, 66, 67, 68, 69, 70, 71, 73, 74, 76, 78, 79, 80, 81, 83, 84, 85, 86, 88, 89, 91, 94, 95, 96, 97, 98, 99, 101, 102, 103, 106, 107, 114, 115, 116, 117, 118, 119, 120, 121, 122, 123, 124, 125, 127, 128, 130, 131, 13…	228	136	59.6491	2, 5, 7, 8, 11, 19, 21, 22, 23, 24, 25, 27, 28, 30, 31, 37, 41, 42, 48, 50, 51, 53, 54, 55, 56, 57, 58, 68, 73, 77, 78, 81, 82, 85, 88, 90, 95, 101, 105, 106, 110, 111, 113, 114, 115, 118, 122, 124, 125, 128, 129, 135, 139, 140, 142, 144, 146, 147, 153, 154, 155, 156, 157, 159, 160, 162, 166, 168, 173, 174, 176, 177, 179, 180, 181, 184, 185, 186, 188, 189, 190, 193, 196, 200, 202, 205, 207, 208, …	2, 5, 7, 8, 11, 16, 18, 19, 20, 21, 22, 23, 24, 25, 26, 31, 32, 33, 39, 41, 42, 44, 45, 46, 47, 48, 49, 57, 60, 62, 63, 66, 67, 69, 72, 73, 75, 80, 82, 83, 86, 87, 89, 90, 91, 92, 94, 96, 97, 98, 99, 103, 106, 107, 108, 110, 111, 112, 115, 116, 117, 118, 119, 121, 122, 124, 125, 127, 130, 131, 133, 134, 136, 137, 138, 139, 140, 141, 142, 143, 144, 146, 147, 150, 151, 152, 153, 154, 156, 158, 159,…
[truncated: 129 more rows]
