# Supplementary material for: Analysis of Task Demand Effects on Visual and Auditory Mismatch Negativity (MMN) Across Autistic and Schizotypal Traits
Source: Eur J Neurosci. 2026 Apr 10;63(7):e70490. doi: 10.1111/ejn.70490 (PMC13067925; doi:10.1111/ejn.70490)
Supplement: Supplementary file 3 — Data S2: Supporting Information. [file EJN-63-0-s003.xlsx]

## Sheet: HAPPE_pipelineQC_18-12-2024
Row	r all freqs pre/post linenoise reduction	r 40 hz pre/post linenoise reduction	r 45 hz pre/post linenoise reduction	r 48 hz pre/post linenoise reduction	r 49 hz pre/post linenoise reduction	r 50 hz pre/post linenoise reduction	r 51 hz pre/post linenoise reduction	r 52 hz pre/post linenoise reduction	r 55 hz pre/post linenoise reduction	r 60 hz pre/post linenoise reduction	RMSE post/pre waveleting	MAE post/pre waveleting	SNR post/pre waveleting	PeakSNR post/pre waveleting	r alldata post/pre waveleting	r 0.5 hz post/pre waveleting	r 1 hz post/pre waveleting	r 2 hz post/pre waveleting	r 5 hz post/pre waveleting	r 8 hz post/pre waveleting	r 12 hz post/pre waveleting	r 20 hz post/pre waveleting	r 30 hz post/pre waveleting	r 45 hz post/pre waveleting	r 70 hz post/pre waveleting
S011_c_a.raw	0.999999	0.998624	0.996212	0.986478	0.978519	0.192586	0.980256	0.982849	0.997193	0.998369	48.6831	20.4244	-12.7547	0.814149	0.236482	0.169617	0.173389	0.148611	0.302984	0.541302	0.588458	0.681527	0.494194	0.096893	0.0943317
s001_a1.raw	0.999995	0.999657	0.998789	0.994172	0.989985	0.607163	0.992013	0.993506	0.998486	0.999584	24.0625	11.5024	-6.77497	6.85144	0.28733	0.314683	0.404403	0.393233	0.605557	0.671192	0.755719	0.834553	0.856597	0.263057	0.244921
s001_v1.raw	0.999987	0.999612	0.998441	0.992485	0.984712	0.268989	0.981544	0.991889	0.998478	0.999613	33.6149	15.2401	-8.6702	5.11393	0.196739	0.237824	0.403754	0.39837	0.684431	0.738075	0.763528	0.791646	0.813208	0.23014	0.219492
s002_c_a.raw	1	0.999999	0.999996	0.999983	0.999983	0.98917	0.999941	0.999979	0.999995	0.999999	42.4258	23.0329	-7.66555	5.68127	0.253294	0.289604	0.460397	0.543547	0.769594	0.743155	0.819282	0.844182	0.64556	0.160509	0.152261
s002_c_v.raw	1	0.999937	0.999771	0.999257	0.998983	0.938764	0.998889	0.999104	0.999802	0.999945	51.7664	17.0172	-9.41048	4.30205	0.0607179	0.351469	0.552431	0.629896	0.811058	0.804665	0.847386	0.876583	0.674214	0.192529	0.181319
s003_c_a.raw	0.999999	0.998811	0.996054	0.986539	0.977368	0.139614	0.979302	0.986138	0.996296	0.999032	95.2812	34.5685	-19.4321	-6.03968	0.0638196	0.0325704	0.149901	0.25979	0.506665	0.561304	0.706429	0.587591	0.372066	0.0153888	0.0144798
s003_c_v.raw	1	0.999469	0.998301	0.992666	0.986912	0.125976	0.98464	0.994016	0.998697	0.99958	120.38	42.3636	-22.0106	-8.50016	0.0562126	0.0183788	0.0742685	0.157878	0.250511	0.430674	0.541551	0.485489	0.453599	0.0154549	0.0146768
s004_c_a.raw	0.999975	0.98611	0.955455	0.854509	0.803951	0.0405777	0.792431	0.838964	0.952745	0.986699	22.9415	13.9283	-6.20423	7.12372	0.325698	0.395071	0.449427	0.536569	0.782095	0.874091	0.93253	0.938593	0.628184	0.223804	0.216159
s004_c_v.raw	0.999947	0.978736	0.933799	0.820707	0.816334	0.0277671	0.770203	0.829085	0.932126	0.979346	31.7753	15.1935	-8.53853	4.86136	0.205787	0.221909	0.274151	0.273985	0.283567	0.19421	0.385291	0.481703	0.520893	0.102724	0.10067
s005_c_a.raw	0.999978	0.992276	0.977388	0.94368	0.938719	0.19346	0.929379	0.945909	0.974982	0.989269	43.17	16.4014	-9.11903	4.80956	0.168266	0.173877	0.350185	0.462818	0.612423	0.854268	0.854141	0.907485	0.816728	0.171323	0.163703
s005_c_v.raw	0.999982	0.99209	0.973932	0.934671	0.908275	0.132335	0.920937	0.931217	0.970673	0.98528	67.2984	26.2388	-12.4607	1.17948	0.131814	0.0832401	0.194452	0.285304	0.445112	0.728446	0.696818	0.794644	0.698224	0.104985	0.0995057
s006_c_a.raw	0.999993	0.995965	0.985714	0.931246	0.945648	0.142038	0.949073	0.931824	0.983399	0.995406	139.797	36.0239	-21.4333	-8.17522	0.0575992	0.0474668	0.152997	0.145137	0.241851	0.354207	0.364207	0.321357	0.30326	0.0129499	0.0122523
s006_c_v.raw	0.999987	0.974395	0.905309	0.680172	0.692184	0.0272549	0.662013	0.685	0.917011	0.969367	74.9351	25.2319	-18.2835	-5.1052	0.106461	0.0659624	0.133581	0.11727	0.138028	0.194666	0.230052	0.262925	0.255918	0.0137786	0.0129126
s007_c_a.raw	1	0.999985	0.999937	0.999693	0.999694	0.953133	0.999315	0.999683	0.999935	0.999985	63.0754	25.5726	-10.5147	3.12088	0.153861	0.183077	0.345054	0.399118	0.698255	0.750071	0.830351	0.853908	0.913249	0.10965	0.0977561
s007_c_v.raw	1	0.999994	0.999979	0.999895	0.99987	0.983161	0.99982	0.999878	0.999976	0.999994	96.7934	37.6721	-13.6706	-0.262813	0.111155	0.148075	0.194892	0.239428	0.589752	0.685634	0.838352	0.818972	0.884943	0.0967188	0.0903885
s008_c_a.raw	0.999995	0.988947	0.954627	0.845796	0.77342	0.0515752	0.780768	0.854296	0.962157	0.991431	39.6498	14.7274	-5.9991	8.14604	0.138798	0.354575	0.524803	0.642297	0.838801	0.801135	0.844187	0.799126	0.590682	0.287052	0.282283
s008_c_v.raw	0.999985	0.977632	0.923321	0.739059	0.667618	0.0456787	0.697376	0.751797	0.929557	0.979355	105.112	21.536	-8.28444	5.63261	0.0156739	0.314731	0.334641	0.406687	0.547999	0.590952	0.560797	0.560495	0.481751	0.170331	0.167455
s009_c_a.raw	0.999983	0.980037	0.919218	0.704006	0.552073	0.119487	0.574189	0.68292	0.90704	0.97202	31.9615	18.1996	-4.19564	9.20882	0.384833	0.41857	0.578584	0.621652	0.70566	0.810981	0.845597	0.948685	0.815257	0.292253	0.275999
s009_c_v.raw	0.999963	0.977175	0.918441	0.705585	0.574895	0.109248	0.59209	0.673137	0.911094	0.973217	28.4405	16.6844	-3.88303	9.66934	0.469346	0.545508	0.660914	0.668257	0.692972	0.82047	0.903246	0.951027	0.739687	0.320002	0.30798
s010_c_a.raw	0.999999	0.997868	0.993191	0.975261	0.963825	0.791754	0.969928	0.975566	0.992202	0.997424	53.5385	25.6979	-7.6908	5.63971	0.0987432	0.324187	0.419721	0.589699	0.80128	0.78854	0.803566	0.897491	0.867961	0.154902	0.147917
s010_c_v.raw	0.999999	0.999633	0.998308	0.994558	0.991225	0.670794	0.989956	0.993586	0.998372	0.999482	58.9675	26.9213	-8.60577	5.06563	0.107954	0.319581	0.376754	0.449066	0.696025	0.706067	0.78317	0.869635	0.853133	0.117993	0.114135
s011_c_v.raw	0.999997	0.998242	0.993287	0.971807	0.958794	0.0744381	0.953795	0.96933	0.991836	0.997534	58.0101	27.343	-11.3635	1.83791	0.165218	0.190015	0.235612	0.236261	0.366288	0.548842	0.70636	0.729966	0.655644	0.0857256	0.0824508
s012_c_a.raw	1	0.999472	0.998357	0.993806	0.992146	0.944302	0.992789	0.994743	0.998094	0.999357	40.2747	20.2476	-12.2329	1.41873	0.211097	0.169332	0.365783	0.541973	0.671692	0.762517	0.8525	0.913103	0.866299	0.0901989	0.0837851
s012_c_v.raw	1	0.999693	0.998999	0.996138	0.995213	0.83228	0.995826	0.996762	0.998956	0.999762	42.9432	20.8516	-12.816	0.772181	0.16847	0.154946	0.298751	0.431699	0.62477	0.725907	0.804299	0.843417	0.80364	0.0449325	0.0408728
s013_c_a.raw	1	0.999711	0.999172	0.996872	0.994986	0.736212	0.993221	0.997552	0.999333	0.99976	22.5481	14.0352	-4.83396	8.48988	0.457935	0.4018	0.637292	0.680799	0.795088	0.785293	0.83905	0.851228	0.847836	0.271662	0.262488
s013_c_v.raw	1	0.999985	0.999943	0.999772	0.998991	0.939262	0.998324	0.99975	0.999948	0.999987	44.5616	20.6156	-6.13188	7.09315	0.200963	0.3798	0.599338	0.673615	0.733327	0.739831	0.700059	0.811634	0.806475	0.204062	0.195868
s014_c_a.raw	0.999999	0.999292	0.997138	0.987096	0.979404	0.697577	0.980927	0.984194	0.997031	0.999187	61.9146	23.6049	-7.95452	5.23273	0.101778	0.328044	0.48697	0.492358	0.713161	0.904166	0.908387	0.915953	0.844954	0.195318	0.184559
s014_c_v.raw	0.999999	0.999705	0.998763	0.994472	0.991741	0.675998	0.992199	0.994024	0.998739	0.999696	22.2197	12.9113	-3.12857	10.153	0.43023	0.633704	0.756547	0.660644	0.694217	0.789619	0.857964	0.917974	0.842393	0.327809	0.31379
s015_c_a.raw	1	0.998335	0.995507	0.982659	0.975736	0.393468	0.981135	0.981721	0.994418	0.999274	61.8441	19.6722	-13.5918	-0.151591	0.0638254	0.178973	0.325922	0.334904	0.522432	0.586773	0.751853	0.687882	0.575322	0.0664981	0.0628554
s015_c_v.raw	1	0.997291	0.993403	0.983165	0.981052	0.650975	0.978998	0.984101	0.992807	0.996967	25.6395	12.9446	-6.90642	6.58372	0.195854	0.476609	0.592716	0.519491	0.702714	0.762276	0.86538	0.874531	0.79656	0.15961	0.153536
s016_c_a2.raw	0.999962	0.998874	0.9956	0.976358	0.968581	0.392233	0.963336	0.976267	0.994623	0.998473	218.705	54.8208	-19.8141	-6.87187	0.0757597	0.0982053	0.180149	0.334204	0.567934	0.630127	0.697814	0.727211	0.181376	0.0722028	0.070735
s016_c_v2.raw	0.99999	0.998061	0.992636	0.969514	0.950904	0.279632	0.953548	0.969832	0.99286	0.997837	87.7333	42.8962	-16.6272	-3.45426	0.119054	0.0734109	0.135988	0.187678	0.441034	0.569513	0.693787	0.735756	0.752546	0.0259722	0.0252367
s017_c_a2.raw	0.999977	0.996021	0.984433	0.950003	0.94374	0.15061	0.942408	0.9442	0.982906	0.994622	36.2716	14.4773	-9.73532	3.81639	0.165745	0.34859	0.445935	0.454697	0.717529	0.780776	0.835844	0.879928	0.744971	0.157908	0.150329
s017_c_v2.raw	0.999995	0.997362	0.989509	0.950867	0.928901	0.193182	0.92861	0.950435	0.989576	0.997209	77.2202	47.4537	-6.55817	7.04837	0.360743	0.488765	0.487519	0.520076	0.738887	0.781803	0.843585	0.870963	0.756557	0.196	0.189538
s018_c_a2.raw	1	0.99977	0.999031	0.996633	0.994319	0.93525	0.995023	0.996577	0.999312	0.999798	26.4958	15.0306	-1.50012	11.5368	0.46704	0.695372	0.825271	0.593003	0.551179	0.753432	0.717375	0.864749	0.806925	0.403331	0.396193
s018_c_v2.raw	1	0.999848	0.999429	0.997298	0.995024	0.731927	0.99481	0.997548	0.999447	0.999885	32.4305	16.6977	-5.02953	7.77492	0.309387	0.53573	0.592739	0.324629	0.431246	0.647501	0.736101	0.883624	0.882811	0.223556	0.212692
s019_c_a2.raw	0.999942	0.931515	0.843935	0.55632	0.466894	0.0686831	0.500958	0.562214	0.820097	0.934133	82.3424	31.3296	-16.7657	-3.29767	0.0381936	0.0685163	0.135525	0.167827	0.361431	0.478688	0.354878	0.66015	0.516158	0.0693235	0.0652207
s019_c_v2.raw	0.999948	0.977668	0.948247	0.668499	0.778299	0.0701809	0.818329	0.624064	0.898007	0.979072	97.9854	36.2663	-15.8847	-2.21622	0.120436	0.0412393	0.0149894	0.0105218	0.0224972	0.0396965	0.0380448	0.103494	0.225253	0.0454555	0.0437184
s020_c_a2.raw	1	0.999999	0.999994	0.999973	0.999945	0.963311	0.999768	0.999966	0.999994	0.999999	110.242	31.277	-13.3699	0.0596022	0.0440784	0.150298	0.409129	0.528934	0.673698	0.758761	0.785226	0.84255	0.795443	0.0484159	0.0451891
s020_c_v2.raw	1	0.99994	0.999767	0.998822	0.997691	0.703223	0.998117	0.999002	0.999828	0.99995	127.04	39.7473	-18.7656	-5.26498	0.0810512	0.053084	0.186022	0.423495	0.595348	0.671512	0.71608	0.773461	0.735469	0.0286686	0.0279565
s021_c_a2.raw	0.999975	0.99119	0.963789	0.822926	0.721984	0.0393998	0.73495	0.809573	0.959071	0.988202	67.8643	28.8667	-10.2712	3.14823	0.152874	0.265508	0.42618	0.487065	0.731968	0.804032	0.893359	0.878923	0.716193	0.148506	0.139666
s021_c_v2.raw	0.999996	0.9944	0.979688	0.912384	0.889041	0.0476121	0.904308	0.898386	0.977978	0.993849	268.787	99.9455	-21.4137	-7.77992	0.0362464	0.0463976	0.122961	0.289161	0.549823	0.64582	0.80054	0.645635	0.559024	0.0309763	0.0290808
s022_c_a2.raw	0.999997	0.998953	0.995635	0.988973	0.986005	0.704681	0.985134	0.987719	0.994248	0.998443	77.202	29.884	-3.28811	9.68433	0.131499	0.554546	0.796414	0.620869	0.292751	0.340911	0.498308	0.734198	0.773819	0.421667	0.421654
s022_c_v2.raw	0.999995	0.99823	0.993771	0.979494	0.975816	0.596708	0.97815	0.978862	0.992707	0.996627	170.521	41.6996	-8.86035	4.90294	0.0570037	0.364484	0.566014	0.398571	0.119622	0.273438	0.334826	0.631614	0.714165	0.142734	0.141602
s023_c_v2.raw	0.999987	0.920747	0.77741	0.553339	0.566888	0.0991083	0.636513	0.550986	0.767289	0.93279	112.064	43.9665	-15.9153	-2.44231	0.0400254	0.0985547	0.154868	0.125651	0.255995	0.425061	0.522772	0.719391	0.561778	0.0683022	0.0629526
s024_c_a2.raw	0.999997	0.995813	0.978218	0.940121	0.925942	0.432196	0.929039	0.93126	0.976137	0.989621	129.764	32.7517	-24.0062	-10.4746	0.0549145	0.0188503	0.02569	0.0201607	0.0378799	0.29336	0.152312	0.234721	0.359391	0.0264068	0.0249455
s024_c_v2.raw	0.999996	0.989389	0.966421	0.916415	0.869852	0.48195	0.918038	0.895341	0.954645	0.98061	72.5158	26.3543	-17.2016	-3.67838	0.103794	0.0571744	0.11063	0.126505	0.357789	0.54185	0.463368	0.676042	0.695798	0.0394993	0.0383612
s025_c_a2.raw	1	0.999926	0.999711	0.998972	0.998346	0.984996	0.998768	0.99889	0.99978	0.99994	81.625	35.4671	-11.9243	1.11473	0.248209	0.182969	0.240011	0.185453	0.524096	0.635135	0.721269	0.805784	0.59314	0.112133	0.108587
s025_c_v2.raw	1	0.99988	0.999619	0.998441	0.997987	0.935026	0.99792	0.998675	0.999603	0.999891	79.2984	31.596	-12.7213	0.55925	0.12646	0.183317	0.192728	0.272829	0.60424	0.673252	0.717157	0.743902	0.542902	0.0495183	0.0441653
s026_c_a2.raw	0.999999	0.99836	0.996628	0.988811	0.98667	0.849252	0.986438	0.983214	0.996552	0.998548	61.1159	19.8841	-18.5842	-5.04626	0.0758252	0.0352019	0.0780833	0.134297	0.334323	0.46175	0.617145	0.632893	0.604623	0.0298163	0.0273361
s026_c_v2.raw	0.999999	0.999478	0.998281	0.993901	0.99759	0.946721	0.997503	0.993133	0.997786	0.999584	120.499	35.5962	-21.6247	-8.27121	0.0486687	0.0395441	0.108313	0.169037	0.415341	0.582947	0.635351	0.64017	0.578391	0.0193229	0.0179572
s027_c_a2.raw	1	0.999981	0.99993	0.999678	0.998872	0.629374	0.998871	0.99965	0.999942	0.999986	130.072	44.414	-16.2217	-2.6025	0.075523	0.0508088	0.152815	0.341317	0.70197	0.698966	0.737093	0.717232	0.74417	0.0256897	0.0225107
s027_c_v2.raw	1	0.999863	0.99949	0.997931	0.996188	0.714197	0.994824	0.997686	0.999508	0.999867	113.867	29.9197	-12.2995	1.28823	0.0259205	0.238058	0.390534	0.507948	0.72776	0.775062	0.76469	0.718005	0.717414	0.10704	0.100832
s028_c_a2.raw	0.999981	0.997091	0.990136	0.975161	0.966221	0.236545	0.964385	0.974782	0.99133	0.996296	33.5279	14.5021	-9.18477	4.40812	0.146319	0.262095	0.351934	0.424479	0.727044	0.803729	0.771425	0.854868	0.784702	0.120553	0.113629
s028_c_v2.raw	0.999986	0.997411	0.988384	0.950431	0.934331	0.0785177	0.932216	0.945578	0.982879	0.996658	89.7185	28.213	-15.5911	-1.82483	0.0724303	0.0665389	0.0907992	0.196166	0.406206	0.520606	0.545222	0.574436	0.609407	0.0526175	0.0487652
s029_c_a2.raw	0.999981	0.993448	0.976779	0.872662	0.811316	0.455846	0.833788	0.873546	0.961216	0.988257	52.9551	25.7609	-12.2228	1.04686	0.148719	0.176514	0.225486	0.364726	0.533852	0.690447	0.681387	0.81111	0.74613	0.0925101	0.0843127
s029_c_v2.raw	0.999981	0.993223	0.973488	0.920817	0.892885	0.0745294	0.884249	0.932672	0.970861	0.991672	118.559	54.4523	-18.4617	-5.30856	0.0752914	0.0609515	0.0765229	0.0902662	0.214358	0.40365	0.48067	0.573943	0.557041	0.0101293	0.00983419
s030_c_a2.raw	0.999999	0.999028	0.996549	0.985865	0.97928	0.72275	0.975377	0.988441	0.996972	0.998999	47.5091	19.0963	-8.11339	4.98759	0.216872	0.343009	0.688174	0.587663	0.26851	0.33984	0.725012	0.71332	0.771629	0.198262	0.19819
s030_c_v2.raw	0.999999	0.996348	0.987972	0.971665	0.968069	0.686843	0.969248	0.976187	0.989808	0.995891	40.9639	16.2978	-7.68894	4.93175	0.196185	0.366453	0.561602	0.439595	0.510945	0.629855	0.777815	0.801137	0.724423	0.159525	0.154493
s031_c_a2.raw	0.999999	0.998859	0.994992	0.976269	0.973295	0.131227	0.96725	0.973657	0.993969	0.998365	46.3254	21.7299	-10.1617	3.2363	0.268407	0.280061	0.428396	0.422901	0.56283	0.653651	0.694445	0.815329	0.713844	0.113453	0.10784
s031_c_v2.raw	1	0.998015	0.992121	0.960224	0.941332	0.135571	0.938937	0.952471	0.9922	0.997768	30.8029	14.2933	-9.39039	4.11066	0.398873	0.263726	0.409389	0.396834	0.523905	0.663771	0.719717	0.830085	0.754215	0.154387	0.146802
s032_c_a2.raw	0.999991	0.999175	0.996787	0.989284	0.989421	0.379171	0.988081	0.990909	0.99684	0.999068	69.0497	21.4189	-15.1348	-1.69519	0.085994	0.10307	0.419204	0.43473	0.608872	0.773015	0.82449	0.857517	0.789782	0.0505334	0.0476553
s032_c_v2.raw	0.999993	0.999557	0.99835	0.992748	0.989472	0.140849	0.98546	0.991796	0.997524	0.999167	86.4058	33.4195	-15.142	-1.59681	0.0876966	0.0717999	0.253677	0.409685	0.583197	0.75117	0.832561	0.829105	0.771842	0.0636277	0.0604058
s033_c_a2.raw	1	0.999905	0.999587	0.997838	0.993958	0.883493	0.995837	0.997733	0.99947	0.999824	13.4131	8.59358	-3.09069	10.32	0.527452	0.524847	0.652533	0.77824	0.879912	0.83432	0.797511	0.867079	0.751374	0.337102	0.322396
s033_c_v2.raw	1	0.999946	0.999799	0.999173	0.99564	0.83587	0.994943	0.99905	0.999774	0.999962	22.7472	10.8578	-5.74053	7.90738	0.187743	0.387265	0.58596	0.626573	0.768625	0.819991	0.850624	0.831415	0.695145	0.225268	0.209768
s034_c_a1.raw	0.999998	0.999767	0.999167	0.99706	0.877926	0.0584533	0.940773	0.996323	0.998796	0.999699	281.874	86.8231	-32.0856	-18.6963	0.0468511	0.0034139	0.00346271	0.00337926	0.00630603	0.0141347	0.0158378	0.0367763	0.0416307	0.0152582	0.0142793
s034_c_v1.raw	0.999997	0.999507	0.997696	0.987438	0.969461	0.0772457	0.973719	0.984121	0.996467	0.999171	153.774	63.6412	-23.2083	-9.80899	0.136795	0.0211958	0.0327145	0.0380432	0.0372748	0.0642477	0.0518654	0.0548664	0.0990649	0.0222478	0.0213495
s035_c_a1.raw	1	0.999094	0.996292	0.984206	0.972858	0.176042	0.975426	0.985244	0.996493	0.999175	34.7754	18.1588	-6.63555	6.8323	0.29953	0.351953	0.546877	0.63195	0.606292	0.882416	0.635287	0.873576	0.773589	0.201166	0.19051
s036_c_a1.raw	1	0.999062	0.996672	0.983907	0.976062	0.626528	0.972013	0.983945	0.995676	0.998614	35.7667	18.6266	-3.98892	9.68181	0.306463	0.50482	0.640211	0.645032	0.75104	0.75774	0.839497	0.940245	0.949567	0.381618	0.367744
s036_c_v1.raw	1	0.999638	0.998625	0.992988	0.988867	0.497262	0.987069	0.992567	0.998522	0.999499	41.6681	19.295	-9.24724	4.39384	0.438472	0.254709	0.30876	0.411952	0.692582	0.772245	0.867192	0.95089	0.948275	0.16778	0.150473
s037_c_a1.raw	1	0.997823	0.992147	0.970361	0.955913	0.193222	0.955001	0.96903	0.992513	0.998299	50.3456	18.7214	-13.8762	-0.217169	0.133798	0.162545	0.327409	0.409045	0.522636	0.611679	0.700926	0.857909	0.716081	0.0666383	0.0585875
s037_c_v1.raw	0.999995	0.993783	0.975432	0.902189	0.909375	0.0583949	0.880765	0.916686	0.975212	0.992989	72.437	27.7117	-16.8664	-3.52238	0.113771	0.0603894	0.129482	0.091069	0.18926	0.116905	0.433466	0.606431	0.585089	0.0347985	0.0320843
s038_c_a1.raw	0.999999	0.992693	0.975991	0.894131	0.83435	0.193207	0.853539	0.897421	0.971841	0.993313	36.4317	14.391	-10.0424	3.36908	0.129185	0.337511	0.301485	0.388468	0.574704	0.651919	0.671301	0.766136	0.733665	0.123572	0.119081
s038_c_v1.raw	0.999997	0.986876	0.960973	0.825835	0.715878	0.116151	0.770463	0.821475	0.954303	0.987819	61.176	23.8909	-13.7403	-0.747219	0.187395	0.117781	0.0981737	0.0860853	0.12882	0.212404	0.239566	0.245708	0.343324	0.0651122	0.0650284
s039_c_a1.raw	0.999999	0.989084	0.964719	0.855788	0.815563	0.0935948	0.790337	0.865004	0.966817	0.990732	29.9668	14.675	-6.46754	7.04769	0.348389	0.372543	0.536761	0.59419	0.679454	0.724869	0.772678	0.754773	0.693339	0.253589	0.243181
s039_c_v1.raw	0.999999	0.999021	0.996092	0.984728	0.975841	0.0750834	0.970671	0.983901	0.996495	0.999242	33.0105	17.2308	-7.68787	5.83476	0.359218	0.33985	0.453094	0.528771	0.528861	0.56777	0.631836	0.692288	0.692746	0.211468	0.20361
s040_c_a1.raw	0.999963	0.988805	0.950933	0.794186	0.715024	0.0341294	0.689752	0.734144	0.930958	0.977356	73.5326	39.6828	-8.93444	4.81277	0.497257	0.297529	0.303499	0.48867	0.460089	0.636686	0.760651	0.39613	0.34949	0.161821	0.15582
s040_c_v1.raw	0.999921	0.988262	0.905654	0.534236	0.679208	0.173607	0.728734	0.633939	0.847556	0.958836	175.15	90.3437	-8.06009	5.41084	0.226727	0.452493	0.291298	0.11001	0.125876	0.123588	0.183137	0.171501	0.167862	0.156847	0.154788
s041_c_a1.raw	1	0.999986	0.999942	0.999729	0.999537	0.974331	0.999528	0.999765	0.999942	0.999986	73.7704	49.8237	-8.98918	4.19413	0.523309	0.295728	0.503583	0.723115	0.837463	0.840832	0.811558	0.866766	0.834954	0.13756	0.128551
s041_c_v1.raw	1	0.999951	0.999877	0.999562	0.99899	0.680208	0.99867	0.999452	0.999913	0.999978	122.401	57.8015	-12.5921	0.61841	0.0391501	0.197664	0.384446	0.446193	0.592882	0.646904	0.559603	0.659141	0.414068	0.0786054	0.0744101
s042_c_a1.raw	0.999998	0.999302	0.997187	0.987872	0.983108	0.0684104	0.976128	0.984986	0.996531	0.999004	186.425	86.5146	-18.2119	-5.04988	0.0973221	0.0402059	0.0420446	0.0255939	0.0559717	0.177026	0.121741	0.24372	0.274883	0.0249848	0.0250266
s042_c_v1.raw	0.999997	0.998871	0.9957	0.978441	0.981977	0.0578677	0.966636	0.975222	0.99541	0.998565	144.005	52.236	-18.6907	-5.48054	0.0864868	0.0595458	0.0677407	0.0500742	0.0621896	0.158888	0.160184	0.233884	0.279788	0.0174591	0.0171597
s043_c_a1.raw	1	0.999546	0.998368	0.992271	0.988584	0.569492	0.987888	0.992383	0.998287	0.999502	116.681	68.2318	-15.5674	-2.16608	0.355971	0.128457	0.183423	0.242426	0.4773	0.656107	0.674602	0.746905	0.618784	0.0479789	0.0449723
s043_c_v1.raw	1	0.999391	0.997494	0.990805	0.988813	0.279189	0.985818	0.988323	0.997183	0.999277	82.0797	24.4219	-19.7248	-6.25536	0.0483239	0.0426782	0.10096	0.202076	0.44787	0.581385	0.660428	0.796981	0.61431	0.0362856	0.0345094
s044_c_a2.raw	1	0.999572	0.998547	0.990324	0.987344	0.350305	0.98312	0.990814	0.998042	0.999399	76.1748	32.4212	-16.2876	-2.87946	0.119219	0.0788342	0.151128	0.129068	0.270981	0.340079	0.481444	0.608047	0.5565	0.0385718	0.037474
s044_c_v2.raw	1	0.99906	0.995992	0.986006	0.978481	0.236584	0.976666	0.984792	0.995757	0.998871	49.3333	23.7793	-10.7984	2.53615	0.166857	0.275369	0.384129	0.397389	0.585281	0.686799	0.770156	0.873165	0.807838	0.0988352	0.0968419
s045_c_a1.raw	0.999993	0.999913	0.999525	0.999063	0.994283	0.00724969	0.992979	0.997128	0.999655	0.999769	NaN	NaN	NaN	NaN	NaN	NaN	NaN	NaN	NaN	NaN	NaN	NaN	NaN	NaN	NaN
s045_c_v1.raw	0.999984	0.997337	0.985886	0.903266	0.882075	0.041896	0.879779	0.923231	0.979018	0.994992	151.526	70.5069	-15.6665	-3.18975	0.167583	0.0706274	0.0146476	0.0365977	0.0415122	0.0416313	0.0659131	0.074628	0.155819	0.0393983	0.0395008
s046_c_a1.raw	0.999999	0.999953	0.999692	0.998799	0.994942	0.549955	0.994867	0.997847	0.999416	0.999876	130.189	53.7237	-19.0169	-5.49962	0.0925545	0.0515926	0.105788	0.102491	0.181424	0.29225	0.295085	0.315871	0.485782	0.0450011	0.0434491
s046_c_v1.raw	0.999999	0.999499	0.997878	0.987855	0.981362	0.440088	0.984041	0.987334	0.997204	0.999238	197.736	91.9066	-18.7971	-5.67933	0.0765961	0.0521798	0.0631247	0.0985904	0.150449	0.324408	0.354167	0.326915	0.526876	0.0116253	0.0112511
s047_c_a1.raw	0.999999	0.999377	0.997164	0.990179	0.988241	0.777392	0.982223	0.987248	0.996047	0.998805	28.2394	13.2484	-6.06003	7.26581	0.381224	0.358958	0.474374	0.571174	0.77222	0.836099	0.823386	0.909364	0.880701	0.23021	0.222562
s047_c_v1.raw	0.999998	0.993224	0.972389	0.868653	0.841913	0.087365	0.820688	0.870794	0.969821	0.991021	40.9922	20.2269	-8.48338	4.88955	0.200589	0.193255	0.148067	0.29453	0.406117	0.484348	0.612808	0.665062	0.650421	0.172577	0.168069
s048_c_a1.raw	0.999999	0.99154	0.972475	0.944906	0.939846	0.781161	0.940176	0.942964	0.972041	0.991703	41.2283	23.6313	-6.37697	7.31719	0.285676	0.300733	0.470253	0.572652	0.627621	0.668523	0.758947	0.891619	0.847945	0.132653	0.126127
s048_c_v1.raw	0.999999	0.998609	0.995507	0.983836	0.983228	0.662635	0.983848	0.985555	0.995502	0.998871	180.945	103.748	-15.9947	-2.53785	0.25604	0.0914393	0.1744	0.233275	0.272548	0.300443	0.409023	0.508201	0.594498	0.0367487	0.035136
s049_c_a1.raw	1	0.997217	0.989849	0.954879	0.948878	0.192124	0.956864	0.956164	0.990005	0.997116	27.6091	15.1434	-4.11958	9.52846	0.543985	0.333732	0.597623	0.61249	0.616825	0.674312	0.77727	0.896197	0.848788	0.252349	0.240912
s049_c_v1.raw	1	1	0.999999	0.999995	0.999989	0.317117	0.999978	0.999991	0.999999	1	210.314	31.2749	-24.135	-10.4794	0.0857025	0.0271434	0.0577937	0.0525709	0.00677839	0.0105553	0.00422166	0.00178001	0.00299648	0.0309492	0.0322722
s050_c_a1.raw	1	0.999459	0.998068	0.991686	0.985849	0.401982	0.985725	0.992109	0.998169	0.999546	38.9635	17.886	-12.2375	1.27487	0.139681	0.0832472	0.178969	0.301143	0.546964	0.681947	0.678862	0.886235	0.861261	0.0678836	0.0594066
s050_c_v1.raw	0.999999	0.999297	0.997595	0.991145	0.982083	0.214878	0.982638	0.990231	0.997949	0.999427	40.5812	16.8643	-10.7955	2.67176	0.129549	0.138818	0.176799	0.228421	0.437304	0.628474	0.657599	0.808282	0.765782	0.0932315	0.0810747
s051_c_a2.raw	1	0.999964	0.999861	0.999334	0.997028	0.973448	0.998264	0.999066	0.999834	0.999952	50.599	20.4612	-9.46942	3.60062	0.137689	0.204686	0.386603	0.418564	0.6544	0.692141	0.652929	0.714548	0.630562	0.144109	0.14024
s051_c_v2.raw	1	0.999975	0.999894	0.999462	0.998643	0.981837	0.998954	0.999389	0.99989	0.999968	29.3391	13.2095	-5.21221	7.77759	0.160547	0.45855	0.627632	0.520029	0.706379	0.744218	0.726892	0.819239	0.778818	0.233966	0.229391
s052_c_a2.raw	1	0.999364	0.997351	0.986351	0.986209	0.187189	0.982651	0.986645	0.996525	0.999047	26.56	14.7865	-7.3201	6.26243	0.44858	0.20991	0.175672	0.305667	0.639147	0.872077	0.603665	0.749002	0.701984	0.132895	0.124548
s052_c_v2.raw	1	0.998205	0.993133	0.973742	0.96164	0.315041	0.964846	0.967468	0.992041	0.997314	19.2142	11.2404	-6.70443	7.10084	0.472513	0.502715	0.486768	0.496056	0.743449	0.892587	0.73991	0.799354	0.777482	0.15108	0.143969
s053_c_a2.raw	1	0.999761	0.999279	0.996463	0.990444	0.762663	0.986725	0.995436	0.99931	0.999819	15.6237	9.3285	-0.357469	12.6325	0.573202	0.749099	0.946926	0.919959	0.842973	0.833653	0.936476	0.941121	0.920384	0.481435	0.471467
s053_c_v2.raw	1	0.999892	0.999639	0.998483	0.99127	0.765976	0.992732	0.998037	0.99964	0.999918	69.3056	20.6771	-1.41875	11.5333	0.0318161	0.728323	0.901286	0.866602	0.823345	0.850518	0.935421	0.870994	0.696635	0.387418	0.371189
s054_c_a2.raw	1	0.998552	0.994864	0.985233	0.981933	0.776957	0.981282	0.984379	0.995161	0.9984	41.0965	16.9559	-10.2109	3.15537	0.153773	0.232949	0.42821	0.597761	0.8271	0.868702	0.909025	0.917035	0.865377	0.0917287	0.0860087
s054_c_v2.raw	1	0.999945	0.999804	0.999218	0.998333	0.646829	0.997815	0.999121	0.999781	0.999919	164.317	49.7489	-25.9988	-12.5657	0.0423109	0.0173042	0.0497245	0.0725752	0.125891	0.233502	0.37605	0.447695	0.313518	0.00678857	0.00644732
s055_c_a2.raw	1	1	1	0.999999	0.998797	0.975308	0.996286	0.999999	1	1	39.8449	16.4802	-14.629	-1.25421	0.123081	0.0688143	0.0886953	0.176956	0.411703	0.63386	0.709829	0.836371	0.732729	0.0501638	0.0450223
s055_c_v2.raw	1	1	0.999999	0.999997	0.998407	0.977309	0.998146	0.999997	0.999999	1	45.953	19.0293	-13.1865	0.204535	0.214667	0.103951	0.0828033	0.166642	0.423124	0.633446	0.756517	0.844203	0.699347	0.0721966	0.0663742
s056_c_a2.raw	1	1	1	0.999998	0.999233	0.984658	0.999659	0.999999	1	1	22.3514	10.3686	-6.37653	7.32092	0.226047	0.442384	0.611347	0.749418	0.816744	0.846428	0.840325	0.881253	0.769947	0.264086	0.2491
s056_c_v2.raw	1	1	0.999999	0.999994	0.998455	0.958635	0.998411	0.999994	0.999999	1	35.4112	16.7675	-8.2777	5.24669	0.16438	0.489395	0.621309	0.728044	0.847602	0.863642	0.877652	0.926555	0.915091	0.167959	0.162391
s057_c_a2.raw	1	0.999999	0.999992	0.999978	0.999965	0.33171	0.999837	0.999976	0.999997	0.999999	524.412	142.03	-38.1125	-24.864	0.0196259	0.00526856	0.00781489	0.0112715	0.00775752	0.0145019	0.00845773	0.0236767	0.00326	0.00717438	0.00694846
s057_c_v2.raw	0.999999	0.995087	0.981782	0.940451	0.926048	0.0993167	0.911642	0.940189	0.981813	0.994882	25.179	11.5408	-8.26077	5.34467	0.260887	0.18883	0.313976	0.404154	0.762874	0.823515	0.864644	0.931901	0.7876	0.139157	0.128485
s058_c_a2.raw	1	0.999502	0.997534	0.99319	0.988499	0.776394	0.987015	0.992816	0.996685	0.998893	34.7061	19.3274	-6.77088	6.55226	0.405293	0.422239	0.396704	0.481349	0.702841	0.746126	0.828736	0.892701	0.888667	0.188284	0.180998
s058_c_v2.raw	1	0.999751	0.999008	0.995387	0.992884	0.2808	0.993393	0.994879	0.998722	0.999642	37.2156	20.9735	-7.23589	6.15969	0.326084	0.383412	0.33058	0.405798	0.573909	0.606017	0.729638	0.860321	0.854194	0.178776	0.16915
s059_c_a2.raw	1	0.999913	0.999618	0.997958	0.997179	0.927572	0.995483	0.997645	0.999522	0.999858	42.5224	24.6199	-5.82436	7.62055	0.301631	0.280195	0.460021	0.654258	0.816717	0.893689	0.934819	0.932426	0.871666	0.242423	0.231062
s059_c_v2.raw	1	0.999809	0.99925	0.996586	0.993303	0.880468	0.99427	0.996748	0.999372	0.99985	49.53	23.9948	-11.5312	1.74664	0.226579	0.215586	0.341786	0.499586	0.728697	0.769838	0.78007	0.87058	0.827859	0.0610731	0.057966
s060_c_a2.raw	1	0.999962	0.999785	0.998747	0.995594	0.368843	0.997517	0.999014	0.999705	0.999936	229.443	107.213	-21.1196	-7.8127	0.0949124	0.0336112	0.0247168	0.0181211	0.0430865	0.0572276	0.0517173	0.152403	0.242379	0.020069	0.0196443
s060_c_v2.raw	1	0.999935	0.999749	0.998539	0.995731	0.304674	0.996307	0.998652	0.999725	0.999925	204.93	98.5777	-18.9533	-5.83215	0.124382	0.0483184	0.0401382	0.0229168	0.0280841	0.0744635	0.064069	0.214005	0.33592	0.016834	0.0165262
s061_c_a1.raw	1	0.999973	0.999879	0.999499	0.997028	0.870281	0.997372	0.999551	0.999926	0.999985	65.7818	28.9816	-11.9455	1.53063	0.115381	0.134796	0.145066	0.222419	0.494168	0.569038	0.759709	0.721211	0.671367	0.0848448	0.0803521
s061_c_v1.raw	1	0.999971	0.999877	0.999423	0.998666	0.863409	0.997856	0.999503	0.999913	0.999976	48.7158	19.9102	-8.17462	5.45564	0.181452	0.346676	0.425036	0.581184	0.775327	0.786609	0.875142	0.854559	0.813099	0.194076	0.1821
s062_c_a1.raw	1	1	1	0.999998	0.999928	0.969676	0.999682	0.999997	0.999999	1	148.62	39.1173	-11.9968	1.20375	0.0188576	0.157582	0.39822	0.368066	0.597967	0.684749	0.60701	0.705235	0.514911	0.0756183	0.0744351
s062_c_v1.raw	1	0.999992	0.999958	0.999836	0.998303	0.878077	0.998706	0.99975	0.999967	0.999991	146.548	55.9769	-11.8285	1.26027	0.0101344	0.22029	0.354071	0.329481	0.622863	0.737205	0.760639	0.770864	0.70515	0.0793343	0.0740703
s063_c_a1.raw	1	0.99983	0.999407	0.996712	0.997058	0.28132	0.992716	0.996932	0.999129	0.999802	211.879	63.8964	-21.1908	-7.56241	0.0390033	0.0196719	0.0302635	0.0639517	0.0867168	0.0945084	0.193929	0.378098	0.326608	0.0173016	0.0160911
s063_c_v1.raw	0.999999	0.997804	0.993272	0.966004	0.96095	0.115118	0.912294	0.955761	0.986582	0.997156	266.823	96.3496	-24.0311	-10.4455	0.0963204	0.0308258	0.0231236	0.0435641	0.047075	0.0753363	0.107907	0.21651	0.192885	0.00943562	0.00895571
s064_c_a1.raw	1	0.999824	0.999215	0.997171	0.998939	0.775532	0.995968	0.997174	0.999345	0.99985	45.8196	19.6736	-7.8184	5.21355	0.178163	0.32761	0.490386	0.512257	0.597119	0.739427	0.81474	0.826291	0.724539	0.188172	0.180561
s064_c_v1.raw	1	0.999668	0.998524	0.993228	0.995761	0.705525	0.990296	0.993195	0.998694	0.999614	89.2578	26.5927	-14.4219	-1.26984	0.0492457	0.116807	0.152471	0.186927	0.314244	0.600791	0.639256	0.572332	0.554832	0.064639	0.0595282
s065_c_a1.raw	1	0.999748	0.999149	0.995854	0.994076	0.776307	0.995074	0.995759	0.998967	0.999727	72.0237	29.1463	-13.109	0.248176	0.0896765	0.136214	0.241119	0.293417	0.528438	0.656443	0.783827	0.830267	0.735689	0.0824092	0.0768001
s065_c_v1.raw	1	0.999916	0.999576	0.997738	0.996348	0.580883	0.994889	0.99609	0.99959	0.999859	105.144	41.2597	-17.5753	-4.43419	0.0621751	0.0348568	0.0336906	0.0733464	0.115472	0.167887	0.267648	0.213944	0.340482	0.0317714	0.0275323
s066_c_a1.raw	1	0.999845	0.999526	0.997745	0.999282	0.946765	0.99681	0.998082	0.999621	0.999892	57.6927	18.4435	-17.5292	-4.41585	0.0927236	0.0308939	0.0877554	0.130486	0.422068	0.475274	0.557458	0.781652	0.680203	0.0329007	0.0292832
s066_c_v1.raw	1	0.999921	0.999704	0.99867	0.999316	0.965777	0.998772	0.998634	0.999674	0.999932	66.2349	21.4553	-17.6754	-4.42867	0.0560002	0.0374348	0.0743629	0.146372	0.299925	0.391018	0.455345	0.700097	0.698952	0.0321149	0.0291377
s067_c_a1.raw	0.999999	0.996542	0.988706	0.946887	0.920579	0.152081	0.921214	0.939075	0.989415	0.997107	47.2663	23.742	-11.5152	1.9445	0.473242	0.121909	0.203091	0.183305	0.47921	0.643678	0.831971	0.84252	0.67967	0.100101	0.0937467
s067_c_v1.raw	0.999998	0.995983	0.984717	0.944843	0.935881	0.101656	0.922925	0.939277	0.98564	0.996158	100.854	55.3086	-10.2068	3.49938	0.490525	0.180854	0.300784	0.348506	0.517929	0.629322	0.731754	0.821435	0.75517	0.165192	0.153757
s068_c_a1.raw	1	0.997563	0.991233	0.958173	0.970337	0.237036	0.938976	0.960897	0.991995	0.997788	81.565	22.5524	-20.4152	-7.09932	0.086837	0.00975187	0.0353235	0.12956	0.304365	0.538585	0.666	0.811878	0.723753	0.0112091	0.00968339
s068_c_v1.raw	0.999999	0.998042	0.991669	0.962366	0.957392	0.123472	0.941482	0.963955	0.992177	0.997857	120.722	43.4859	-18.9494	-5.47631	0.0835333	0.0511977	0.0876048	0.103031	0.295407	0.386435	0.533889	0.673555	0.609837	0.0175089	0.0159834
s069_c_a1.raw	0.999997	0.998782	0.993394	0.964818	0.957394	0.122575	0.959759	0.975326	0.992468	0.998038	47.9767	13.7406	-14.1039	-0.807461	0.190111	0.0277834	0.132601	0.179975	0.159479	0.134522	0.115502	0.253107	0.270185	0.155511	0.149975
s069_c_v1.raw	0.999995	0.997154	0.989032	0.944433	0.979454	0.152078	0.933739	0.945261	0.984128	0.994274	160.526	77.1173	-15.9626	-3.13693	0.240345	0.0787315	0.115439	0.160634	0.133649	0.200494	0.260957	0.208738	0.290446	0.0703528	0.0672675
s070_c_a1.raw	1	0.999966	0.999847	0.999348	0.99318	0.648346	0.996285	0.999349	0.999839	0.999951	122.088	64.4829	-15.8923	-2.24631	0.0573511	0.100513	0.133241	0.0972677	0.150242	0.28517	0.277468	0.305878	0.35989	0.0599251	0.0553753
s070_c_v1.raw	1	0.99999	0.999962	0.999705	0.999086	0.615177	0.991886	0.999701	0.999948	0.999986	188.672	91.4693	-17.5992	-4.18006	0.0701558	0.0845076	0.0951694	0.104954	0.123354	0.214686	0.182326	0.191619	0.241622	0.0243132	0.023863
s071_c_a2.raw	1	0.999953	0.99982	0.999001	0.995107	0.803117	0.997007	0.998787	0.999764	0.999936	70.4008	44.2011	-11.0876	2.37214	0.471557	0.278262	0.341805	0.431009	0.635538	0.735231	0.808514	0.925227	0.905629	0.0856609	0.0819954
s071_c_v2.raw	1	0.997601	0.990748	0.957159	0.919982	0.131426	0.928589	0.956784	0.990775	0.99772	137.179	67.109	-14.102	-0.397156	0.394548	0.192922	0.282702	0.327991	0.383933	0.45632	0.494221	0.622415	0.706879	0.0653487	0.0640341
s072_c_a2.raw	1	0.999986	0.999952	0.999706	0.998152	0.877719	0.99752	0.999762	0.999948	0.999987	225.619	85.2685	-13.0186	-0.232704	0.138381	0.132795	0.231993	0.128843	0.26038	0.455944	0.697857	0.781387	0.717065	0.0461415	0.0439313
s072_c_v2.raw	1	0.99998	0.999891	0.999476	0.99829	0.524359	0.998259	0.999447	0.999896	0.999973	96.2774	52.3559	-13.4328	-0.400685	0.450958	0.14689	0.155143	0.0896481	0.089733	0.136217	0.263869	0.362497	0.454287	0.0928403	0.0910391
s073_c_a2.raw	1	0.998529	0.994561	0.97412	0.949361	0.174603	0.954867	0.9752	0.994608	0.998472	29.992	16.4585	-7.05755	6.46004	0.270253	0.490758	0.660173	0.601518	0.663113	0.718973	0.840069	0.796586	0.708487	0.189764	0.182106
s073_c_v2.raw	1	0.999012	0.995979	0.982148	0.970258	0.182249	0.970588	0.983632	0.996471	0.999086	74.2802	33.276	-9.50023	4.11119	0.0799418	0.368607	0.522655	0.42401	0.481633	0.564636	0.633193	0.663775	0.578684	0.164319	0.157923
s074_c_a2.raw	1	0.999998	0.999993	0.999964	0.999931	0.912183	0.999936	0.999956	0.999994	0.999999	201.606	45.1472	-21.3215	-8.1523	0.075969	0.126733	0.176265	0.200003	0.32407	0.485358	0.418581	0.126457	0.0105279	0.00673222	0.00590376
s074_c_v2.raw	1	0.999932	0.999736	0.998694	0.997911	0.907328	0.997832	0.998643	0.999731	0.999943	118.866	54.5646	-9.49179	3.66377	0.0521059	0.163209	0.303603	0.490703	0.64889	0.808516	0.668454	0.815494	0.615027	0.155289	0.14687
s075_c_a2.raw	1	0.999759	0.999207	0.995633	0.994057	0.902997	0.99424	0.996077	0.999017	0.999741	85.0775	43.0984	-10.757	2.29208	0.347385	0.209954	0.274209	0.308382	0.600989	0.61112	0.637498	0.785459	0.685997	0.117391	0.112161
s075_c_v2.raw	1	0.99988	0.999576	0.998548	0.992173	0.558734	0.995088	0.998634	0.999605	0.999893	66.0666	29.0145	-13.5777	-0.320258	0.226351	0.137246	0.194831	0.29036	0.569462	0.616711	0.708478	0.770501	0.639066	0.0673142	0.0622227
s076_c_a2.raw	1	0.999301	0.996471	0.985574	0.975998	0.176288	0.981681	0.985333	0.996456	0.999106	67.2142	23.4225	-17.2454	-3.82881	0.165943	0.037257	0.0928284	0.180622	0.413505	0.524264	0.740936	0.687045	0.574285	0.0343762	0.0325352
s076_c_v2.raw	1	1	0.999999	0.999996	0.99999	0.448662	0.999985	0.999992	0.999999	1	488.96	115.351	-42.1724	-28.8347	0.0316496	0.000713146	0.00147559	0.00340398	0.00162458	0.00198443	0.00125483	0.0109705	0.00444424	0.00254265	0.00250593
s077_c_a2.raw	1	0.999991	0.999969	0.999859	0.999719	0.880958	0.999652	0.999825	0.999975	0.999994	572.055	137.67	-35.5934	-22.337	0.0404109	0.0401164	0.066532	0.0737895	0.0405287	0.0507283	0.0531753	0.004828	0.00689602	0.00214772	0.0021795
s077_c_v2.raw	1	0.999437	0.997901	0.991213	0.985748	0.785771	0.987366	0.988809	0.997666	0.999395	152.215	105.43	-8.02618	5.13311	0.39987	0.363944	0.469834	0.47033	0.627984	0.672292	0.740197	0.899304	0.884876	0.144906	0.134112
s078_c_a2.raw	1	0.99653	0.985956	0.932924	0.905871	0.168552	0.911177	0.942449	0.984832	0.996247	177.104	123.04	-12.3362	1.15788	0.494702	0.137785	0.238362	0.376291	0.589258	0.85061	0.577302	0.801485	0.710649	0.0962131	0.0920135
s078_c_v2.raw	1	0.999005	0.996205	0.981855	0.969049	0.22195	0.971174	0.980175	0.996123	0.998876	173.084	106.976	-13.9931	-0.0471373	0.387129	0.110162	0.189703	0.276077	0.537541	0.69965	0.496098	0.746843	0.641645	0.0531277	0.0499481
s079_c_a2.raw	1	0.999957	0.99984	0.999186	0.997193	0.806563	0.997172	0.999101	0.999812	0.999954	19.5257	12.2583	-3.7921	9.67441	0.333515	0.510418	0.627651	0.690479	0.732495	0.8132	0.509378	0.909315	0.937081	0.30912	0.294794
s079_c_v2.raw	1	0.999939	0.999778	0.998896	0.996392	0.922459	0.996726	0.998859	0.999759	0.999941	17.7462	11.8567	-4.50882	8.81542	0.455605	0.593281	0.700916	0.724757	0.830796	0.821729	0.75669	0.907317	0.900563	0.252155	0.237727
s080_c_a2.raw	1	0.999994	0.999976	0.999866	0.999267	0.979244	0.999337	0.999857	0.999974	0.999993	81.1032	29.2806	-12.0239	1.51497	0.0760889	0.250636	0.384246	0.456713	0.711203	0.799722	0.77868	0.649414	0.482338	0.0980347	0.0925079
s080_c_v2.raw	1	0.999993	0.99997	0.999764	0.999265	0.976996	0.99718	0.99967	0.999939	0.999991	135.04	44.5949	-12.7743	0.803455	0.032968	0.134285	0.298249	0.421761	0.649444	0.750175	0.728317	0.556346	0.364362	0.0902669	0.0854443
s081_c_a2.raw	1	1	1	1	0.999992	0.950382	0.999999	1	1	1	213.39	35.6065	-25.9073	-12.4378	0.044803	0.0136308	0.0100109	0.010543	0.00873138	0.00608129	0.00613429	0.00280044	0.00497926	0.0217297	0.0277287
s081_c_v2.raw	1	0.999981	0.999932	0.999631	0.997977	0.777995	0.996926	0.99965	0.99993	0.999983	36.3721	14.091	-10.71	2.91532	0.188939	0.171321	0.206587	0.354637	0.632554	0.657485	0.802467	0.748684	0.690665	0.103863	0.0980026
s082_c_a1.raw	1	0.999999	0.999997	0.999987	0.999236	0.972251	0.999084	0.999984	0.999997	0.999999	18.8325	11.9928	-3.1822	10.5082	0.335578	0.557313	0.720285	0.748323	0.863341	0.863889	0.907546	0.836422	0.760694	0.309229	0.296092
s082_c_v1.raw	1	1	0.999998	0.999991	0.997576	0.971713	0.998642	0.999989	0.999998	1	18.2616	12.1345	-2.52631	11.3046	0.474471	0.659744	0.827444	0.82023	0.868149	0.849315	0.930431	0.8796	0.722091	0.350721	0.338562
s083_c_a1.raw	1	0.99983	0.999533	0.997896	0.995781	0.90703	0.996473	0.996895	0.99953	0.999756	32.3667	15.7508	-9.46078	3.81443	0.220807	0.229556	0.332772	0.431339	0.698148	0.819398	0.835572	0.733992	0.556506	0.131485	0.126874
s083_c_v1.raw	1	0.999666	0.998324	0.993358	0.991709	0.747484	0.991403	0.991683	0.998251	0.999489	60.3489	23.2979	-10.8109	2.6148	0.052111	0.148161	0.272738	0.240879	0.378155	0.522296	0.578142	0.608985	0.591788	0.127667	0.123416
s084_c_a1.raw	1	0.999774	0.999365	0.99728	0.995186	0.935606	0.993377	0.997025	0.99952	0.999878	65.9537	28.8024	-13.7638	-0.430088	0.147395	0.113819	0.256667	0.485704	0.68781	0.735374	0.748919	0.759926	0.744975	0.0474647	0.0429522
s084_c_v1.raw	1	0.999941	0.999739	0.998677	0.992004	0.929266	0.995228	0.998884	0.999724	0.999951	133.702	33.135	-11.7704	1.73049	0.0283159	0.21049	0.376057	0.578961	0.678055	0.726276	0.716059	0.765484	0.769152	0.101774	0.0912566
s085_c_a1.raw	1	1	0.999998	0.999992	0.999704	0.992292	0.999321	0.999991	0.999998	1	35.9916	15.9249	-3.2794	9.82529	0.221594	0.514298	0.699806	0.75886	0.794782	0.864424	0.816536	0.848462	0.813997	0.353555	0.341798
s085_c_v1.raw	1	0.999991	0.999962	0.999813	0.99939	0.977962	0.999519	0.999833	0.999969	0.999992	42.2926	20.6719	-9.07402	4.30062	0.216484	0.352817	0.611886	0.741985	0.806914	0.848194	0.826356	0.88736	0.889546	0.11544	0.111005
s086_c_a1.raw	1	0.999966	0.999859	0.999316	0.997019	0.839491	0.997756	0.999169	0.999829	0.999959	38.066	22.0722	-9.84381	3.62856	0.313947	0.170938	0.298152	0.308772	0.70105	0.67809	0.618704	0.830316	0.789999	0.100705	0.0951315
s086_c_v1.raw	1	0.999868	0.999493	0.997523	0.993906	0.792549	0.994251	0.997429	0.99953	0.999871	69.1668	35.2256	-6.60371	6.72532	0.279613	0.301619	0.512839	0.385126	0.726402	0.75137	0.792707	0.886721	0.878165	0.254678	0.246322
s087_c_a1.raw	0.999954	0.999689	0.988461	0.977318	0.948269	0.0525035	0.916794	0.971201	0.982853	0.999785	223.288	88.0257	-18.3788	-4.96578	0.0413741	0.0284955	0.0573842	0.0581366	0.0564993	0.0857346	0.100796	0.539981	0.1758	0.0137389	0.0124335
s087_c_v1.raw	0.999977	0.999491	0.996019	0.987947	0.970644	0.0347551	0.96945	0.984958	0.994033	0.999487	481.572	167.468	-30.2378	-16.317	0.0265393	0.00469767	0.00387149	0.00333284	0.00255941	0.00566658	0.00687685	0.0623596	0.0486668	0.00376847	0.00326196
s088_c_a1.raw	1	0.999989	0.999929	0.999646	0.998577	0.839654	0.997595	0.999672	0.99991	0.999967	375.808	204.461	-18.1032	-5.72417	0.117027	0.0635061	0.0238711	0.0280363	0.02213	0.0476201	0.00830632	0.0316661	0.0751658	0.0348213	0.0349737
s088_c_v1.raw	1	0.999861	0.999476	0.997755	0.996487	0.85926	0.99513	0.997258	0.999478	0.999886	248.396	97.9846	-24.7726	-11.1044	0.0520651	0.0279904	0.131126	0.248952	0.405157	0.551401	0.527106	0.497781	0.411181	0.0116792	0.0115576
s089_c_a1.raw	1	0.999921	0.999683	0.998764	0.99752	0.915408	0.99806	0.998671	0.999783	0.999942	36.7261	16.6954	-9.53228	3.7562	0.138652	0.29647	0.225423	0.190232	0.52928	0.8503	0.802906	0.835613	0.74421	0.145381	0.138082
s089_c_v1.raw	1	0.999848	0.999487	0.997666	0.995881	0.695782	0.995732	0.997705	0.999687	0.999912	44.7596	19.4061	-13.6769	-0.233247	0.191329	0.121133	0.169302	0.151753	0.336698	0.68638	0.696784	0.767432	0.744988	0.080465	0.0762864
s090_c_a1.raw	0.999999	0.971782	0.907251	0.704499	0.643791	0.109497	0.622319	0.724621	0.914057	0.977885	49.0357	26.5224	-8.1225	5.36112	0.117979	0.362945	0.286944	0.344742	0.502311	0.453415	0.569771	0.753499	0.634857	0.159321	0.158037
s090_c_v1.raw	0.999995	0.963962	0.87833	0.611619	0.765059	0.147399	0.749551	0.627737	0.857878	0.960213	154.645	63.7	-11.2319	2.05377	0.0269615	0.238023	0.221334	0.214181	0.236258	0.282194	0.324846	0.696551	0.386447	0.122352	0.123794
s091_c_a1.raw	1	0.999458	0.99829	0.992526	0.990194	0.744194	0.988328	0.99299	0.998107	0.999575	68.4984	25.7626	-16.1389	-2.40013	0.102659	0.165185	0.395014	0.498543	0.619101	0.693217	0.739779	0.835512	0.770962	0.0784085	0.0726751
s091_c_v1.raw	1	0.999799	0.999348	0.996892	0.994019	0.517312	0.993638	0.996782	0.999226	0.999775	104.15	35.7619	-20.5808	-6.80977	0.0690471	0.0825844	0.189135	0.280409	0.428418	0.555952	0.629032	0.754666	0.682417	0.0365131	0.0325559
s092_c_a1.raw	0.999996	0.99714	0.982102	0.916781	0.956872	0.0623129	0.866803	0.919616	0.982864	0.995959	28.3503	12.5001	-11.8966	1.72834	0.264925	0.242583	0.174103	0.113081	0.0377991	0.0619553	0.0413955	0.0444106	0.170944	0.0796254	0.0756511
s092_c_v1.raw	0.99999	0.99759	0.990562	0.930766	0.940063	0.172071	0.900565	0.948346	0.9869	0.996158	58.932	21.4799	-15.0436	-1.4286	0.144202	0.16685	0.147633	0.0927456	0.0345673	0.0665432	0.0688804	0.0839519	0.112332	0.0531132	0.0523693
s093_c_a1.raw	1	0.999823	0.999287	0.997177	0.990836	0.828439	0.993635	0.997257	0.99944	0.999869	83.7274	31.1241	-14.1472	-0.683639	0.0649298	0.165305	0.287157	0.360778	0.485982	0.652201	0.654231	0.726388	0.654437	0.0804491	0.0728119
s093_c_v1.raw	1	0.99999	0.999967	0.999868	0.997174	0.921416	0.998231	0.999872	0.999974	0.999993	77.6281	29.3374	-13.7896	-0.0655993	0.267045	0.181699	0.330997	0.433492	0.602116	0.72584	0.70975	0.71138	0.61288	0.0859163	0.0782841
s094_c_a1.raw	1	1	1	0.999999	0.999994	0.946006	0.999995	0.999999	1	1	323.212	49.5444	-29.7769	-16.4157	0.0382048	0.0136731	0.0187311	0.0305984	0.0102489	0.0108318	0.0522004	0.000496303	0.00239443	0.00489744	0.00538336
s094_c_v1.raw	1	0.99998	0.999909	0.999552	0.998858	0.813716	0.998556	0.999687	0.999926	0.999984	59.1635	22.96	-10.8019	2.16689	0.195358	0.185415	0.209343	0.24735	0.524123	0.647607	0.768725	0.76722	0.639676	0.104881	0.0991143
s095_c_a1.raw	1	1	0.999999	0.999996	0.999366	0.955946	0.99839	0.999996	0.999999	1	129.219	46.9005	-17.5738	-4.61929	0.1501	0.0859814	0.308046	0.354288	0.576694	0.61791	0.675368	0.792039	0.760208	0.0181499	0.0174753
s095_c_v1.raw	1	0.999999	0.999995	0.999971	0.993168	0.884822	0.997308	0.999965	0.999994	0.999998	124.784	49.7435	-10.4566	2.76246	0.0672136	0.335533	0.567381	0.572974	0.695079	0.743882	0.841073	0.880939	0.880231	0.109682	0.107241
s096_c_a1.raw	1	0.997149	0.989735	0.947206	0.91457	0.179641	0.918683	0.947326	0.98857	0.996828	49.8778	23.757	-9.46306	3.83178	0.190766	0.396884	0.548961	0.584383	0.810686	0.859004	0.885219	0.943385	0.882426	0.131663	0.124285
s096_c_v1.raw	0.999999	0.989476	0.963339	0.854012	0.827427	0.118622	0.820724	0.872778	0.964926	0.991401	238.462	115.217	-17.8227	-4.16742	0.0540271	0.0511779	0.086524	0.170152	0.339767	0.440084	0.576578	0.623852	0.53566	0.0358042	0.0340241
s097_c_a2.raw	1	0.999949	0.999765	0.999173	0.998051	0.915941	0.992433	0.998871	0.999813	0.999957	100.039	36.2134	-14.8389	-1.33404	0.132081	0.14652	0.289186	0.308192	0.579004	0.631838	0.688765	0.628711	0.5411	0.0526313	0.0496065
s097_c_v2.raw	1	0.999895	0.999532	0.998217	0.995792	0.872319	0.995856	0.998208	0.999725	0.999909	52.0425	21.0018	-13.4287	0.0215403	0.166277	0.153178	0.215695	0.264019	0.468512	0.619003	0.699512	0.725098	0.720013	0.0715844	0.0675434
s098_c_a2.raw	1	0.999883	0.999569	0.997739	0.995179	0.834209	0.996288	0.997881	0.99956	0.999869	87.8066	26.163	-19.0846	-5.62719	0.0792029	0.0921812	0.203038	0.271974	0.504097	0.623055	0.777594	0.761965	0.6832	0.0344125	0.0336106
s098_c_v2.raw	1	0.999908	0.999651	0.998646	0.99713	0.869754	0.995887	0.998448	0.999653	0.999933	31.5991	14.8455	-9.52059	3.94796	0.218451	0.197805	0.267769	0.33656	0.597376	0.738148	0.834504	0.727379	0.572597	0.129007	0.123921
s099_c_a2.raw	1	0.999863	0.999456	0.997757	0.995859	0.521902	0.995335	0.997693	0.999455	0.999869	18.4978	12.0789	-3.8607	9.06003	0.472192	0.57599	0.463263	0.263769	0.498073	0.655584	0.75421	0.888747	0.922286	0.290871	0.283523
s099_c_v2.raw	1	0.999875	0.999547	0.997707	0.995013	0.834784	0.995576	0.997649	0.999475	0.999862	24.3352	13.9444	-4.5109	8.35587	0.351027	0.568397	0.534385	0.437791	0.632303	0.78993	0.814148	0.901387	0.900698	0.292248	0.282689
s100_c_a2.raw	1	0.998682	0.995007	0.977229	0.95589	0.19892	0.961975	0.975119	0.995679	0.998686	42.159	19.708	-10.2916	3.25509	0.187557	0.289158	0.214343	0.159993	0.163518	0.441459	0.539696	0.739829	0.738673	0.0990813	0.0882425
s100_c_v2.raw	0.999999	0.993699	0.977799	0.911509	0.876465	0.117597	0.901327	0.915533	0.979675	0.994758	44.6519	18.7509	-10.8989	3.02631	0.183749	0.23017	0.354609	0.408391	0.55509	0.643921	0.910855	0.846629	0.700883	0.0852582	0.080547
s101_c_a2.raw	1	0.999891	0.999556	0.997774	0.992286	0.938944	0.992747	0.997627	0.999525	0.999874	252.782	84.1091	-27.8634	-14.8009	0.105286	0.0197949	0.119745	0.203759	0.338014	0.502127	0.534919	0.629153	0.434729	0.0111231	0.0108962
s101_c_v2.raw	1	0.999781	0.999429	0.996712	0.994978	0.911373	0.995295	0.996655	0.999467	0.999854	73.3986	25.4951	-10.9452	2.59902	0.199762	0.247944	0.508035	0.50598	0.667255	0.780277	0.769518	0.801272	0.654178	0.132214	0.123738
s102_c_a2.raw	1	0.999988	0.999961	0.999783	0.996777	0.866333	0.99903	0.999786	0.999958	0.999989	94.0421	35.5194	-11.5679	1.73705	0.276476	0.285538	0.467125	0.562842	0.712534	0.770866	0.72381	0.848715	0.806433	0.105941	0.10147
s102_c_v2.raw	1	0.999999	0.999997	0.999983	0.989669	0.94599	0.99904	0.99998	0.999996	0.999999	37.2838	19.4062	-6.42535	7.11554	0.182328	0.482901	0.585532	0.69725	0.780734	0.811795	0.855588	0.788569	0.548371	0.181286	0.174268
s103_c_a2.raw	1	0.999949	0.999798	0.998961	0.995667	0.806636	0.995993	0.998708	0.99978	0.999945	77.5047	29.7794	-9.74712	3.57539	0.14775	0.258621	0.353348	0.349382	0.581349	0.707973	0.804083	0.834771	0.698293	0.0930934	0.0890379
s103_c_v2.raw	1	0.99992	0.999664	0.99851	0.990495	0.65933	0.99368	0.998474	0.999747	0.999922	51.7207	27.6189	-7.3768	5.67958	0.380767	0.333769	0.393929	0.366141	0.52516	0.637459	0.758869	0.839091	0.718353	0.140774	0.138278
s104_c_a2.raw	1	0.999886	0.999542	0.998239	0.995606	0.846937	0.990565	0.998009	0.999501	0.999879	67.6881	25.4245	-12.7504	0.936288	0.11748	0.229324	0.461562	0.567655	0.783292	0.844545	0.859247	0.825839	0.73281	0.121502	0.1151
s104_c_v2.raw	1	0.999807	0.9992	0.996868	0.99002	0.81558	0.991289	0.996501	0.999222	0.999855	72.8395	29.0828	-14.604	-1.053	0.119436	0.178278	0.271727	0.438759	0.656503	0.74578	0.714673	0.615034	0.536012	0.0631664	0.0597191
s105_c_a2.raw	1	0.999833	0.999328	0.997616	0.996685	0.878912	0.996194	0.997829	0.999294	0.999812	30.0481	17.718	-5.68095	7.71784	0.398738	0.444223	0.530328	0.439177	0.631888	0.717965	0.805838	0.860525	0.824658	0.235166	0.228018
s105_c_v2.raw	1	0.999742	0.998967	0.996036	0.992442	0.770352	0.994342	0.996072	0.998904	0.99968	34.4203	18.978	-5.87208	7.15425	0.466707	0.551875	0.715183	0.663482	0.648718	0.716404	0.817889	0.878979	0.846395	0.197806	0.194319
s106_c_a2.raw	1	0.999603	0.998681	0.99275	0.992972	0.62731	0.989799	0.995698	0.998699	0.999675	38.38	17.5223	-10.8899	2.24769	0.320321	0.224519	0.277161	0.37565	0.512862	0.587786	0.635562	0.762712	0.710604	0.123554	0.120299
s106_c_v2.raw	1	0.999691	0.999048	0.993833	0.99017	0.454859	0.988486	0.99392	0.99916	0.999728	51.1838	23.8125	-12.6251	0.807098	0.260038	0.144264	0.174516	0.224319	0.422785	0.521475	0.676146	0.67684	0.523186	0.0308806	0.027641
s107_c_a2.raw	1	1	0.999999	0.999996	0.998266	0.957748	0.997919	0.999996	0.999999	1	48.7194	20.2035	-10.7821	2.86846	0.160553	0.128029	0.372156	0.5259	0.756057	0.804948	0.820503	0.848442	0.740552	0.123026	0.114422
s107_c_v2.raw	1	1	1	0.999999	0.999782	0.992142	0.999975	0.999999	1	1	148.075	31.0979	-24.4188	-11.0628	0.0718102	0.0209291	0.0259359	0.18527	0.461475	0.5257	0.600661	0.676704	0.644684	0.0109894	0.0103386
s108_c_a2.raw	0.999921	0.999998	0.999992	0.999911	0.998639	0.045031	0.99779	0.999884	0.999987	0.999997	869.449	398.52	-44.8079	-31.0568	0.00662165	0.00104698	0.00213884	0.00383085	0.00271711	0.00098247	0.000697506	0.000544	0.000655512	0.000791717	0.000883146
s108_c_v2.raw	0.99983	0.994715	0.976284	0.904717	0.791724	0.132606	0.861047	0.902018	0.980467	0.993183	47.8211	16.3864	-14.1288	-0.642821	0.141312	0.14275	0.123182	0.108757	0.269573	0.25854	0.134541	0.295254	0.507764	0.0736826	0.0644196
s109_c_a2.raw	1	0.999989	0.999956	0.999829	0.999689	0.987746	0.999635	0.999752	0.99995	0.999989	13.7299	8.66362	-2.99449	10.6516	0.529138	0.536534	0.760497	0.835765	0.886895	0.769482	0.602476	0.94208	0.903761	0.276127	0.259363
s109_c_v2.raw	1	0.999935	0.999745	0.998904	0.998368	0.859028	0.998412	0.998833	0.999807	0.999929	18.0278	12.3275	-4.24369	9.18685	0.396889	0.615717	0.792469	0.835287	0.871479	0.829043	0.762941	0.908728	0.82521	0.227866	0.216496
s110_c_a2.raw	1	0.999993	0.999974	0.999833	0.998056	0.892408	0.99154	0.999853	0.999972	0.999993	25.4227	13.6572	-8.15217	5.34729	0.2115	0.288733	0.365941	0.449745	0.593219	0.706338	0.861942	0.849053	0.782701	0.180667	0.168401
s110_c_v2.raw	1	0.999994	0.999979	0.999892	0.99568	0.831443	0.9867	0.999889	0.999979	0.999995	28.7773	17.3609	-7.00479	6.78595	0.351017	0.497821	0.50519	0.437441	0.603953	0.710759	0.887318	0.895902	0.835165	0.128049	0.120827
s111_c_a2.raw	0.999951	0.935104	0.809068	0.533089	0.522493	0.0207077	0.467346	0.557196	0.816707	0.939171	60.9547	25.2506	-12.0147	1.43168	0.0959079	0.206877	0.328798	0.289126	0.419617	0.602112	0.592018	0.851624	0.79717	0.0979795	0.0868881
s111_c_v2.raw	0.999974	0.999977	0.999921	0.999337	0.998322	0.023065	0.998269	0.999094	0.999885	0.999978	376.229	62.7732	-35.2944	-21.8053	0.0168545	0.00128469	0.00159985	0.00210033	0.00143102	0.00878576	0.0298234	0.000238196	0.00681974	0.00431332	0.00465847
s112_c_a2.raw	1	0.999867	0.999427	0.998139	0.994136	0.797448	0.995487	0.998053	0.999386	0.999926	47.3967	18.4458	-14.8665	-1.42645	0.0810294	0.0689715	0.199957	0.237578	0.413974	0.561626	0.67145	0.645255	0.577812	0.058094	0.054268
s112_c_v2.raw	1	0.999604	0.99874	0.994604	0.992844	0.684402	0.991612	0.993293	0.998821	0.999672	76.0255	19.8855	-14.9329	-1.42118	0.0274555	0.109704	0.217976	0.354955	0.550132	0.684022	0.848407	0.790529	0.741003	0.0597534	0.0555232
s113_c_a2.raw	1	0.999111	0.996262	0.988528	0.983591	0.773916	0.983863	0.987338	0.996961	0.999001	25.734	10.8955	-8.81293	5.00553	0.129872	0.195634	0.344437	0.402578	0.769759	0.830318	0.743506	0.796524	0.755122	0.163895	0.148763
s113_c_v2.raw	0.999999	0.999981	0.999937	0.999784	0.999376	0.199587	0.998509	0.999547	0.999951	0.999989	249.963	34.6018	-31.9915	-18.1833	0.0263986	0.0949351	0.101576	0.0883967	0.0656763	0.075901	0.330638	0.000990469	0.0053246	0.00537726	0.00523367
s114_c_a2.raw	1	0.999554	0.998409	0.994581	0.982634	0.143235	0.987121	0.99401	0.998597	0.999655	36.0763	16.4738	-11.067	2.20271	0.152471	0.295551	0.260383	0.393103	0.668005	0.77731	0.773979	0.757199	0.535875	0.0809119	0.0754959
s114_c_v2.raw	1	0.999479	0.99852	0.993261	0.983688	0.165401	0.986016	0.99344	0.99858	0.999666	100.612	35.8262	-16.0895	-2.71758	0.0236969	0.0850921	0.166967	0.190394	0.492236	0.622921	0.572955	0.594667	0.473165	0.0513176	0.0468897
s115_c_a2.raw	0.999999	0.997767	0.993301	0.974611	0.971839	0.488418	0.969319	0.97399	0.993389	0.998025	29.7337	13.2582	-7.4683	5.90806	0.173299	0.20486	0.361592	0.512741	0.729354	0.751958	0.703328	0.872819	0.830863	0.199103	0.190172
s115_c_v2.raw	0.999999	0.999999	0.999997	0.999981	0.999959	0.749549	0.999958	0.999979	0.999997	0.999999	189.358	37.7014	-26.604	-13.1496	0.0439863	0.00722122	0.0213423	0.0471058	0.011221	0.00755627	0.0496903	0.00304053	0.00433973	0.00506149	0.00536753
s116_c_a2.raw	1	0.999812	0.999279	0.99614	0.9922	0.786425	0.991538	0.995966	0.999157	0.999803	29.1164	13.6017	-8.0422	5.69008	0.143295	0.412837	0.570664	0.587375	0.733672	0.840011	0.869408	0.882253	0.816103	0.166532	0.15898
s116_c_v2.raw	1	0.999916	0.999652	0.998356	0.99411	0.760163	0.993458	0.998259	0.999652	0.999909	27.3329	12.9072	-7.64538	6.36868	0.175985	0.454117	0.599173	0.649179	0.747622	0.829931	0.869698	0.913592	0.871634	0.176757	0.168205
s117_c_a2.raw	1	0.999978	0.999898	0.999444	0.998344	0.890622	0.997101	0.999336	0.999878	0.999963	33.3041	16.7402	-8.09693	5.21219	0.194273	0.290931	0.462086	0.59685	0.823685	0.833903	0.894762	0.912598	0.871706	0.145065	0.132102
s117_c_v2.raw	1	0.999972	0.999888	0.999359	0.997673	0.9071	0.998535	0.999293	0.999879	0.999966	89.4687	33.5572	-11.5182	1.80398	0.0377417	0.115698	0.235977	0.400844	0.691337	0.756422	0.802434	0.866475	0.787783	0.116385	0.106009
s118_c_a2.raw	1	0.999992	0.999959	0.999844	0.991415	0.61106	0.989962	0.999824	0.999962	0.999991	166.698	56.3457	-20.5327	-7.24031	0.0423912	0.0337749	0.0784509	0.145643	0.500568	0.604882	0.590703	0.479857	0.403586	0.0325025	0.0305762
s118_c_v2.raw	1	0.999885	0.999566	0.998232	0.996348	0.765556	0.991857	0.997895	0.999528	0.999865	163.112	42.9957	-20.1589	-6.82268	0.0441572	0.0390334	0.146876	0.321971	0.650372	0.704176	0.637827	0.716782	0.622327	0.0473333	0.0444951
s119_c_a1.raw	0.999999	0.998657	0.995635	0.984147	0.975625	0.625899	0.982147	0.984925	0.994871	0.998448	41.0943	17.5225	-11.7587	1.68207	0.193417	0.107605	0.166163	0.290548	0.60521	0.65829	0.732171	0.774215	0.801706	0.0732579	0.0699851
s119_c_v1.raw	0.999999	0.99899	0.993606	0.978465	0.964656	0.212681	0.963834	0.974426	0.995671	0.998035	79.3823	27.4483	-15.304	-1.91477	0.11096	0.125544	0.206663	0.241023	0.412815	0.531545	0.70464	0.697451	0.665409	0.0507182	0.0478085
s120_c_v1.raw	0.999865	0.989974	0.971176	0.90332	0.901352	0.0725978	0.905712	0.936871	0.966631	0.990178	73.2816	25.727	-16.8197	-3.99954	0.118889	0.129371	0.165225	0.121214	0.229715	0.483428	0.627532	0.62857	0.552087	0.0371173	0.0361101
s120_ca1.raw	0.999833	0.993019	0.976127	0.914877	0.881635	0.0943909	0.875767	0.915576	0.975293	0.992119	52.6201	23.8477	-13.5065	-0.520546	0.171141	0.171539	0.259535	0.263298	0.555667	0.698033	0.846356	0.895286	0.77579	0.0687105	0.0658703
s121_c_a1.raw	1	1	1	0.999997	0.999914	0.978723	0.999979	0.999997	1	1	102.714	64.4569	-13.1921	-0.553836	0.133984	0.220613	0.318231	0.364368	0.568204	0.629493	0.641746	0.674806	0.587224	0.070874	0.0701713
s121_c_v1.raw	1	1	0.999999	0.999992	0.999819	0.98166	0.999473	0.999992	0.999998	1	44.2414	18.0673	-9.77457	3.96764	0.122535	0.308721	0.408309	0.474497	0.737473	0.783483	0.811159	0.734334	0.622471	0.116457	0.110586
s122_c_a1.raw	1	0.999972	0.999823	0.999239	0.997959	0.728496	0.997689	0.999277	0.999841	0.999969	60.6605	20.0855	-12.8708	-0.131976	0.0776604	0.162759	0.195315	0.114812	0.344317	0.421865	0.487361	0.493125	0.471773	0.112834	0.110237
s122_c_v1.raw	1	0.999974	0.999891	0.999564	0.99766	0.401384	0.997023	0.999606	0.999881	0.99996	137.367	42.8638	-20.6353	-7.70129	0.0521821	0.0325725	0.0434863	0.0462658	0.0756417	0.118843	0.0825484	0.17662	0.225509	0.00508628	0.00475731
